# Supplementary material for: ﻿The genus Coleus (Lamiaceae) in Central Africa (Democratic Republic of the Congo, Rwanda, Burundi), with the description of 15 new species
Source: PhytoKeys. 2024 Sep 2;246:71–178. doi: 10.3897/phytokeys.246.129476 (PMC11384907; doi:10.3897/phytokeys.246.129476)
Supplement: XML Treatment for Coleus articulatus [file phytokeys.246.129476-treatment4.xml]

<!DOCTYPE tp:taxon-treatment
  PUBLIC "-//TaxonX//DTD Taxonomic Treatment Publishing DTD v0 20100105//EN" "tax-treatment-NSO.dtd">
<tp:taxon-treatment xmlns:tp="http://www.plazi.org/taxpub"><tp:treatment-meta><kwd-group><label>Taxon classification</label><kwd>
                <named-content content-type="kingdom">Plantae</named-content>
              </kwd><kwd>
                <named-content content-type="order">Lamiales</named-content>
              </kwd><kwd>
                <named-content content-type="family">Lamiaceae</named-content>
              </kwd></kwd-group><mixed-citation publication-type="journal"><person-group><name><surname>Meerts</surname><given-names>Pierre J.</given-names></name><name><surname>Paton</surname><given-names>Alan J.</given-names></name></person-group><article-title>﻿The genus <italic><tp:taxon-name><tp:taxon-name-part taxon-name-part-type="genus" reg="Coleus">Coleus</tp:taxon-name-part></tp:taxon-name></italic> (<tp:taxon-name><tp:taxon-name-part taxon-name-part-type="family">Lamiaceae</tp:taxon-name-part></tp:taxon-name>) in Central Africa (Democratic Republic of the Congo, Rwanda, Burundi), with the description of 15 new species</article-title><source>PhytoKeys</source><day>02</day><month>09</month><year>2024</year><volume>246</volume><fpage>71</fpage><lpage>178</lpage><pub-id pub-id-type="doi">10.3897/phytokeys.246.129476</pub-id></mixed-citation></tp:treatment-meta><tp:nomenclature><label>﻿</label><tp:taxon-name>
              <object-id xmlns:xlink="http://www.w3.org/1999/xlink" content-type="arpha" xlink:type="simple">BB77BC05-AF0C-587A-8B94-DB22DCC7EAC8</object-id>
              <tp:taxon-name-part taxon-name-part-type="genus" reg="Coleus">Coleus</tp:taxon-name-part>
              <tp:taxon-name-part taxon-name-part-type="species" reg="articulatus">articulatus</tp:taxon-name-part>
            </tp:taxon-name><tp:taxon-authority>(I.M.Johnst.) A.J.Paton, Phytokeys 129: 21. 2019.</tp:taxon-authority><tp:nomenclature-citation-list><tp:nomenclature-citation><tp:taxon-name>
                  <tp:taxon-name-part taxon-name-part-type="genus" reg="Symphostemon"/>
                  <tp:taxon-name-part taxon-name-part-type="species" reg="articulatus"/>
                </tp:taxon-name><comment>≡ <tp:taxon-name><tp:taxon-name-part taxon-name-part-type="genus" reg="Symphostemon">Symphostemon</tp:taxon-name-part><tp:taxon-name-part taxon-name-part-type="species" reg="articulatus">articulatus</tp:taxon-name-part></tp:taxon-name> I.M.Johnst., Contr. Gray Herb., n.s., 73: 38. 1924. Type: Angola, east of Cuanza [Coanza] R., 23 Sep 1923, <italic>A.G.Curtis</italic> 309 (holotype GH [GH00002146]). </comment></tp:nomenclature-citation><tp:nomenclature-citation><tp:taxon-name>
                  <tp:taxon-name-part taxon-name-part-type="genus" reg="Plectranthus"/>
                  <tp:taxon-name-part taxon-name-part-type="species" reg="hockii"/>
                </tp:taxon-name><comment>= <tp:taxon-name><tp:taxon-name-part taxon-name-part-type="genus" reg="Plectranthus">Plectranthus</tp:taxon-name-part><tp:taxon-name-part taxon-name-part-type="species" reg="hockii">hockii</tp:taxon-name-part></tp:taxon-name> De Wild., Repert. Spec. Nov. Regni Veg. 11: 542. 1913. Type: DR. Congo, Plateau de Shinkwari (Manika), 1911, <italic>A.Hock s.n.</italic> (lectotype BR [BR0000006263287], designated here). </comment></tp:nomenclature-citation></tp:nomenclature-citation-list></tp:nomenclature><tp:treatment-sec sec-type="description" id="SECID0E3VCI"><title>Description.</title><p><xref ref-type="bibr" rid="B20">Paton et al. (2009</xref>: 285), <xref ref-type="bibr" rid="B21">Paton et al. (2013</xref>: 233), as <italic><tp:taxon-name><tp:taxon-name-part taxon-name-part-type="genus" reg="Plectranthus">Plectranthus</tp:taxon-name-part><tp:taxon-name-part taxon-name-part-type="species" reg="hockii">hockii</tp:taxon-name-part></tp:taxon-name></italic> De Wild.</p></tp:treatment-sec><tp:treatment-sec sec-type="distribution" id="SECID0EVWCI"><title>Distribution.</title><p>SW Tanzania, DR. Congo, Malawi, Zambia, Angola.</p></tp:treatment-sec><tp:treatment-sec sec-type="habitat" id="SECID0EBXCI"><title>Habitat and ecology.</title><p>Savannah and steppic savannah, often in highlands and in frequently burnt places, miombo woodlands, occasionally on copper rich soil, 1480–1810 m elev.</p></tp:treatment-sec><tp:treatment-sec sec-type="Additional specimens" id="SECID0EGXCI"><title>Additional specimens.</title><p>DR. Congo, <bold><italic>Haut-Katanga</italic></bold>, Kansenia, 13 Aug 1933, <italic>H.Lynes s.n</italic>. (BR); Upemba, entre Mabwe et Mukana, 1 Oct 1948, <italic>G.F.de Witte 4402</italic> (BR); Upemba, env. Mukana, 1949, <italic>G.F.de Witte 7025</italic> (BR); Env. Lubudi, 1937, <italic>D.Cabu 49</italic> (BR, WAG); Upemba, entre Masombwe et Lusinga, 20 Sep 1948, <italic>W.Robyns 3638</italic> (BR); Env. Fungurume, Kwatebala, 22 Oct 2006, <italic>E.Kisimba</italic>, <italic>L.Saad &amp; F.Malaisse 50</italic> (BR); Entre Nzilo et Kansenia, 6 Sep 1956, <italic>P.Duvigneaud &amp; J.Timperman 2626</italic> (BRLU).</p></tp:treatment-sec><tp:treatment-sec sec-type="notes" id="SECID0EKYCI"><title>Note.</title><p>Lectotypification of <italic><tp:taxon-name><tp:taxon-name-part taxon-name-part-type="genus" reg="Plectranthus">Plectranthus</tp:taxon-name-part><tp:taxon-name-part taxon-name-part-type="species" reg="hockii">hockii</tp:taxon-name-part></tp:taxon-name></italic> De Wild. <xref ref-type="bibr" rid="B7">De Wildeman (1913b)</xref> cited two syntypes, i.e. <italic>A.Hock s.n.</italic> (syntype BR [BR0000008109453]; isosyntype K), DR. Congo, Haut-Katanga, bords de la Dilemba, 1911 &amp; <italic>A.Hock s.n.</italic> (syntype BR [BR0000006263287]), Plateau de Shinkwari (Manika), 1911. The specimen [BR0000008109453] departs somewhat from the protologue in having the pedicel glabrous under the joint (protologue: “breviter tomentoso”), while [BR0000006263287] is slightly puberulous below the joint; moreover, [BR0000006263287] has a thick woody rootstock, quite typical of the species; it is selected as the lectotype.</p></tp:treatment-sec><ref-list><ref id="B20"><mixed-citation xmlns:xlink="http://www.w3.org/1999/xlink" xlink:type="simple"><person-group><name name-style="western"><surname>Paton</surname><given-names>AJ</given-names></name><name name-style="western"><surname>Bramley</surname><given-names>G</given-names></name><name name-style="western"><surname>Ryding</surname><given-names>O</given-names></name><name name-style="western"><surname>Polhill</surname><given-names>RM</given-names></name><name name-style="western"><surname>Harvey</surname><given-names>YB</given-names></name><name name-style="western"><surname>Iwarsson</surname><given-names>M</given-names></name><name name-style="western"><surname>Willis</surname><given-names>F</given-names></name><name name-style="western"><surname>Phillipson</surname><given-names>PB</given-names></name><name name-style="western"><surname>Balkwill</surname><given-names>K</given-names></name><name name-style="western"><surname>Lukhoba</surname><given-names>CW</given-names></name><name name-style="western"><surname>Otieno</surname><given-names>D</given-names></name><name name-style="western"><surname>Harley</surname><given-names>RM</given-names></name></person-group> (<year>2009</year>) <article-title><tp:taxon-name><tp:taxon-name-part taxon-name-part-type="family">Lamiaceae</tp:taxon-name-part></tp:taxon-name> (<tp:taxon-name><tp:taxon-name-part taxon-name-part-type="family">Labiatae</tp:taxon-name-part></tp:taxon-name>).</article-title> In: <person-group><name name-style="western"><surname>Beentje</surname><given-names>HJ</given-names></name><name name-style="western"><surname>Ghazanfar</surname><given-names>SA</given-names></name><name name-style="western"><surname>Polhill</surname><given-names>RM</given-names></name></person-group> (<role>Eds</role>) <issue-title>Flora of Tropical East Africa.</issue-title><source>Royal Botanic Gardens, Kew, Richmond</source>, <fpage>1</fpage>–<lpage>430</lpage>.</mixed-citation></ref><ref id="B21"><mixed-citation xmlns:xlink="http://www.w3.org/1999/xlink" xlink:type="simple"><person-group><name name-style="western"><surname>Paton</surname><given-names>AJ</given-names></name><name name-style="western"><surname>Bramley</surname><given-names>G</given-names></name><name name-style="western"><surname>Ryding</surname><given-names>O</given-names></name><name name-style="western"><surname>Polhill</surname><given-names>RM</given-names></name><name name-style="western"><surname>Harvey</surname><given-names>YB</given-names></name><name name-style="western"><surname>Iwarsson</surname><given-names>M</given-names></name><name name-style="western"><surname>Willis</surname><given-names>F</given-names></name><name name-style="western"><surname>Phillipson</surname><given-names>PB</given-names></name><name name-style="western"><surname>Balkwill</surname><given-names>K</given-names></name><name name-style="western"><surname>Lukhoba</surname><given-names>CW</given-names></name><name name-style="western"><surname>Otieno</surname><given-names>D</given-names></name><name name-style="western"><surname>Harley</surname><given-names>RM</given-names></name></person-group> (<year>2013</year>) <article-title><tp:taxon-name><tp:taxon-name-part taxon-name-part-type="family">Lamiaceae</tp:taxon-name-part></tp:taxon-name>.</article-title> In: <person-group><name name-style="western"><surname>Timberlake</surname><given-names>J</given-names></name></person-group> (<role>Ed.</role>) <issue-title>Flora Zambesiaca 8(8).</issue-title><source>Royal Botanic Gardens, Kew, Richmond</source>, <fpage>1</fpage>–<lpage>346</lpage>.</mixed-citation></ref><ref id="B7"><mixed-citation xmlns:xlink="http://www.w3.org/1999/xlink" xlink:type="simple"><person-group><name name-style="western"><surname>De Wildeman</surname><given-names>E</given-names></name></person-group> (<year>1913b</year>) <article-title>Decades Novarum specierum florae katangensis. VIII–XI.</article-title><source>Feddes Repertorium Specierum Novarum Regni Vegetabilis</source><volume>11</volume>(<issue>34–38</issue>): <fpage>535</fpage>–<lpage>547</lpage>. <ext-link xlink:href="10.1002/fedr.19130113403" ext-link-type="doi" xlink:type="simple">https://doi.org/10.1002/fedr.19130113403</ext-link></mixed-citation></ref></ref-list></tp:taxon-treatment>
