# Supplementary material for: ﻿The genus Coleus (Lamiaceae) in Central Africa (Democratic Republic of the Congo, Rwanda, Burundi), with the description of 15 new species
Source: PhytoKeys. 2024 Sep 2;246:71–178. doi: 10.3897/phytokeys.246.129476 (PMC11384907; doi:10.3897/phytokeys.246.129476)
Supplement: XML Treatment for Coleus autranii [file phytokeys.246.129476-treatment5.xml]

<!DOCTYPE tp:taxon-treatment
  PUBLIC "-//TaxonX//DTD Taxonomic Treatment Publishing DTD v0 20100105//EN" "tax-treatment-NSO.dtd">
<tp:taxon-treatment xmlns:tp="http://www.plazi.org/taxpub"><tp:treatment-meta><kwd-group><label>Taxon classification</label><kwd>
                <named-content content-type="kingdom">Plantae</named-content>
              </kwd><kwd>
                <named-content content-type="order">Lamiales</named-content>
              </kwd><kwd>
                <named-content content-type="family">Lamiaceae</named-content>
              </kwd></kwd-group><mixed-citation publication-type="journal"><person-group><name><surname>Meerts</surname><given-names>Pierre J.</given-names></name><name><surname>Paton</surname><given-names>Alan J.</given-names></name></person-group><article-title>﻿The genus <italic><tp:taxon-name><tp:taxon-name-part taxon-name-part-type="genus" reg="Coleus">Coleus</tp:taxon-name-part></tp:taxon-name></italic> (<tp:taxon-name><tp:taxon-name-part taxon-name-part-type="family">Lamiaceae</tp:taxon-name-part></tp:taxon-name>) in Central Africa (Democratic Republic of the Congo, Rwanda, Burundi), with the description of 15 new species</article-title><source>PhytoKeys</source><day>02</day><month>09</month><year>2024</year><volume>246</volume><fpage>71</fpage><lpage>178</lpage><pub-id pub-id-type="doi">10.3897/phytokeys.246.129476</pub-id></mixed-citation></tp:treatment-meta><tp:nomenclature><label>﻿</label><tp:taxon-name>
              <object-id xmlns:xlink="http://www.w3.org/1999/xlink" content-type="arpha" xlink:type="simple">32FAABDF-CAA2-5737-B244-C389689C29B9</object-id>
              <tp:taxon-name-part taxon-name-part-type="genus" reg="Coleus">Coleus</tp:taxon-name-part>
              <tp:taxon-name-part taxon-name-part-type="species" reg="autranii">autranii</tp:taxon-name-part>
            </tp:taxon-name><tp:taxon-authority>Briq., Bull. Herb. Boissier 2: 129. 1894.</tp:taxon-authority><tp:nomenclature-citation-list><tp:nomenclature-citation><tp:taxon-name>
                  <tp:taxon-name-part taxon-name-part-type="genus" reg="Calchas"/>
                  <tp:taxon-name-part taxon-name-part-type="species" reg="autranii"/>
                </tp:taxon-name><comment>≡ <tp:taxon-name><tp:taxon-name-part taxon-name-part-type="genus" reg="Calchas">Calchas</tp:taxon-name-part><tp:taxon-name-part taxon-name-part-type="species" reg="autranii">autranii</tp:taxon-name-part></tp:taxon-name> (Briq.) P.V.Heath, Calyx 5: 160. 1996. </comment></tp:nomenclature-citation><tp:nomenclature-citation><tp:taxon-name>
                  <tp:taxon-name-part taxon-name-part-type="genus" reg="Solenostemon"/>
                  <tp:taxon-name-part taxon-name-part-type="species" reg="autranii"/>
                </tp:taxon-name><comment>≡ <tp:taxon-name><tp:taxon-name-part taxon-name-part-type="genus" reg="Solenostemon">Solenostemon</tp:taxon-name-part><tp:taxon-name-part taxon-name-part-type="species" reg="autranii">autranii</tp:taxon-name-part></tp:taxon-name> (Briq.) J.K.Morton, Novon 8: 266. 1998. </comment></tp:nomenclature-citation><tp:nomenclature-citation><tp:taxon-name>
                  <tp:taxon-name-part taxon-name-part-type="genus" reg="Plectranthus"/>
                  <tp:taxon-name-part taxon-name-part-type="species" reg="autranii"/>
                </tp:taxon-name><comment>≡ <tp:taxon-name><tp:taxon-name-part taxon-name-part-type="genus" reg="Plectranthus">Plectranthus</tp:taxon-name-part><tp:taxon-name-part taxon-name-part-type="species" reg="autranii">autranii</tp:taxon-name-part></tp:taxon-name> (Briq.) Erhardt, Götz &amp; Seybold, Grosse Zander 2: 1825. 2008. Type: Ethiopia, 6 Sep 1952, <italic>G.W.Schimper 693</italic> (holotype G [G00435189]; isotype K, P [P00450781], [P00450782], [P00450783]). </comment></tp:nomenclature-citation><tp:nomenclature-citation><tp:taxon-name>
                  <tp:taxon-name-part taxon-name-part-type="genus" reg="Coleus"/>
                  <tp:taxon-name-part taxon-name-part-type="species" reg="silvaticus"/>
                </tp:taxon-name><comment>= <tp:taxon-name><tp:taxon-name-part taxon-name-part-type="genus" reg="Coleus">Coleus</tp:taxon-name-part><tp:taxon-name-part taxon-name-part-type="species" reg="silvaticus">silvaticus</tp:taxon-name-part></tp:taxon-name> Gürke, Bot. Jahrb. Syst. 19: 219. 1894. </comment></tp:nomenclature-citation><tp:nomenclature-citation><tp:taxon-name>
                  <tp:taxon-name-part taxon-name-part-type="genus" reg="Solenostemon"/>
                  <tp:taxon-name-part taxon-name-part-type="species" reg="silvaticus"/>
                </tp:taxon-name><comment>≡ <tp:taxon-name><tp:taxon-name-part taxon-name-part-type="genus" reg="Solenostemon">Solenostemon</tp:taxon-name-part><tp:taxon-name-part taxon-name-part-type="species" reg="silvaticus">silvaticus</tp:taxon-name-part></tp:taxon-name> (Gürke) Agnew, Upland Kenya Wild Fl.: 640. 1974. Type: Tanzania, W Usambara Mts, Shagai Forest, near Sunga, <italic>R.B.Drummond &amp; J.H.Hemsley 2593</italic> (neotype K, designated by <xref ref-type="bibr" rid="B20">Paton et al. [2009]</xref>). </comment></tp:nomenclature-citation></tp:nomenclature-citation-list></tp:nomenclature><tp:treatment-sec sec-type="description" id="SECID0ED4CI"><title>Description.</title><p><xref ref-type="bibr" rid="B20">Paton et al. (2009</xref>: 326), <xref ref-type="bibr" rid="B21">Paton et al. (2013</xref>: 265), as <italic><tp:taxon-name><tp:taxon-name-part taxon-name-part-type="genus" reg="Plectranthus">Plectranthus</tp:taxon-name-part><tp:taxon-name-part taxon-name-part-type="species" reg="autranii">autranii</tp:taxon-name-part></tp:taxon-name></italic> (Briq.) A.J.Paton.</p></tp:treatment-sec><tp:treatment-sec sec-type="distribution" id="SECID0E34CI"><title>Distribution.</title><p>Ethiopia, Central Africa, East Africa to South Africa.</p></tp:treatment-sec><tp:treatment-sec sec-type="habitat" id="SECID0EI5CI"><title>Habitat and ecology.</title><p>Mountain forests, clearings with <italic>Hagenia</italic>, scrub, <italic>Senecio-Philippia</italic> vegetation, riparian forest, 1000–3200 m elev.</p></tp:treatment-sec><tp:treatment-sec sec-type="Additional specimens" id="SECID0E35CI"><title>Additional specimens.</title><p>DR. Congo, <bold><italic>Forestier central</italic></bold>: Route Baudouinville [Moba] à Katele (?), Sep 1922, <italic>S.de Giorgi 67</italic> (BR). <bold><italic>Lacs Edouard et Kivu</italic></bold>, Karisimbi, versant sud, riv. Bikuri, 27 Feb 1935, <italic>G.F.de Witte 2265</italic> (BR); Entre Kasindi et Lubango, W du Lac Edouard, Jan 1932, <italic>J.Lebrun 4737</italic> (BR); Wimbi, 26 km S Lubero, 22 Jul 1937, <italic>J.Louis 4658</italic> (BR). <bold><italic>Haut-Katanga</italic></bold>, Upemba, 16 Apr 1949, <italic>G.F.de Witte 6141</italic> (BR); Marungu, Mashini, 28 Jun 1957, <italic>P.Duvigneaud 3750Co</italic> (BRLU).</p><p>Rwanda, Kareba, versant sud du Karisimbi, 10 Oct 1974, <italic>P.Auquier 4513</italic> (BR); Dorwa, Dec 1932, <italic>A.Becquet 194</italic>; Route Pindura-Ibigugu, km 88, 9 Jan 1980, <italic>D.Bridson 158</italic> (BR, K, WAG); Route Astrida [Butare]-Shangugu, km 71, crête Congo-Nil, 9 Sep 1959, <italic>M.Reynders 403</italic> (BR); Forêt de Nyungwe, env. Uwinka, 26 May 1981, <italic>G.Troupin 16256</italic> (BR, WAG).</p><p>Burundi, Bukeye, Mt Teza, 19 Jun 1971, <italic>J.Lewalle 6007</italic> (BR); Bubanza, Mugomero, 12 Jun 1981, <italic>M.Reekmans</italic> 10601 (BR, WAG).</p></tp:treatment-sec><ref-list><ref id="B20"><mixed-citation xmlns:xlink="http://www.w3.org/1999/xlink" xlink:type="simple"><person-group><name name-style="western"><surname>Paton</surname><given-names>AJ</given-names></name><name name-style="western"><surname>Bramley</surname><given-names>G</given-names></name><name name-style="western"><surname>Ryding</surname><given-names>O</given-names></name><name name-style="western"><surname>Polhill</surname><given-names>RM</given-names></name><name name-style="western"><surname>Harvey</surname><given-names>YB</given-names></name><name name-style="western"><surname>Iwarsson</surname><given-names>M</given-names></name><name name-style="western"><surname>Willis</surname><given-names>F</given-names></name><name name-style="western"><surname>Phillipson</surname><given-names>PB</given-names></name><name name-style="western"><surname>Balkwill</surname><given-names>K</given-names></name><name name-style="western"><surname>Lukhoba</surname><given-names>CW</given-names></name><name name-style="western"><surname>Otieno</surname><given-names>D</given-names></name><name name-style="western"><surname>Harley</surname><given-names>RM</given-names></name></person-group> (<year>2009</year>) <article-title><tp:taxon-name><tp:taxon-name-part taxon-name-part-type="family">Lamiaceae</tp:taxon-name-part></tp:taxon-name> (<tp:taxon-name><tp:taxon-name-part taxon-name-part-type="family">Labiatae</tp:taxon-name-part></tp:taxon-name>).</article-title> In: <person-group><name name-style="western"><surname>Beentje</surname><given-names>HJ</given-names></name><name name-style="western"><surname>Ghazanfar</surname><given-names>SA</given-names></name><name name-style="western"><surname>Polhill</surname><given-names>RM</given-names></name></person-group> (<role>Eds</role>) <issue-title>Flora of Tropical East Africa.</issue-title><source>Royal Botanic Gardens, Kew, Richmond</source>, <fpage>1</fpage>–<lpage>430</lpage>.</mixed-citation></ref><ref id="B21"><mixed-citation xmlns:xlink="http://www.w3.org/1999/xlink" xlink:type="simple"><person-group><name name-style="western"><surname>Paton</surname><given-names>AJ</given-names></name><name name-style="western"><surname>Bramley</surname><given-names>G</given-names></name><name name-style="western"><surname>Ryding</surname><given-names>O</given-names></name><name name-style="western"><surname>Polhill</surname><given-names>RM</given-names></name><name name-style="western"><surname>Harvey</surname><given-names>YB</given-names></name><name name-style="western"><surname>Iwarsson</surname><given-names>M</given-names></name><name name-style="western"><surname>Willis</surname><given-names>F</given-names></name><name name-style="western"><surname>Phillipson</surname><given-names>PB</given-names></name><name name-style="western"><surname>Balkwill</surname><given-names>K</given-names></name><name name-style="western"><surname>Lukhoba</surname><given-names>CW</given-names></name><name name-style="western"><surname>Otieno</surname><given-names>D</given-names></name><name name-style="western"><surname>Harley</surname><given-names>RM</given-names></name></person-group> (<year>2013</year>) <article-title><tp:taxon-name><tp:taxon-name-part taxon-name-part-type="family">Lamiaceae</tp:taxon-name-part></tp:taxon-name>.</article-title> In: <person-group><name name-style="western"><surname>Timberlake</surname><given-names>J</given-names></name></person-group> (<role>Ed.</role>) <issue-title>Flora Zambesiaca 8(8).</issue-title><source>Royal Botanic Gardens, Kew, Richmond</source>, <fpage>1</fpage>–<lpage>346</lpage>.</mixed-citation></ref></ref-list></tp:taxon-treatment>
