# Supplementary material for: ﻿The genus Coleus (Lamiaceae) in Central Africa (Democratic Republic of the Congo, Rwanda, Burundi), with the description of 15 new species
Source: PhytoKeys. 2024 Sep 2;246:71–178. doi: 10.3897/phytokeys.246.129476 (PMC11384907; doi:10.3897/phytokeys.246.129476)
Supplement: XML Treatment for Coleus betonicifolius (Baker) A.J.Paton var. kasomenensis [file phytokeys.246.129476-treatment12.xml]

<!DOCTYPE tp:taxon-treatment
  PUBLIC "-//TaxonX//DTD Taxonomic Treatment Publishing DTD v0 20100105//EN" "tax-treatment-NSO.dtd">
<tp:taxon-treatment xmlns:tp="http://www.plazi.org/taxpub"><tp:treatment-meta><kwd-group><label>Taxon classification</label><kwd>
                <named-content content-type="kingdom">Plantae</named-content>
              </kwd><kwd>
                <named-content content-type="order">Lamiales</named-content>
              </kwd><kwd>
                <named-content content-type="family">Lamiaceae</named-content>
              </kwd></kwd-group><mixed-citation publication-type="journal"><person-group><name><surname>Meerts</surname><given-names>Pierre J.</given-names></name><name><surname>Paton</surname><given-names>Alan J.</given-names></name></person-group><article-title>﻿The genus <italic><tp:taxon-name><tp:taxon-name-part taxon-name-part-type="genus" reg="Coleus">Coleus</tp:taxon-name-part></tp:taxon-name></italic> (<tp:taxon-name><tp:taxon-name-part taxon-name-part-type="family">Lamiaceae</tp:taxon-name-part></tp:taxon-name>) in Central Africa (Democratic Republic of the Congo, Rwanda, Burundi), with the description of 15 new species</article-title><source>PhytoKeys</source><day>02</day><month>09</month><year>2024</year><volume>246</volume><fpage>71</fpage><lpage>178</lpage><pub-id pub-id-type="doi">10.3897/phytokeys.246.129476</pub-id></mixed-citation></tp:treatment-meta><tp:nomenclature><label>﻿</label><tp:taxon-name>
              <object-id xmlns:xlink="http://www.w3.org/1999/xlink" content-type="arpha" xlink:type="simple">B89A13EB-9025-524C-B045-A3C0D4DAD064</object-id>
              <tp:taxon-name-part taxon-name-part-type="genus" reg="Coleus">Coleus</tp:taxon-name-part>
              <tp:taxon-name-part taxon-name-part-type="species" reg="betonicifolius">betonicifolius</tp:taxon-name-part>
              <tp:taxon-name-part taxon-name-part-type="basionym-authority">(Baker)</tp:taxon-name-part>
              <tp:taxon-name-part taxon-name-part-type="authority">A.J.Paton</tp:taxon-name-part>
              <tp:taxon-name-part taxon-name-part-type="infraspecific-rank">var.</tp:taxon-name-part>
              <tp:taxon-name-part taxon-name-part-type="variety" reg="kasomenensis">kasomenensis</tp:taxon-name-part>
              <object-id xmlns:xlink="http://www.w3.org/1999/xlink" content-type="ipni" xlink:type="simple">urn:lsid:ipni.org:names:77347688-1</object-id>
            </tp:taxon-name><tp:taxon-authority>(De Wild.) Meerts &amp; A.J.Paton, comb. et</tp:taxon-authority><tp:taxon-status xmlns:xlink="http://www.w3.org/1999/xlink" xlink:type="simple">stat. nov.</tp:taxon-status><tp:nomenclature-citation-list><tp:nomenclature-citation><tp:taxon-name>
                  <tp:taxon-name-part taxon-name-part-type="genus" reg="Coleus">Coleus</tp:taxon-name-part>
                  <tp:taxon-name-part taxon-name-part-type="species" reg="kasomenensis">kasomenensis</tp:taxon-name-part>
                </tp:taxon-name><comment>(in protologue as “<italic>kasonememsis</italic>”) De Wild., in Rep. Spec. Nov. Reg. Veg. 11: 515. 1913. Type: DR. Congo, Elisabethville [Lubumbashi], Mar. 1912, <italic>H.Homblé 246</italic> (in protologue “<italic>206</italic>”) (lectotype BR [BR0000006258283], designated here). (Basionym)</comment></tp:nomenclature-citation><tp:nomenclature-citation><tp:taxon-name>
                  <tp:taxon-name-part taxon-name-part-type="genus" reg="Coleus"/>
                  <tp:taxon-name-part taxon-name-part-type="species" reg="hockii"/>
                </tp:taxon-name><comment>= <tp:taxon-name><tp:taxon-name-part taxon-name-part-type="genus" reg="Coleus">Coleus</tp:taxon-name-part><tp:taxon-name-part taxon-name-part-type="species" reg="hockii">hockii</tp:taxon-name-part></tp:taxon-name> De Wild., Repert. Spec. Nov. Regni Veg. 11: 514. 1913. Type: DR. Congo, Haut-Katanga, vallée de la petite Luembe, lieux humides, Feb1910, <italic>A.Hock s.n.</italic> (holotype BR [BR0000008907790]), syn. nov. </comment></tp:nomenclature-citation><tp:nomenclature-citation><tp:taxon-name>
                  <tp:taxon-name-part taxon-name-part-type="genus" reg="Coleus"/>
                  <tp:taxon-name-part taxon-name-part-type="species" reg="baumii"/>
                </tp:taxon-name><comment>= <tp:taxon-name><tp:taxon-name-part taxon-name-part-type="genus" reg="Coleus">Coleus</tp:taxon-name-part><tp:taxon-name-part taxon-name-part-type="species" reg="baumii">baumii</tp:taxon-name-part></tp:taxon-name> Gürke, in O. Warburg (ed.), Kunene-Sambesi Exped.: 357. 1903. Type: Angola, Cuito, 14 Dec 1899, <italic>H.Baum 544</italic> (holotype B destroyed; isotype BM [BM000910139], E, G [G00435191], HBG [HBG518672], K [K000431990], M [M0104724], S [S-G-1537], W [W1901-0006713]), syn. nov. </comment></tp:nomenclature-citation><tp:nomenclature-citation><tp:taxon-name>
                  <tp:taxon-name-part taxon-name-part-type="genus" reg="Leocus"/>
                  <tp:taxon-name-part taxon-name-part-type="species" reg="lyratus"/>
                </tp:taxon-name><comment>= ?<tp:taxon-name><tp:taxon-name-part taxon-name-part-type="genus" reg="Leocus">Leocus</tp:taxon-name-part><tp:taxon-name-part taxon-name-part-type="species" reg="lyratus">lyratus</tp:taxon-name-part></tp:taxon-name> A.Chev., J. Bot. (Morot) 22: 126. 1909. Type: Guinea, Fouta-Djalon, Mt. Tinka, near Dalaba. Sep-Oct 1907, <italic>A.Chevalier 18824</italic> (holotype P [P00541249], syn. nov. </comment></tp:nomenclature-citation></tp:nomenclature-citation-list></tp:nomenclature><tp:treatment-sec sec-type="description" id="SECID0EZBAK"><title>Description.</title><p>Differs from the type variety by the leaf blade narrowly elliptic to almost linear (&lt; 1 cm wide), progressively attenuate at base (vs. ovate, abruptly contracted at base).</p></tp:treatment-sec><tp:treatment-sec sec-type="distribution" id="SECID0E5BAK"><title>Distribution.</title><p>DR. Congo, Angola, Zambia.</p></tp:treatment-sec><tp:treatment-sec sec-type="habitat" id="SECID0EKCAK"><title>Habitat and ecology.</title><p>Savannah, on seasonally flooded soil, marshland, often on sand, ca. 1050–1300 m elev.</p></tp:treatment-sec><tp:treatment-sec sec-type="Additional specimens" id="SECID0EPCAK"><title>Additional specimens.</title><p>DR. Congo, <bold><italic>Kasaï</italic></bold>, Kapanga, 1933, <italic>F.Overlaet 915</italic> (BR); <bold><italic>Bas-Katanga</italic></bold>, Route Kaniama-Kamina, 85 km from Kamina, 21 Dec 1957, <italic>J.Brynaert 670</italic> (BR); Kelambwe, 8 Dec 1948, <italic>G.Kevers 228</italic> (BR); <bold><italic>Haut-Katanga</italic></bold>, Dilolo, dilungu de la Mangoa, 1 May 1959, <italic>S.Risopoulos 1032</italic> (BR); Kasumbalesa, 26 Mar 1951, <italic>A.Schmitz 3509</italic> (BR); Kipopo, 13 Mar 1960, <italic>A.Schmitz 6890</italic> (BR).</p><p>Angola, <bold>Lunda Norte</bold>, S of River Luovwa [Lovua?], 18 Jan 1938, <italic>E.Milne-Redhead 4205</italic> (BR, K); <bold>Bié</bold>, Serpa Pinto, 26 Apr 1906, <italic>J.Gossweiler 2679</italic> (COI).</p><p>Zambia, District Chingola, 19 Apr 1954, <italic>D.B.Fanshawe 1128</italic> (K); Kawambwa District, Kalungweshi River, 26 Apr 1957, <italic>H.M.Richards 9446</italic> (K).</p></tp:treatment-sec><tp:treatment-sec sec-type="notes" id="SECID0EFEAK"><title>Notes.</title><p>1. <italic><tp:taxon-name><tp:taxon-name-part taxon-name-part-type="genus" reg="Coleus">Coleus</tp:taxon-name-part><tp:taxon-name-part taxon-name-part-type="species" reg="hockii">hockii</tp:taxon-name-part></tp:taxon-name></italic> De Wild. was wrongly interpreted as a synonym of <italic><tp:taxon-name><tp:taxon-name-part taxon-name-part-type="genus" reg="Coleus">Coleus</tp:taxon-name-part><tp:taxon-name-part taxon-name-part-type="species" reg="buchananii">buchananii</tp:taxon-name-part></tp:taxon-name></italic> (Baker) Brenan by <xref ref-type="bibr" rid="B23">Paton et al. (2019)</xref>, due to confusion with <italic>A.Hock s.n.</italic> (BR [BR0000008109613]), which is the type specimen of <italic><tp:taxon-name><tp:taxon-name-part taxon-name-part-type="genus" reg="Coleus">C.</tp:taxon-name-part><tp:taxon-name-part taxon-name-part-type="species" reg="kisanfuensis">kisanfuensis</tp:taxon-name-part></tp:taxon-name></italic> De Wild. (= <italic><tp:taxon-name><tp:taxon-name-part taxon-name-part-type="genus" reg="Coleus">Coleus</tp:taxon-name-part><tp:taxon-name-part taxon-name-part-type="species" reg="buchananii">buchananii</tp:taxon-name-part></tp:taxon-name></italic> (Baker) Brenan). The protologue and the original materials of <italic><tp:taxon-name><tp:taxon-name-part taxon-name-part-type="genus" reg="Coleus">Coleus</tp:taxon-name-part><tp:taxon-name-part taxon-name-part-type="species" reg="hockii">hockii</tp:taxon-name-part></tp:taxon-name></italic> De Wild. clearly refer to <italic><tp:taxon-name><tp:taxon-name-part taxon-name-part-type="genus" reg="Coleus">C.</tp:taxon-name-part><tp:taxon-name-part taxon-name-part-type="species" reg="betonicifolius">betonicifolius.</tp:taxon-name-part></tp:taxon-name></italic> See also note under <italic><tp:taxon-name><tp:taxon-name-part taxon-name-part-type="genus" reg="Coleus">C.</tp:taxon-name-part><tp:taxon-name-part taxon-name-part-type="species" reg="buchananii">buchananii</tp:taxon-name-part></tp:taxon-name></italic>.</p><p>2. The spelling of the epithet in the protologue is “<italic>kasonememsis</italic>”, obviously a typo; the locality cited in the protologue is “Kasomenia” and on the specimen label “Kasonema”. The current name of the locality is Kasomeno (<named-content xmlns:xlink="http://www.w3.org/1999/xlink" content-type="dwc:verbatimCoordinates" xlink:type="simple"><named-content content-type="geo-json" specific-use="{&#34;type&#34;:&#34;Point&#34;,&#34;coordinates&#34;:[28.266667,-10.750000]}" id="NCID0EFHAK" xlink:type="simple">10°45'S, 28°16'E</named-content></named-content>); therefore, we correct the epithet to “<italic><tp:taxon-name><tp:taxon-name-part taxon-name-part-type="genus" reg="Coleus"/><tp:taxon-name-part taxon-name-part-type="species" reg="kasomenensis">kasomenensis</tp:taxon-name-part></tp:taxon-name></italic>” following Art. 60.1. and Rec. 60D.1. of the ICN.</p><p>3. Lectotypification of <italic><tp:taxon-name><tp:taxon-name-part taxon-name-part-type="genus" reg="Coleus">Coleus</tp:taxon-name-part><tp:taxon-name-part taxon-name-part-type="species" reg="kasomenensis">kasomenensis.</tp:taxon-name-part></tp:taxon-name></italic><xref ref-type="bibr" rid="B6">De Wildeman (1913a)</xref> cited four syntypes: <italic>T.Kassner 2555</italic> (syntype BR; isosyntype E, K), DR. Congo, Haut-Katanga, Kasomenia (in protologue; Kasonema on specimen label) [Kasomeno], 10 Mar 1908, &amp; <italic>H.Homblé 246</italic> (in protologue “<italic>206</italic>”) (syntype BR [BR0000006258283] &amp; [BR0000006258917]), Elisabethville [Lubumbashi], Mar 1912, &amp; <italic>J.Bequaert 382</italic> (syntype BR [BR0000009824553] with a collecting label, [BR0000009824577] without a collecting label), Welgelegen, 2 May 1912 and <italic>J.Bequaert 564</italic> (syntype BR [BR0000009824553]), Welgelegen, dembo, 2 May 1912. All these specimens match the protologue; <italic>H.Homblé 246</italic> [BR0000006258283] is selected as the lectotype because it is the only specimen with De Wildeman’s handwriting on the label.</p><p>4. Material of <italic><tp:taxon-name><tp:taxon-name-part taxon-name-part-type="genus" reg="Coleus">C.</tp:taxon-name-part><tp:taxon-name-part taxon-name-part-type="species" reg="betonicifolius">betonicifolius</tp:taxon-name-part></tp:taxon-name></italic> from Guinea and Sierra Leone is similar to the type of <tp:taxon-name><tp:taxon-name-part taxon-name-part-type="genus" reg="Leocus">Leocus</tp:taxon-name-part><tp:taxon-name-part taxon-name-part-type="species" reg="lyratus">lyratus</tp:taxon-name-part></tp:taxon-name> A.Chev. and resembles var. <tp:taxon-name><tp:taxon-name-part taxon-name-part-type="genus" reg="Leocus"/><tp:taxon-name-part taxon-name-part-type="species" reg="lyratus"/><tp:taxon-name-part taxon-name-part-type="variety" reg="kasomenensis">kasomenensis</tp:taxon-name-part></tp:taxon-name>, but the leaves are much larger than material from the remainder of the distribution (<xref ref-type="bibr" rid="B26">Pollard and Paton 2009</xref>); further work is needed.</p></tp:treatment-sec><ref-list><ref id="B23"><mixed-citation xmlns:xlink="http://www.w3.org/1999/xlink" xlink:type="simple"><person-group><name name-style="western"><surname>Paton</surname><given-names>AJ</given-names></name><name name-style="western"><surname>Mwanyambo</surname><given-names>M</given-names></name><name name-style="western"><surname>Govaerts</surname><given-names>RH</given-names></name><name name-style="western"><surname>Smith</surname><given-names>AK</given-names></name><name name-style="western"><surname>Suddee</surname><given-names>S</given-names></name><name name-style="western"><surname>Phillipson</surname><given-names>PB</given-names></name><name name-style="western"><surname>Wilson</surname><given-names>TC</given-names></name><name name-style="western"><surname>Forster</surname><given-names>PI</given-names></name><name name-style="western"><surname>Culham</surname><given-names>A</given-names></name></person-group> (<year>2019</year>) <article-title>Nomenclatural changes in <italic><tp:taxon-name><tp:taxon-name-part taxon-name-part-type="genus">Coleus</tp:taxon-name-part></tp:taxon-name></italic> and <italic><tp:taxon-name><tp:taxon-name-part taxon-name-part-type="genus">Plectranthus</tp:taxon-name-part></tp:taxon-name></italic> (<tp:taxon-name><tp:taxon-name-part taxon-name-part-type="family">Lamiaceae</tp:taxon-name-part></tp:taxon-name>): A tale of more than two genera.</article-title><source>PhytoKeys</source><volume>129</volume>: <fpage>1</fpage>–<lpage>158</lpage>. <ext-link xlink:href="10.3897/phytokeys.129.34988" ext-link-type="doi" xlink:type="simple">https://doi.org/10.3897/phytokeys.129.34988</ext-link></mixed-citation></ref><ref id="B6"><mixed-citation xmlns:xlink="http://www.w3.org/1999/xlink" xlink:type="simple"><person-group><name name-style="western"><surname>De Wildeman</surname><given-names>E</given-names></name></person-group> (<year>1913a</year>) <article-title>Decades Novarum specierum florae katangensis. I–VII.</article-title><source>Feddes Repertorium Specierum Novarum Regni Vegetabilis</source><volume>11</volume>(<issue>31–33</issue>): <fpage>501</fpage>–<lpage>524</lpage>. <ext-link xlink:href="10.1002/fedr.19130113106" ext-link-type="doi" xlink:type="simple">https://doi.org/10.1002/fedr.19130113106</ext-link></mixed-citation></ref><ref id="B26"><mixed-citation xmlns:xlink="http://www.w3.org/1999/xlink" xlink:type="simple"><person-group><name name-style="western"><surname>Pollard</surname><given-names>BJ</given-names></name><name name-style="western"><surname>Paton</surname><given-names>A</given-names></name></person-group> (<year>2009</year>) <article-title>The African <italic><tp:taxon-name><tp:taxon-name-part taxon-name-part-type="genus">Plectranthus</tp:taxon-name-part></tp:taxon-name></italic> (<tp:taxon-name><tp:taxon-name-part taxon-name-part-type="family">Lamiaceae</tp:taxon-name-part></tp:taxon-name>) expansion continues.</article-title><source>Vale <italic><tp:taxon-name><tp:taxon-name-part taxon-name-part-type="genus">Leocus</tp:taxon-name-part></tp:taxon-name></italic>! Kew Bulletin</source><volume>64</volume>(<issue>2</issue>): <fpage>259</fpage>–<lpage>261</lpage>. <ext-link xlink:href="10.1007/s12225-009-9118-2" ext-link-type="doi" xlink:type="simple">https://doi.org/10.1007/s12225-009-9118-2</ext-link></mixed-citation></ref></ref-list></tp:taxon-treatment>
