# Supplementary material for: ﻿The genus Coleus (Lamiaceae) in Central Africa (Democratic Republic of the Congo, Rwanda, Burundi), with the description of 15 new species
Source: PhytoKeys. 2024 Sep 2;246:71–178. doi: 10.3897/phytokeys.246.129476 (PMC11384907; doi:10.3897/phytokeys.246.129476)
Supplement: XML Treatment for Coleus buchananii [file phytokeys.246.129476-treatment15.xml]

<!DOCTYPE tp:taxon-treatment
  PUBLIC "-//TaxonX//DTD Taxonomic Treatment Publishing DTD v0 20100105//EN" "tax-treatment-NSO.dtd">
<tp:taxon-treatment xmlns:tp="http://www.plazi.org/taxpub"><tp:treatment-meta><kwd-group><label>Taxon classification</label><kwd>
                <named-content content-type="kingdom">Plantae</named-content>
              </kwd><kwd>
                <named-content content-type="order">Lamiales</named-content>
              </kwd><kwd>
                <named-content content-type="family">Lamiaceae</named-content>
              </kwd></kwd-group><mixed-citation publication-type="journal"><person-group><name><surname>Meerts</surname><given-names>Pierre J.</given-names></name><name><surname>Paton</surname><given-names>Alan J.</given-names></name></person-group><article-title>﻿The genus <italic><tp:taxon-name><tp:taxon-name-part taxon-name-part-type="genus" reg="Coleus">Coleus</tp:taxon-name-part></tp:taxon-name></italic> (<tp:taxon-name><tp:taxon-name-part taxon-name-part-type="family">Lamiaceae</tp:taxon-name-part></tp:taxon-name>) in Central Africa (Democratic Republic of the Congo, Rwanda, Burundi), with the description of 15 new species</article-title><source>PhytoKeys</source><day>02</day><month>09</month><year>2024</year><volume>246</volume><fpage>71</fpage><lpage>178</lpage><pub-id pub-id-type="doi">10.3897/phytokeys.246.129476</pub-id></mixed-citation></tp:treatment-meta><tp:nomenclature><label>﻿</label><tp:taxon-name>
              <object-id xmlns:xlink="http://www.w3.org/1999/xlink" content-type="arpha" xlink:type="simple">77EDAFA9-A6CB-582C-9BD5-CB7073034EB8</object-id>
              <tp:taxon-name-part taxon-name-part-type="genus" reg="Coleus">Coleus</tp:taxon-name-part>
              <tp:taxon-name-part taxon-name-part-type="species" reg="buchananii">buchananii</tp:taxon-name-part>
            </tp:taxon-name><tp:taxon-authority>(Baker) Brenan, Mem. New York Bot. Gard. 9: 43. 1954.</tp:taxon-authority><tp:nomenclature-citation-list><tp:nomenclature-citation><tp:taxon-name>
                  <tp:taxon-name-part taxon-name-part-type="genus" reg="Plectranthus"/>
                  <tp:taxon-name-part taxon-name-part-type="species" reg="buchananii"/>
                </tp:taxon-name><comment>≡ <tp:taxon-name><tp:taxon-name-part taxon-name-part-type="genus" reg="Plectranthus">Plectranthus</tp:taxon-name-part><tp:taxon-name-part taxon-name-part-type="species" reg="buchananii">buchananii</tp:taxon-name-part></tp:taxon-name> Baker in D.Oliver &amp; auct. suc. (eds.), Fl. Trop. Afr. 5: 402. 1900. Type: Malawi, Shire Highlands, Nakajumbu, 15 Oct 1881, <italic>J.Buchanan 365</italic> (holotype K [K000431996]; isotype E [E00193487]). </comment></tp:nomenclature-citation><tp:nomenclature-citation><tp:taxon-name>
                  <tp:taxon-name-part taxon-name-part-type="genus" reg="Coleus"/>
                  <tp:taxon-name-part taxon-name-part-type="species" reg="kisanfuensis"/>
                </tp:taxon-name><comment>= <tp:taxon-name><tp:taxon-name-part taxon-name-part-type="genus" reg="Coleus">Coleus</tp:taxon-name-part><tp:taxon-name-part taxon-name-part-type="species" reg="kisanfuensis">kisanfuensis</tp:taxon-name-part></tp:taxon-name> De Wild., Contr. Fl. Katanga: 174. &amp; Ann. Soc. Sci. Bruxelles 41(2): 48. 1921. Type: DR. Congo, Elisabethville [Lubumbashi], Sep 1911, <italic>A.Hock s.n.</italic> (lectotype BR [BR0000008730572], designated here), syn. nov. </comment></tp:nomenclature-citation></tp:nomenclature-citation-list></tp:nomenclature><tp:treatment-sec sec-type="description" id="SECID0EUNBK"><title>Description.</title><p><xref ref-type="bibr" rid="B20">Paton et al. (2009</xref>: 324), <xref ref-type="bibr" rid="B21">Paton et al. (2013</xref>: 263), as <italic><tp:taxon-name><tp:taxon-name-part taxon-name-part-type="genus" reg="Plectranthus">Plectranthus</tp:taxon-name-part><tp:taxon-name-part taxon-name-part-type="species" reg="buchananii">buchananii</tp:taxon-name-part></tp:taxon-name></italic> Baker.</p></tp:treatment-sec><tp:treatment-sec sec-type="distribution" id="SECID0ENOBK"><title>Distribution.</title><p>Tanzania to S Tropical Africa.</p></tp:treatment-sec><tp:treatment-sec sec-type="habitat" id="SECID0ESOBK"><title>Habitat and ecology.</title><p>Dry woodlands, wooded savannah, steppic savannah, often on rocky soil, occasionally on copper-rich soil; 950–1550 m elev.</p></tp:treatment-sec><tp:treatment-sec sec-type="Additional specimens" id="SECID0EXOBK"><title>Additional specimens.</title><p>DR. Congo, <bold><italic>Haut-Katanga</italic></bold>, Upemba, près de la Lufira, 30 Aug 1948, <italic>G.F.de Witte 4222</italic> (BR); Vallée de la Lofoi, près du village Nkonko, 3 Oct 1970, <italic>S.Lisowski 23358</italic> (POZG); Luiswishi, 21 Sep 1984, <italic>F.Malaisse 13191</italic> (BR); Région de Fungurume, colline “monde arabe”, 24 Jul 2007; <italic>B.Senterre 4676</italic> (BR); Tantara, autour de la mine, 3 Sep 1977, <italic>R.Wechuysen 865, 866, 867</italic> (BR).</p><p>Burundi, Bururi, 1951, <italic>A.Becquet 2149</italic> (BR); Bururi, route Makamba-Dunga, km 20, 21 Sep 1977, <italic>M.Reekmans 6378</italic> (BR).</p></tp:treatment-sec><tp:treatment-sec sec-type="notes" id="SECID0EWPBK"><title>Notes.</title><p>1. <italic><tp:taxon-name><tp:taxon-name-part taxon-name-part-type="genus" reg="Coleus">Coleus</tp:taxon-name-part><tp:taxon-name-part taxon-name-part-type="species" reg="kisanfuensis">kisanfuensis</tp:taxon-name-part></tp:taxon-name></italic> De Wild. was unplaced in <xref ref-type="bibr" rid="B23">Paton et al. (2019)</xref>, because the original materials had not been found. The materials were misfiled in BR as “<italic><tp:taxon-name><tp:taxon-name-part taxon-name-part-type="genus" reg="Coleus">Coleus</tp:taxon-name-part><tp:taxon-name-part taxon-name-part-type="species" reg="hockii">hockii</tp:taxon-name-part></tp:taxon-name></italic> De Wild.” (which is <tp:taxon-name><tp:taxon-name-part taxon-name-part-type="genus" reg="Coleus">Coleus</tp:taxon-name-part><tp:taxon-name-part taxon-name-part-type="species" reg="betonicifolius">betonicifolius</tp:taxon-name-part><tp:taxon-name-part taxon-name-part-type="infraspecific-rank">var.</tp:taxon-name-part><tp:taxon-name-part taxon-name-part-type="variety" reg="kasomenensis">kasomenensis</tp:taxon-name-part></tp:taxon-name> (De Wild.) Meerts &amp; A.J.Paton). The specimen [BR0000008109613] indeed bears a label handwritten by De Wildeman as “<italic><tp:taxon-name><tp:taxon-name-part taxon-name-part-type="genus" reg="Coleus">Coleus</tp:taxon-name-part><tp:taxon-name-part taxon-name-part-type="species" reg="hockii">hockii</tp:taxon-name-part></tp:taxon-name></italic> De Wild.”, but this is obviously a mistake, because the protologue of <italic><tp:taxon-name><tp:taxon-name-part taxon-name-part-type="genus" reg="Coleus">C.</tp:taxon-name-part><tp:taxon-name-part taxon-name-part-type="species" reg="kisanfuensis">kisanfuensis</tp:taxon-name-part></tp:taxon-name></italic> clearly refers to <italic><tp:taxon-name><tp:taxon-name-part taxon-name-part-type="genus" reg="Coleus">C.</tp:taxon-name-part><tp:taxon-name-part taxon-name-part-type="species" reg="buchananii">buchananii</tp:taxon-name-part></tp:taxon-name></italic>, not to <italic><tp:taxon-name><tp:taxon-name-part taxon-name-part-type="genus" reg="Coleus">C.</tp:taxon-name-part><tp:taxon-name-part taxon-name-part-type="species" reg="betonicifolius">betonicifolius</tp:taxon-name-part></tp:taxon-name></italic>.</p><p>2. Lectotypification of <italic><tp:taxon-name><tp:taxon-name-part taxon-name-part-type="genus" reg="Coleus">Coleus</tp:taxon-name-part><tp:taxon-name-part taxon-name-part-type="species" reg="kisanfuensis">kisanfuensis</tp:taxon-name-part></tp:taxon-name></italic> De Wild. <xref ref-type="bibr" rid="B10">De Wildeman (1921b)</xref> cited two syntypes, i.e. <italic>A.Hock s.n.</italic> (syntype BR [BR0000008109613]), DR. Congo, Kisanfu, Sep 1911 and <italic>A.Hock s.n.</italic> (syntype BR [BR0000008732835] and [BR0000008730572]), Elisabethville [Lubumbashi], Sep 1911. The three sheets match the protologue. We designate [BR0000008730572] as the lectotype because it does not bear the erroneous name <italic><tp:taxon-name><tp:taxon-name-part taxon-name-part-type="genus" reg="Coleus">Coleus</tp:taxon-name-part><tp:taxon-name-part taxon-name-part-type="species" reg="hockii">hockii</tp:taxon-name-part></tp:taxon-name></italic> De Wild.</p></tp:treatment-sec><ref-list><ref id="B20"><mixed-citation xmlns:xlink="http://www.w3.org/1999/xlink" xlink:type="simple"><person-group><name name-style="western"><surname>Paton</surname><given-names>AJ</given-names></name><name name-style="western"><surname>Bramley</surname><given-names>G</given-names></name><name name-style="western"><surname>Ryding</surname><given-names>O</given-names></name><name name-style="western"><surname>Polhill</surname><given-names>RM</given-names></name><name name-style="western"><surname>Harvey</surname><given-names>YB</given-names></name><name name-style="western"><surname>Iwarsson</surname><given-names>M</given-names></name><name name-style="western"><surname>Willis</surname><given-names>F</given-names></name><name name-style="western"><surname>Phillipson</surname><given-names>PB</given-names></name><name name-style="western"><surname>Balkwill</surname><given-names>K</given-names></name><name name-style="western"><surname>Lukhoba</surname><given-names>CW</given-names></name><name name-style="western"><surname>Otieno</surname><given-names>D</given-names></name><name name-style="western"><surname>Harley</surname><given-names>RM</given-names></name></person-group> (<year>2009</year>) <article-title><tp:taxon-name><tp:taxon-name-part taxon-name-part-type="family">Lamiaceae</tp:taxon-name-part></tp:taxon-name> (<tp:taxon-name><tp:taxon-name-part taxon-name-part-type="family">Labiatae</tp:taxon-name-part></tp:taxon-name>).</article-title> In: <person-group><name name-style="western"><surname>Beentje</surname><given-names>HJ</given-names></name><name name-style="western"><surname>Ghazanfar</surname><given-names>SA</given-names></name><name name-style="western"><surname>Polhill</surname><given-names>RM</given-names></name></person-group> (<role>Eds</role>) <issue-title>Flora of Tropical East Africa.</issue-title><source>Royal Botanic Gardens, Kew, Richmond</source>, <fpage>1</fpage>–<lpage>430</lpage>.</mixed-citation></ref><ref id="B21"><mixed-citation xmlns:xlink="http://www.w3.org/1999/xlink" xlink:type="simple"><person-group><name name-style="western"><surname>Paton</surname><given-names>AJ</given-names></name><name name-style="western"><surname>Bramley</surname><given-names>G</given-names></name><name name-style="western"><surname>Ryding</surname><given-names>O</given-names></name><name name-style="western"><surname>Polhill</surname><given-names>RM</given-names></name><name name-style="western"><surname>Harvey</surname><given-names>YB</given-names></name><name name-style="western"><surname>Iwarsson</surname><given-names>M</given-names></name><name name-style="western"><surname>Willis</surname><given-names>F</given-names></name><name name-style="western"><surname>Phillipson</surname><given-names>PB</given-names></name><name name-style="western"><surname>Balkwill</surname><given-names>K</given-names></name><name name-style="western"><surname>Lukhoba</surname><given-names>CW</given-names></name><name name-style="western"><surname>Otieno</surname><given-names>D</given-names></name><name name-style="western"><surname>Harley</surname><given-names>RM</given-names></name></person-group> (<year>2013</year>) <article-title><tp:taxon-name><tp:taxon-name-part taxon-name-part-type="family">Lamiaceae</tp:taxon-name-part></tp:taxon-name>.</article-title> In: <person-group><name name-style="western"><surname>Timberlake</surname><given-names>J</given-names></name></person-group> (<role>Ed.</role>) <issue-title>Flora Zambesiaca 8(8).</issue-title><source>Royal Botanic Gardens, Kew, Richmond</source>, <fpage>1</fpage>–<lpage>346</lpage>.</mixed-citation></ref><ref id="B23"><mixed-citation xmlns:xlink="http://www.w3.org/1999/xlink" xlink:type="simple"><person-group><name name-style="western"><surname>Paton</surname><given-names>AJ</given-names></name><name name-style="western"><surname>Mwanyambo</surname><given-names>M</given-names></name><name name-style="western"><surname>Govaerts</surname><given-names>RH</given-names></name><name name-style="western"><surname>Smith</surname><given-names>AK</given-names></name><name name-style="western"><surname>Suddee</surname><given-names>S</given-names></name><name name-style="western"><surname>Phillipson</surname><given-names>PB</given-names></name><name name-style="western"><surname>Wilson</surname><given-names>TC</given-names></name><name name-style="western"><surname>Forster</surname><given-names>PI</given-names></name><name name-style="western"><surname>Culham</surname><given-names>A</given-names></name></person-group> (<year>2019</year>) <article-title>Nomenclatural changes in <italic><tp:taxon-name><tp:taxon-name-part taxon-name-part-type="genus">Coleus</tp:taxon-name-part></tp:taxon-name></italic> and <italic><tp:taxon-name><tp:taxon-name-part taxon-name-part-type="genus">Plectranthus</tp:taxon-name-part></tp:taxon-name></italic> (<tp:taxon-name><tp:taxon-name-part taxon-name-part-type="family">Lamiaceae</tp:taxon-name-part></tp:taxon-name>): A tale of more than two genera.</article-title><source>PhytoKeys</source><volume>129</volume>: <fpage>1</fpage>–<lpage>158</lpage>. <ext-link xlink:href="10.3897/phytokeys.129.34988" ext-link-type="doi" xlink:type="simple">https://doi.org/10.3897/phytokeys.129.34988</ext-link></mixed-citation></ref><ref id="B10"><mixed-citation xmlns:xlink="http://www.w3.org/1999/xlink" xlink:type="simple"><person-group><name name-style="western"><surname>De Wildeman</surname><given-names>E</given-names></name></person-group> (<year>1921b</year>) <article-title>Notes sur la Flore du Katanga. 7.</article-title><source>Annales de la Société scientifique de Bruxelles</source><volume>41</volume>(<issue>2</issue>): <fpage>14</fpage>–<lpage>88</lpage>. <ext-link xlink:href="10.2307/3666466" ext-link-type="doi" xlink:type="simple">https://doi.org/10.2307/3666466</ext-link></mixed-citation></ref></ref-list></tp:taxon-treatment>
