# Supplementary material for: ﻿The genus Coleus (Lamiaceae) in Central Africa (Democratic Republic of the Congo, Rwanda, Burundi), with the description of 15 new species
Source: PhytoKeys. 2024 Sep 2;246:71–178. doi: 10.3897/phytokeys.246.129476 (PMC11384907; doi:10.3897/phytokeys.246.129476)
Supplement: XML Treatment for Coleus calaminthoides [file phytokeys.246.129476-treatment16.xml]

<!DOCTYPE tp:taxon-treatment
  PUBLIC "-//TaxonX//DTD Taxonomic Treatment Publishing DTD v0 20100105//EN" "tax-treatment-NSO.dtd">
<tp:taxon-treatment xmlns:tp="http://www.plazi.org/taxpub"><tp:treatment-meta><kwd-group><label>Taxon classification</label><kwd>
                <named-content content-type="kingdom">Plantae</named-content>
              </kwd><kwd>
                <named-content content-type="order">Lamiales</named-content>
              </kwd><kwd>
                <named-content content-type="family">Lamiaceae</named-content>
              </kwd></kwd-group><mixed-citation publication-type="journal"><person-group><name><surname>Meerts</surname><given-names>Pierre J.</given-names></name><name><surname>Paton</surname><given-names>Alan J.</given-names></name></person-group><article-title>﻿The genus <italic><tp:taxon-name><tp:taxon-name-part taxon-name-part-type="genus" reg="Coleus">Coleus</tp:taxon-name-part></tp:taxon-name></italic> (<tp:taxon-name><tp:taxon-name-part taxon-name-part-type="family">Lamiaceae</tp:taxon-name-part></tp:taxon-name>) in Central Africa (Democratic Republic of the Congo, Rwanda, Burundi), with the description of 15 new species</article-title><source>PhytoKeys</source><day>02</day><month>09</month><year>2024</year><volume>246</volume><fpage>71</fpage><lpage>178</lpage><pub-id pub-id-type="doi">10.3897/phytokeys.246.129476</pub-id></mixed-citation></tp:treatment-meta><tp:nomenclature><label>﻿</label><tp:taxon-name>
              <object-id xmlns:xlink="http://www.w3.org/1999/xlink" content-type="arpha" xlink:type="simple">7DA35854-10D6-5B4A-A54F-62ACCD39689D</object-id>
              <tp:taxon-name-part taxon-name-part-type="genus" reg="Coleus">Coleus</tp:taxon-name-part>
              <tp:taxon-name-part taxon-name-part-type="species" reg="calaminthoides">calaminthoides</tp:taxon-name-part>
            </tp:taxon-name><tp:taxon-authority>(Baker) A.J.Paton, Phytokeys 129: 30. 2019.</tp:taxon-authority><tp:nomenclature-citation-list><tp:nomenclature-citation><tp:taxon-name>
                  <tp:taxon-name-part taxon-name-part-type="genus" reg="Solenostemon"/>
                  <tp:taxon-name-part taxon-name-part-type="species" reg="calaminthoides"/>
                </tp:taxon-name><comment>≡ <tp:taxon-name><tp:taxon-name-part taxon-name-part-type="genus" reg="Solenostemon">Solenostemon</tp:taxon-name-part><tp:taxon-name-part taxon-name-part-type="species" reg="calaminthoides">calaminthoides</tp:taxon-name-part></tp:taxon-name> Baker in D.Oliver &amp; auct. suc. (eds.), Fl. Trop. Afr. 5: 421. 1900. Type: Gabon, Gabon River, <italic>G.Mann s.n</italic>. (holotype K [K001615425]). </comment></tp:nomenclature-citation></tp:nomenclature-citation-list></tp:nomenclature><tp:treatment-sec sec-type="description" id="SECID0ENVBK"><title>Description.</title><p><xref ref-type="bibr" rid="B19">Paton (2022</xref>: 44). The materials from DR. Congo differ from the materials in the rest of the range in having the hairs on the stem either retrorse or antrorse (always antrorse out of DR. Congo).</p></tp:treatment-sec><tp:treatment-sec sec-type="distribution" id="SECID0EDWBK"><title>Distribution.</title><p>Cameroon, Equatorial Guinea, Gabon, DR. Congo.</p></tp:treatment-sec><tp:treatment-sec sec-type="habitat" id="SECID0EPWBK"><title>Habitat and ecology.</title><p>Coastal scrub on sandy soil; 0–100 m elev.</p></tp:treatment-sec><tp:treatment-sec sec-type="Additional specimens" id="SECID0EUWBK"><title>Additional specimens.</title><p>DR. Congo, <bold><italic>Côtier</italic></bold>, Plateau de Tshikai, route Boma-Banana, 13 Apr 1960, <italic>Compère 1863</italic> (BR); Route Boma-Banana, entre Malemba et Matamba ma Kanzi, 13 Mar 1959, <italic>J.Wagemans 2230</italic> (BR); <bold><italic>Mayumbe</italic></bold>, Luki, <named-content xmlns:xlink="http://www.w3.org/1999/xlink" content-type="dwc:verbatimCoordinates" xlink:type="simple"><named-content content-type="geo-json" specific-use="{&#34;type&#34;:&#34;Point&#34;,&#34;coordinates&#34;:[13.159489,-5.580758]}" id="NCID0ESXBK" xlink:type="simple">5°34'50.73"S, 13°9'34.16"E</named-content></named-content>, 6 Apr 2010, <italic>S.Dessein 3222</italic> (BR); Forêt de Moba [entre Luki et Boma], route de Boma, 5 Dec 1948, <italic>C.Donis 2233</italic> (BR); without locality, Aug-Sep 1899, <italic>Tilman</italic> in <italic>Cabra 67</italic> (BR).</p></tp:treatment-sec><tp:treatment-sec sec-type="notes" id="SECID0EEYBK"><title>Notes.</title><p>1. The species was identified in DR. Congo for the first time by A.J.Paton in 2021; it had been hitherto misidentified as <italic><tp:taxon-name><tp:taxon-name-part taxon-name-part-type="genus" reg="Coleus">C.</tp:taxon-name-part><tp:taxon-name-part taxon-name-part-type="species" reg="monostachyus">monostachyus</tp:taxon-name-part></tp:taxon-name></italic>. The Congolese localities represent the southernmost limit of the species’ distribution range.</p><p>2. <xref ref-type="bibr" rid="B24">Paton et al. (2022)</xref> consider that <italic><tp:taxon-name><tp:taxon-name-part taxon-name-part-type="genus" reg="Coleus">C.</tp:taxon-name-part><tp:taxon-name-part taxon-name-part-type="species" reg="calaminthoides">calaminthoides</tp:taxon-name-part></tp:taxon-name></italic> differs from <italic><tp:taxon-name><tp:taxon-name-part taxon-name-part-type="genus" reg="Coleus">C.</tp:taxon-name-part><tp:taxon-name-part taxon-name-part-type="species" reg="monostachyus">monostachyus</tp:taxon-name-part></tp:taxon-name></italic> in having antrorse hairs on the stem. However, this character is variable in DR. Congo, with <italic>C. Donis 2233</italic> having antrorse hairs, while the other specimens have retrorse hairs.</p><p>3. The specimen <italic>Tilman</italic> in <italic>Cabra 67</italic> (BR) is close to <italic><tp:taxon-name><tp:taxon-name-part taxon-name-part-type="genus" reg="Coleus">C.</tp:taxon-name-part><tp:taxon-name-part taxon-name-part-type="species" reg="calaminthoides">calaminthoides</tp:taxon-name-part></tp:taxon-name></italic>, except for the yellow corolla; it could be a different taxon.</p></tp:treatment-sec><ref-list><ref id="B19"><mixed-citation xmlns:xlink="http://www.w3.org/1999/xlink" xlink:type="simple"><person-group><name name-style="western"><surname>Paton</surname><given-names>AJ</given-names></name></person-group> (<year>2022</year>) <italic><tp:taxon-name><tp:taxon-name-part taxon-name-part-type="genus">Coleus</tp:taxon-name-part></tp:taxon-name></italic>. In: Flore du Gabon 38. <tp:taxon-name><tp:taxon-name-part taxon-name-part-type="family">Labiatae</tp:taxon-name-part></tp:taxon-name>. Naturalis, Leiden &amp; Meise Botanic Garden, Meise, 41–54.</mixed-citation></ref><ref id="B24"><mixed-citation xmlns:xlink="http://www.w3.org/1999/xlink" xlink:type="simple"><person-group><name name-style="western"><surname>Paton</surname><given-names>AJ</given-names></name><name name-style="western"><surname>Pollard</surname><given-names>BJ</given-names></name><name name-style="western"><surname>Meerts</surname><given-names>P</given-names></name></person-group> (<year>2022</year>) <tp:taxon-name><tp:taxon-name-part taxon-name-part-type="family">Labiatae</tp:taxon-name-part></tp:taxon-name>. Flore du Gabon 38. Naturalis, Leiden &amp; Meise Botanic Garden, Meise.</mixed-citation></ref></ref-list></tp:taxon-treatment>
