# Supplementary material for: ﻿The genus Coleus (Lamiaceae) in Central Africa (Democratic Republic of the Congo, Rwanda, Burundi), with the description of 15 new species
Source: PhytoKeys. 2024 Sep 2;246:71–178. doi: 10.3897/phytokeys.246.129476 (PMC11384907; doi:10.3897/phytokeys.246.129476)
Supplement: XML Treatment for Coleus caninus subsp. flavovirens [file phytokeys.246.129476-treatment17.xml]

<!DOCTYPE tp:taxon-treatment
  PUBLIC "-//TaxonX//DTD Taxonomic Treatment Publishing DTD v0 20100105//EN" "tax-treatment-NSO.dtd">
<tp:taxon-treatment xmlns:tp="http://www.plazi.org/taxpub"><tp:treatment-meta><kwd-group><label>Taxon classification</label><kwd>
                <named-content content-type="kingdom">Plantae</named-content>
              </kwd><kwd>
                <named-content content-type="order">Lamiales</named-content>
              </kwd><kwd>
                <named-content content-type="family">Lamiaceae</named-content>
              </kwd></kwd-group><mixed-citation publication-type="journal"><person-group><name><surname>Meerts</surname><given-names>Pierre J.</given-names></name><name><surname>Paton</surname><given-names>Alan J.</given-names></name></person-group><article-title>﻿The genus <italic><tp:taxon-name><tp:taxon-name-part taxon-name-part-type="genus" reg="Coleus">Coleus</tp:taxon-name-part></tp:taxon-name></italic> (<tp:taxon-name><tp:taxon-name-part taxon-name-part-type="family">Lamiaceae</tp:taxon-name-part></tp:taxon-name>) in Central Africa (Democratic Republic of the Congo, Rwanda, Burundi), with the description of 15 new species</article-title><source>PhytoKeys</source><day>02</day><month>09</month><year>2024</year><volume>246</volume><fpage>71</fpage><lpage>178</lpage><pub-id pub-id-type="doi">10.3897/phytokeys.246.129476</pub-id></mixed-citation></tp:treatment-meta><tp:nomenclature><label>﻿</label><tp:taxon-name>
              <object-id xmlns:xlink="http://www.w3.org/1999/xlink" content-type="arpha" xlink:type="simple">09649D17-39E8-5180-B81D-737C2B7F928C</object-id>
              <tp:taxon-name-part taxon-name-part-type="genus" reg="Coleus">Coleus</tp:taxon-name-part>
              <tp:taxon-name-part taxon-name-part-type="species" reg="caninus">caninus</tp:taxon-name-part>
              <tp:taxon-name-part taxon-name-part-type="infraspecific-rank">subsp.</tp:taxon-name-part>
              <tp:taxon-name-part taxon-name-part-type="subspecies" reg="flavovirens">flavovirens</tp:taxon-name-part>
            </tp:taxon-name><tp:taxon-authority>(Gürke) A.J.Paton, Phytokeys 129: 32. 2019.</tp:taxon-authority><tp:nomenclature-citation-list><tp:nomenclature-citation><tp:taxon-name>
                  <tp:taxon-name-part taxon-name-part-type="genus" reg="Coleus"/>
                  <tp:taxon-name-part taxon-name-part-type="species" reg="flavovirens"/>
                </tp:taxon-name><comment>≡ <tp:taxon-name><tp:taxon-name-part taxon-name-part-type="genus" reg="Coleus">Coleus</tp:taxon-name-part><tp:taxon-name-part taxon-name-part-type="species" reg="flavovirens">flavovirens</tp:taxon-name-part></tp:taxon-name> Gürke in H.G.A.Engler, Pflanzenw. Ost-Afrikas, C: 347. 1895. </comment></tp:nomenclature-citation><tp:nomenclature-citation><tp:taxon-name>
                  <tp:taxon-name-part taxon-name-part-type="genus" reg="Plectranthus"/>
                  <tp:taxon-name-part taxon-name-part-type="species" reg="caninus"/>
                </tp:taxon-name><comment>≡ <tp:taxon-name><tp:taxon-name-part taxon-name-part-type="genus" reg="Plectranthus">Plectranthus</tp:taxon-name-part><tp:taxon-name-part taxon-name-part-type="species" reg="caninus">caninus</tp:taxon-name-part><tp:taxon-name-part taxon-name-part-type="infraspecific-rank">subsp.</tp:taxon-name-part><tp:taxon-name-part taxon-name-part-type="subspecies" reg="flavovirens">flavovirens</tp:taxon-name-part></tp:taxon-name> (Gürke) A.J.Paton, Fl. Trop. E. Afr., Lamiac.: 345. 2009. Type: Tanzania, Dschallasee [Lake Chala], 1893, <italic>G.Volkens 1771</italic> (holotype B destroyed; isotype BR [BR0000021453960]). </comment></tp:nomenclature-citation></tp:nomenclature-citation-list></tp:nomenclature><tp:treatment-sec sec-type="description" id="SECID0EE4BK"><title>Description.</title><p><xref ref-type="bibr" rid="B20">Paton et al. (2009</xref>: 345), <xref ref-type="bibr" rid="B21">Paton et al. (2013</xref>: 274), as <tp:taxon-name><tp:taxon-name-part taxon-name-part-type="genus" reg="Plectranthus">Plectranthus</tp:taxon-name-part><tp:taxon-name-part taxon-name-part-type="species" reg="caninus">caninus</tp:taxon-name-part><tp:taxon-name-part taxon-name-part-type="authority">Roth</tp:taxon-name-part><tp:taxon-name-part taxon-name-part-type="infraspecific-rank">subsp.</tp:taxon-name-part><tp:taxon-name-part taxon-name-part-type="subspecies" reg="flavovirens">flavovirens</tp:taxon-name-part></tp:taxon-name> (Gürke) A.J.Paton.</p></tp:treatment-sec><tp:treatment-sec sec-type="distribution" id="SECID0EG5BK"><title>Distribution.</title><p>Ethiopia to South Africa.</p></tp:treatment-sec><tp:treatment-sec sec-type="habitat" id="SECID0EL5BK"><title>Habitat and ecology.</title><p>Savannah, often on dry or rocky soil; 780–1590 m elev.</p></tp:treatment-sec><tp:treatment-sec sec-type="Additional specimens" id="SECID0EQ5BK"><title>Additional specimens.</title><p>DR. Congo, <bold><italic>Lacs Edouard et Kivu</italic></bold>, Kabare, Lac Kivu, 21 Aug 1914, <italic>J.Bequaert 5384</italic> (BR); May ya Moto, 14 Nov 1934, <italic>G.F.de Witte 2037</italic> (BR); Plaine de la Ruzizi, Apr 1950, <italic>R.Germain 6851</italic> (BR); Ruindi, Sep 1937, <italic>J.Lebrun 7750</italic> (BR). Rwanda, Akagera, Rwisirabo, 21 Jan 1980, <italic>D.Bridson 255</italic> (BR, K, WAG); Kabare, Gabiro, May 1933, <italic>A.Becquet 607</italic> (BR); Rwabiega, Jan 1938, <italic>J.Lebrun 9824</italic> (BR); Akagera, Rwisirabo, 2 Jul 1978, <italic>J.Raynal 20794</italic> (BR, P); Utara, env. Nyagatare, 1 May 1958, <italic>G.Troupin 7240</italic> (BR).</p><p>Burundi, Rugombo, plaine de la Ruzizi, 20 May 1969, <italic>J.Lewalle 3590</italic> (BR); Plaine de la Ruzizi, 13 May 1978, <italic>M.Reekmans 6988</italic> (BR, WAG).</p></tp:treatment-sec><ref-list><ref id="B20"><mixed-citation xmlns:xlink="http://www.w3.org/1999/xlink" xlink:type="simple"><person-group><name name-style="western"><surname>Paton</surname><given-names>AJ</given-names></name><name name-style="western"><surname>Bramley</surname><given-names>G</given-names></name><name name-style="western"><surname>Ryding</surname><given-names>O</given-names></name><name name-style="western"><surname>Polhill</surname><given-names>RM</given-names></name><name name-style="western"><surname>Harvey</surname><given-names>YB</given-names></name><name name-style="western"><surname>Iwarsson</surname><given-names>M</given-names></name><name name-style="western"><surname>Willis</surname><given-names>F</given-names></name><name name-style="western"><surname>Phillipson</surname><given-names>PB</given-names></name><name name-style="western"><surname>Balkwill</surname><given-names>K</given-names></name><name name-style="western"><surname>Lukhoba</surname><given-names>CW</given-names></name><name name-style="western"><surname>Otieno</surname><given-names>D</given-names></name><name name-style="western"><surname>Harley</surname><given-names>RM</given-names></name></person-group> (<year>2009</year>) <article-title><tp:taxon-name><tp:taxon-name-part taxon-name-part-type="family">Lamiaceae</tp:taxon-name-part></tp:taxon-name> (<tp:taxon-name><tp:taxon-name-part taxon-name-part-type="family">Labiatae</tp:taxon-name-part></tp:taxon-name>).</article-title> In: <person-group><name name-style="western"><surname>Beentje</surname><given-names>HJ</given-names></name><name name-style="western"><surname>Ghazanfar</surname><given-names>SA</given-names></name><name name-style="western"><surname>Polhill</surname><given-names>RM</given-names></name></person-group> (<role>Eds</role>) <issue-title>Flora of Tropical East Africa.</issue-title><source>Royal Botanic Gardens, Kew, Richmond</source>, <fpage>1</fpage>–<lpage>430</lpage>.</mixed-citation></ref><ref id="B21"><mixed-citation xmlns:xlink="http://www.w3.org/1999/xlink" xlink:type="simple"><person-group><name name-style="western"><surname>Paton</surname><given-names>AJ</given-names></name><name name-style="western"><surname>Bramley</surname><given-names>G</given-names></name><name name-style="western"><surname>Ryding</surname><given-names>O</given-names></name><name name-style="western"><surname>Polhill</surname><given-names>RM</given-names></name><name name-style="western"><surname>Harvey</surname><given-names>YB</given-names></name><name name-style="western"><surname>Iwarsson</surname><given-names>M</given-names></name><name name-style="western"><surname>Willis</surname><given-names>F</given-names></name><name name-style="western"><surname>Phillipson</surname><given-names>PB</given-names></name><name name-style="western"><surname>Balkwill</surname><given-names>K</given-names></name><name name-style="western"><surname>Lukhoba</surname><given-names>CW</given-names></name><name name-style="western"><surname>Otieno</surname><given-names>D</given-names></name><name name-style="western"><surname>Harley</surname><given-names>RM</given-names></name></person-group> (<year>2013</year>) <article-title><tp:taxon-name><tp:taxon-name-part taxon-name-part-type="family">Lamiaceae</tp:taxon-name-part></tp:taxon-name>.</article-title> In: <person-group><name name-style="western"><surname>Timberlake</surname><given-names>J</given-names></name></person-group> (<role>Ed.</role>) <issue-title>Flora Zambesiaca 8(8).</issue-title><source>Royal Botanic Gardens, Kew, Richmond</source>, <fpage>1</fpage>–<lpage>346</lpage>.</mixed-citation></ref></ref-list></tp:taxon-treatment>
