# Supplementary material for: ﻿The genus Coleus (Lamiaceae) in Central Africa (Democratic Republic of the Congo, Rwanda, Burundi), with the description of 15 new species
Source: PhytoKeys. 2024 Sep 2;246:71–178. doi: 10.3897/phytokeys.246.129476 (PMC11384907; doi:10.3897/phytokeys.246.129476)
Supplement: XML Treatment for Coleus chevalieri [file phytokeys.246.129476-treatment19.xml]

<!DOCTYPE tp:taxon-treatment
  PUBLIC "-//TaxonX//DTD Taxonomic Treatment Publishing DTD v0 20100105//EN" "tax-treatment-NSO.dtd">
<tp:taxon-treatment xmlns:tp="http://www.plazi.org/taxpub"><tp:treatment-meta><kwd-group><label>Taxon classification</label><kwd>
                <named-content content-type="kingdom">Plantae</named-content>
              </kwd><kwd>
                <named-content content-type="order">Lamiales</named-content>
              </kwd><kwd>
                <named-content content-type="family">Lamiaceae</named-content>
              </kwd></kwd-group><mixed-citation publication-type="journal"><person-group><name><surname>Meerts</surname><given-names>Pierre J.</given-names></name><name><surname>Paton</surname><given-names>Alan J.</given-names></name></person-group><article-title>﻿The genus <italic><tp:taxon-name><tp:taxon-name-part taxon-name-part-type="genus" reg="Coleus">Coleus</tp:taxon-name-part></tp:taxon-name></italic> (<tp:taxon-name><tp:taxon-name-part taxon-name-part-type="family">Lamiaceae</tp:taxon-name-part></tp:taxon-name>) in Central Africa (Democratic Republic of the Congo, Rwanda, Burundi), with the description of 15 new species</article-title><source>PhytoKeys</source><day>02</day><month>09</month><year>2024</year><volume>246</volume><fpage>71</fpage><lpage>178</lpage><pub-id pub-id-type="doi">10.3897/phytokeys.246.129476</pub-id></mixed-citation></tp:treatment-meta><tp:nomenclature><label>﻿</label><tp:taxon-name>
              <object-id xmlns:xlink="http://www.w3.org/1999/xlink" content-type="arpha" xlink:type="simple">0836D976-E9D8-5E58-B6CD-CB8B60C89736</object-id>
              <tp:taxon-name-part taxon-name-part-type="genus" reg="Coleus">Coleus</tp:taxon-name-part>
              <tp:taxon-name-part taxon-name-part-type="species" reg="chevalieri">chevalieri</tp:taxon-name-part>
            </tp:taxon-name><tp:taxon-authority>Briq., Mém. Soc. Bot. France 8: 287. 1917.</tp:taxon-authority><xref ref-type="fig" rid="F1">Figs 1C, D</xref><xref ref-type="fig" rid="F2">, 2C</xref><tp:nomenclature-citation-list><tp:nomenclature-citation><tp:taxon-name>
                  <tp:taxon-name-part taxon-name-part-type="genus" reg="Coleus"/>
                  <tp:taxon-name-part taxon-name-part-type="species" reg="delpierrei"/>
                </tp:taxon-name><comment>= <tp:taxon-name><tp:taxon-name-part taxon-name-part-type="genus" reg="Coleus">Coleus</tp:taxon-name-part><tp:taxon-name-part taxon-name-part-type="species" reg="delpierrei">delpierrei</tp:taxon-name-part></tp:taxon-name> De Wild., Bol. Soc. Ibér. Ci. Nat. 19: 119. 1920. Type: DR. Congo, Ubangi-Uele, Van Kerkhovenville [Watsa], 1904, <italic>A.Delpierre s.n</italic>. (lectotype BR [BR0000006261559], designated here), syn. nov. </comment></tp:nomenclature-citation></tp:nomenclature-citation-list></tp:nomenclature><tp:treatment-sec sec-type="material" id="SECID0ETGCK"><title>Type.</title><p>
              Central African Republic, Haut-Oubangui, Krébédjé (Fort Sibut), vallée de la moyenne Tomi, bord d’un sentier sur un plateau ferrugineux, 8 Nov 1902, <italic>A.Chevalier 5662</italic> (holotype P [P00450788], [P00450786]; isotype BR [BR0000006245498], G [G00437733]).</p></tp:treatment-sec><tp:treatment-sec sec-type="description" id="SECID0ENHCK"><title>Description.</title><p>Annual herb, 0.15–0.70 m high, rootstock fibrose, without tubers. Stem erect, quadrangular, generally much branched from base, with short appressed retrorse hairs and red sessile glands, often purplish. Leaves opposite, ascending to spreading, petiole (0.2–)0.8–3.5(–4.5) cm long, narrowly winged in upper half, blade occasionally red spotted in the middle, ovate, narrowly ovate, 3–10(–11) × 1–4(–5.5) cm, mostly 2–3 times as long as broad, apex generally obtuse, rarely acute, base cuneate, shortly attenuate in the petiole, 4–8 pairs of secondary veins, occasionally impressed, margin crenate to obtusely serrate (teeth obtuse to rounded), subglabrous to very shortly pubescent above, shortly pubescent on veins beneath (antrorse or retrorse hairs). Inflorescence spiciform, (3–)5–12 cm long, 8 mm wide at anthesis (corolla excluded), congested, occasionally more lax, moderately dense at fruiting, up to 32 cm long, 10–15(–20) mm wide at fruiting, with (5–)15–30 verticils typically spaced 5–10 mm, the lowermost ones occasionally up 25 mm, bracts persistent, at first erect and cucullate, soon reflexed, ca. (1.5–)4–6 × (0.5–)2–3 mm long, ovate-triangular, sessile, acute to acuminate, occasionally almost caudate, ciliate, upper surface glabrous, lower surface sparsely pubescent and with red glands, forming a short apical coma; cymes sessile, ca. 11(–17)-flowered, cincinni ascending, elongating to 2–3(–6) mm, pedicels ca. 2–3 mm long. Flower: calyx shortly pubescent, with red sessile glands, ca. 2 mm long at anthesis, fruiting calyx subglabrous to shortly pubescent, 3.5–4 mm long, narrowly tubular, slightly constricted a throat, upper lip often purplish tinged, ovate-elliptic to obovate-elliptic, ca. 2.5 mm long, acute to more rarely rounded, recurving, not decurrent, lateral lobes truncate, ca. 1 mm long, median lobes of lower lip fused, linear, ca. 2 mm long, with two acute points, slightly curving upwards; corolla blue to pale mauve, with or without red sessile glands, ca. 8–12 mm long, tube 2.5–3 mm long, sigmoid, lower lip 3–7 mm long. Fruit: nutlets yellowish-brown with red speckles, globose ca. 0.8 mm diam., smooth.</p></tp:treatment-sec><tp:treatment-sec sec-type="distribution" id="SECID0ESHCK"><title>Distribution.</title><p>Cameroon, Central African Republic, DR. Congo.</p></tp:treatment-sec><tp:treatment-sec sec-type="habitat" id="SECID0EEICK"><title>Habitat and ecology.</title><p>Savannah, dry woodland, fallow fields, often on lateritic crust, 300–1000 m elev.</p></tp:treatment-sec><tp:treatment-sec sec-type="Additional specimens" id="SECID0EJICK"><title>Additional specimens.</title><p>DR. Congo, <bold><italic>Bas-Katanga</italic></bold>, Haut-Lomami, Kaniama, 20 Apr 1947, <italic>W.Mullenders 295</italic> (BR); <bold><italic>Forestier Central</italic></bold>, Eala, 28 Sep 1937, <italic>G.Couteaux 338</italic> (BR); Ikulu, 14 Feb 1940, <italic>Freyne 4</italic> (BR); Bambesa, 1936, <italic>Pittery 424</italic> (BR); Route Niangara-Kisangani, 55 km d’Isiro, vers Wamba, 20 Apr 1936, <italic>J.Louis 1738</italic> (BR); Asaka, 30 Oct 1923, <italic>Nannan 623</italic> (BR); <bold><italic>Ubangi-Uele</italic></bold>, Doruma, 10 Sep 1933, <italic>A.M.De Graer 101</italic> (BR); Garamba, 10 Sep 1951, <italic>H.De Saeger 1396</italic> (BR, K); Uele-Nipoko, entre Niangara et Wamba, Jun 1931, <italic>J.Lebrun 3199</italic> (BR); Yakuluku, 29 Sep 1953, <italic>P.Gérard 790</italic> (BR).</p><p>
              Central African Republic, <bold><italic>Haut-Oubangui</italic></bold>, Yalinga, 18 Sep 1921, <italic>G.Le Testu 3256</italic> (P); 60 km N of Bambari, 26 Nov 1928, <italic>Ch.Tisserant 2296</italic> (P); Oubangui-Chari, Koukourou, Sep. 1957, <italic>J.Trochain 10648</italic> (P).</p><p>Cameroun, Sabal Maba, 60 km NNE Tibati, 23 Sep 1963, <italic>R.Letouzey 5920</italic> (P).</p></tp:treatment-sec><tp:treatment-sec sec-type="notes" id="SECID0EXLCK"><title>Notes.</title><p>1. Within the <italic><tp:taxon-name><tp:taxon-name-part taxon-name-part-type="genus" reg="Coleus">C.</tp:taxon-name-part><tp:taxon-name-part taxon-name-part-type="species" reg="bojeri">bojeri</tp:taxon-name-part></tp:taxon-name></italic> complex, this species is easily recognised on account of the persistent bracts, long spiciform inflorescence with congested, closely-spaced verticils; the leaves tend to be obtuse, with blade more than 2× as long as broad, with numerous secondary veins, but these traits are more variable.</p><p>2. <xref ref-type="bibr" rid="B29">Robyns and Lebrun (1928)</xref> had already synonymised <italic><tp:taxon-name><tp:taxon-name-part taxon-name-part-type="genus" reg="Coleus">C.</tp:taxon-name-part><tp:taxon-name-part taxon-name-part-type="species" reg="delpierrei">delpierrei</tp:taxon-name-part></tp:taxon-name></italic> De Wild. and <italic><tp:taxon-name><tp:taxon-name-part taxon-name-part-type="genus" reg="Coleus">C.</tp:taxon-name-part><tp:taxon-name-part taxon-name-part-type="species" reg="chevalieri">chevalieri</tp:taxon-name-part></tp:taxon-name></italic> Briq.</p><p>3. Near the southern margins of the species’ distribution range, specimens intermediate between <italic><tp:taxon-name><tp:taxon-name-part taxon-name-part-type="genus" reg="Coleus">C.</tp:taxon-name-part><tp:taxon-name-part taxon-name-part-type="species" reg="chevalieri">chevalieri</tp:taxon-name-part></tp:taxon-name></italic> and other species occur: e.g. <italic>L.Pynaert 1702</italic> (intermediate with <italic><tp:taxon-name><tp:taxon-name-part taxon-name-part-type="genus" reg="Coleus">C.</tp:taxon-name-part><tp:taxon-name-part taxon-name-part-type="species" reg="bojeri">bojeri</tp:taxon-name-part></tp:taxon-name></italic>); <italic>H.Vanderyst 34394</italic> (intermediate with <italic><tp:taxon-name><tp:taxon-name-part taxon-name-part-type="genus" reg="Coleus">C.</tp:taxon-name-part><tp:taxon-name-part taxon-name-part-type="species" reg="welwitschii">welwitschii</tp:taxon-name-part></tp:taxon-name></italic>); <italic>S.Risopoulos 146</italic> (intermediate with <italic><tp:taxon-name><tp:taxon-name-part taxon-name-part-type="genus" reg="Coleus">C.</tp:taxon-name-part><tp:taxon-name-part taxon-name-part-type="species" reg="botryosus">botryosus</tp:taxon-name-part></tp:taxon-name></italic>); <italic>L.Pynaert 1092, G.Couteaux 338</italic> (BR) (intermediate with <italic><tp:taxon-name><tp:taxon-name-part taxon-name-part-type="genus" reg="Coleus">C.</tp:taxon-name-part><tp:taxon-name-part taxon-name-part-type="species" reg="brazzavillensis">brazzavillensis</tp:taxon-name-part></tp:taxon-name></italic>).</p><p>4. Lectotypification of <italic><tp:taxon-name><tp:taxon-name-part taxon-name-part-type="genus" reg="Coleus">Coleus</tp:taxon-name-part><tp:taxon-name-part taxon-name-part-type="species" reg="delpierrei">delpierrei</tp:taxon-name-part></tp:taxon-name></italic> De Wild. <xref ref-type="bibr" rid="B8">De Wildeman (1920)</xref> cited two syntypes: <italic>A.Delpierre s.n</italic>. (BR [BR0000006261559]), DR. Congo, Vankerkhovenville [Watsa], 1904 &amp; <italic>A.Delpierre s.n</italic>. (BR [BR0000006261887]), Niangara, 1904. Both match the protologue; [BR0000006261559] is selected because its inflorescence is better developed.</p><p>5. The most typical specimens of <italic><tp:taxon-name><tp:taxon-name-part taxon-name-part-type="genus" reg="Coleus">C.</tp:taxon-name-part><tp:taxon-name-part taxon-name-part-type="species" reg="chevalieri">chevalieri</tp:taxon-name-part></tp:taxon-name></italic> occur in the Sudanian part of DR. Congo, in the region of Ubangi-Uele, where they grow on lateritic crust. In other regions of DR. Congo, <italic><tp:taxon-name><tp:taxon-name-part taxon-name-part-type="genus" reg="Coleus">C.</tp:taxon-name-part><tp:taxon-name-part taxon-name-part-type="species" reg="chevalieri">chevalieri</tp:taxon-name-part></tp:taxon-name></italic> is often less typical and intermediates with other species of the <italic><tp:taxon-name><tp:taxon-name-part taxon-name-part-type="genus" reg="Coleus">C.</tp:taxon-name-part><tp:taxon-name-part taxon-name-part-type="species" reg="bojeri">bojeri</tp:taxon-name-part></tp:taxon-name></italic> complex occur.</p></tp:treatment-sec><tp:treatment-sec><!--Section generated to contain objects referenced in tp:taxon-treatment.--><fig id="F1" position="float" orientation="portrait"><object-id xmlns:xlink="http://www.w3.org/1999/xlink" content-type="doi" xlink:type="simple">10.3897/phytokeys.246.129476.figure1</object-id><object-id xmlns:xlink="http://www.w3.org/1999/xlink" content-type="arpha" xlink:type="simple">8C20CA08-69D5-5573-84E0-E799A9FAA75F</object-id><label>Figure 1.</label><caption><p><italic><tp:taxon-name><tp:taxon-name-part taxon-name-part-type="genus" reg="Coleus">Coleus</tp:taxon-name-part><tp:taxon-name-part taxon-name-part-type="species" reg="bojeri">bojeri</tp:taxon-name-part></tp:taxon-name></italic> complex, details of inflorescence architecture and stem pubescence in four species <bold>A, B</bold><italic><tp:taxon-name><tp:taxon-name-part taxon-name-part-type="genus" reg="Coleus">Coleus</tp:taxon-name-part><tp:taxon-name-part taxon-name-part-type="species" reg="bojeri">bojeri</tp:taxon-name-part></tp:taxon-name></italic> Benth. (<italic>T.Sperry 179</italic>) <bold>C, D</bold><italic><tp:taxon-name><tp:taxon-name-part taxon-name-part-type="genus" reg="Coleus">Coleus</tp:taxon-name-part><tp:taxon-name-part taxon-name-part-type="species" reg="chevalieri">chevalieri</tp:taxon-name-part></tp:taxon-name></italic> Briq. (<italic>P.Gérard 4297</italic>) <bold>E, F</bold><italic><tp:taxon-name><tp:taxon-name-part taxon-name-part-type="genus" reg="Coleus">Coleus</tp:taxon-name-part><tp:taxon-name-part taxon-name-part-type="species" reg="collinus">collinus</tp:taxon-name-part></tp:taxon-name></italic> Robyns &amp; Lebrun (<italic>J.Lebrun 9041</italic>) <bold>G, H</bold><italic><tp:taxon-name><tp:taxon-name-part taxon-name-part-type="genus" reg="Coleus">Coleus</tp:taxon-name-part><tp:taxon-name-part taxon-name-part-type="species" reg="heterotrichus">heterotrichus</tp:taxon-name-part></tp:taxon-name></italic> Briq. (<italic>M.Micha 300</italic>). Drawn by Hilde Orye.Scale bars: 1 mm (<bold>B, D, F, H</bold>); 2 mm (<bold>A, C, E, G</bold>).</p></caption><graphic xmlns:xlink="http://www.w3.org/1999/xlink" xlink:href="phytokeys-246-071_article-129476__-g001.jpg" position="float" orientation="portrait" xlink:type="simple" id="oo_1126708.jpg"><uri content-type="original_file" xlink:type="simple">https://binary.pensoft.net/fig/1126708</uri></graphic></fig><fig id="F2" position="float" orientation="portrait"><object-id xmlns:xlink="http://www.w3.org/1999/xlink" content-type="doi" xlink:type="simple">10.3897/phytokeys.246.129476.figure2</object-id><object-id xmlns:xlink="http://www.w3.org/1999/xlink" content-type="arpha" xlink:type="simple">FAC5F3DC-4C32-514B-8115-1D431423289E</object-id><label>Figure 2.</label><caption><p><italic><tp:taxon-name><tp:taxon-name-part taxon-name-part-type="genus" reg="Coleus">Coleus</tp:taxon-name-part><tp:taxon-name-part taxon-name-part-type="species" reg="bojeri">bojeri</tp:taxon-name-part></tp:taxon-name></italic> complex, leaf shape in four species <bold>A</bold><italic><tp:taxon-name><tp:taxon-name-part taxon-name-part-type="genus" reg="Coleus">Coleus</tp:taxon-name-part><tp:taxon-name-part taxon-name-part-type="species" reg="collinus">collinus</tp:taxon-name-part></tp:taxon-name> (J.Lewalle 1936)</italic><bold>B</bold><italic><tp:taxon-name><tp:taxon-name-part taxon-name-part-type="genus" reg="Coleus">Coleus</tp:taxon-name-part><tp:taxon-name-part taxon-name-part-type="species" reg="bojeri">bojeri</tp:taxon-name-part></tp:taxon-name> (T.Sperry 179)</italic><bold>C</bold><italic><tp:taxon-name><tp:taxon-name-part taxon-name-part-type="genus" reg="Coleus">Coleus</tp:taxon-name-part><tp:taxon-name-part taxon-name-part-type="species" reg="chevalieri">chevalieri</tp:taxon-name-part></tp:taxon-name> (P.Gérard 4297)</italic><bold>D</bold><italic><tp:taxon-name><tp:taxon-name-part taxon-name-part-type="genus" reg="Coleus">Coleus</tp:taxon-name-part><tp:taxon-name-part taxon-name-part-type="species" reg="heterotrichus">heterotrichus</tp:taxon-name-part></tp:taxon-name></italic> (<italic>P.Quarré 3159</italic>). Drawn by Hilde Orye. Scale bar: 1 cm.</p></caption><graphic xmlns:xlink="http://www.w3.org/1999/xlink" xlink:href="phytokeys-246-071_article-129476__-g002.jpg" position="float" orientation="portrait" xlink:type="simple" id="oo_1126709.jpg"><uri content-type="original_file" xlink:type="simple">https://binary.pensoft.net/fig/1126709</uri></graphic></fig></tp:treatment-sec><ref-list><ref id="B29"><mixed-citation xmlns:xlink="http://www.w3.org/1999/xlink" xlink:type="simple"><person-group><name name-style="western"><surname>Robyns</surname><given-names>W</given-names></name><name name-style="western"><surname>Lebrun</surname><given-names>J</given-names></name></person-group> (<year>1928</year>) <article-title>Labiataceae novae congolenses.</article-title><source>Revue de Zoologie et de Botanique Africaines</source><volume>16</volume>: <fpage>346</fpage>–<lpage>372</lpage>.</mixed-citation></ref><ref id="B8"><mixed-citation xmlns:xlink="http://www.w3.org/1999/xlink" xlink:type="simple"><person-group><name name-style="western"><surname>De Wildeman</surname><given-names>E</given-names></name></person-group> (<year>1920</year>) Note sur les espèces de la famille des labiées de la flore congolaise Boletin de la Sociedad Iberica de Ciencias Naturales (5–7): 110–129. <ext-link xlink:href="10.2307/3666466" ext-link-type="doi" xlink:type="simple">https://doi.org/10.2307/3666466</ext-link></mixed-citation></ref></ref-list></tp:taxon-treatment>
