# Supplementary material for: ﻿The genus Coleus (Lamiaceae) in Central Africa (Democratic Republic of the Congo, Rwanda, Burundi), with the description of 15 new species
Source: PhytoKeys. 2024 Sep 2;246:71–178. doi: 10.3897/phytokeys.246.129476 (PMC11384907; doi:10.3897/phytokeys.246.129476)
Supplement: XML Treatment for Coleus decurrens [file phytokeys.246.129476-treatment24.xml]

<!DOCTYPE tp:taxon-treatment
  PUBLIC "-//TaxonX//DTD Taxonomic Treatment Publishing DTD v0 20100105//EN" "tax-treatment-NSO.dtd">
<tp:taxon-treatment xmlns:tp="http://www.plazi.org/taxpub"><tp:treatment-meta><kwd-group><label>Taxon classification</label><kwd>
                <named-content content-type="kingdom">Plantae</named-content>
              </kwd><kwd>
                <named-content content-type="order">Lamiales</named-content>
              </kwd><kwd>
                <named-content content-type="family">Lamiaceae</named-content>
              </kwd></kwd-group><mixed-citation publication-type="journal"><person-group><name><surname>Meerts</surname><given-names>Pierre J.</given-names></name><name><surname>Paton</surname><given-names>Alan J.</given-names></name></person-group><article-title>﻿The genus <italic><tp:taxon-name><tp:taxon-name-part taxon-name-part-type="genus" reg="Coleus">Coleus</tp:taxon-name-part></tp:taxon-name></italic> (<tp:taxon-name><tp:taxon-name-part taxon-name-part-type="family">Lamiaceae</tp:taxon-name-part></tp:taxon-name>) in Central Africa (Democratic Republic of the Congo, Rwanda, Burundi), with the description of 15 new species</article-title><source>PhytoKeys</source><day>02</day><month>09</month><year>2024</year><volume>246</volume><fpage>71</fpage><lpage>178</lpage><pub-id pub-id-type="doi">10.3897/phytokeys.246.129476</pub-id></mixed-citation></tp:treatment-meta><tp:nomenclature><label>﻿</label><tp:taxon-name>
              <object-id xmlns:xlink="http://www.w3.org/1999/xlink" content-type="arpha" xlink:type="simple">46CED321-FDCC-5649-804E-A500B4863DED</object-id>
              <tp:taxon-name-part taxon-name-part-type="genus" reg="Coleus">Coleus</tp:taxon-name-part>
              <tp:taxon-name-part taxon-name-part-type="species" reg="decurrens">decurrens</tp:taxon-name-part>
            </tp:taxon-name><tp:taxon-authority>Gürke, Bot. Jahrb. Syst. 19: 215. 1894.</tp:taxon-authority><tp:nomenclature-citation-list><tp:nomenclature-citation><tp:taxon-name>
                  <tp:taxon-name-part taxon-name-part-type="genus" reg="Coleus"/>
                  <tp:taxon-name-part taxon-name-part-type="species" reg="variifolius"/>
                </tp:taxon-name><comment>= <tp:taxon-name><tp:taxon-name-part taxon-name-part-type="genus" reg="Coleus">Coleus</tp:taxon-name-part><tp:taxon-name-part taxon-name-part-type="species" reg="variifolius">variifolius</tp:taxon-name-part></tp:taxon-name> De Wild., Bol. Soc. Ibér. Ci. Nat. 19: 124. 1920. Type: DR. Congo, between Buta and Bima, 15 Oct 1905, <italic>F.Seret 96</italic> (lectotype BR [BR0000021453991], designated by <xref ref-type="bibr" rid="B20">Paton et al. 2009</xref>). </comment></tp:nomenclature-citation></tp:nomenclature-citation-list></tp:nomenclature><tp:treatment-sec sec-type="material" id="SECID0ENIDK"><title>Type.</title><p>Cameroon, Buea, 1891, <italic>P.Preuss 948</italic> (holotype B destroyed; isotype COI [COI00005778], HBG).</p></tp:treatment-sec><tp:treatment-sec sec-type="description" id="SECID0EVIDK"><title>Description.</title><p><xref ref-type="bibr" rid="B20">Paton et al. (2009</xref>: 294) as <italic><tp:taxon-name><tp:taxon-name-part taxon-name-part-type="genus" reg="Plectranthus">Plectranthus</tp:taxon-name-part><tp:taxon-name-part taxon-name-part-type="species" reg="decurrens">decurrens</tp:taxon-name-part></tp:taxon-name></italic> (Gürke) J.K.Morton, <xref ref-type="bibr" rid="B19">Paton (2022</xref>: 46) as <italic><tp:taxon-name><tp:taxon-name-part taxon-name-part-type="genus" reg="Coleus">Coleus</tp:taxon-name-part><tp:taxon-name-part taxon-name-part-type="species" reg="decurrens">decurrens</tp:taxon-name-part></tp:taxon-name></italic> Gürke.</p></tp:treatment-sec><tp:treatment-sec sec-type="distribution" id="SECID0EZJDK"><title>Distribution.</title><p>Nigeria to Uganda, Gabon, Republic of Congo, DR. Congo, Angola.</p></tp:treatment-sec><tp:treatment-sec sec-type="habitat" id="SECID0ELKDK"><title>Habitat and ecology.</title><p>Rainforest, often seasonally flooded, riparian forest, river banks; 470–2000 m elev.</p></tp:treatment-sec><tp:treatment-sec sec-type="Additional specimens" id="SECID0EQKDK"><title>Additional specimens.</title><p>DR. Congo, <bold><italic>Bas-Congo</italic></bold>, Without locality, 1904, <italic>J.Gillet s.n</italic>., &amp; <italic>J.Gillet 3783</italic> (BR); <bold><italic>Kasaï</italic></bold>, Panzi, galerie de la Makita, 18 Feb 1952, <italic>H.Callens 3438</italic> (BR); <bold><italic>Forestier central</italic></bold>, Avakubi, 9 Jan 1914, <italic>J.Bequaert 1853</italic> (BR); Bongo, 26 Jul 1955, <italic>C.Evrard 1512</italic> (BR); Parc national de la Maïko, 45 km N of Lubutu, 2 Jun 1977, <italic>J.Lejoly 1905C</italic> (BR, BRLU); Yangambi, 7 km NW, 8 May 1936, <italic>J.Louis 1834</italic> (BR); Bolanda, 29 Oct 1913, <italic>Nannan 85</italic> (BR); Entre Buta et Banalia, Ambelati, 11 Jan 1926, <italic>W.Robyns 1333</italic> (BR); <bold><italic>Ubangi-Uele</italic></bold>, entre Libenge et Géména, Dec 1930, <italic>J.Lebrun 1866</italic> (BR); <bold><italic>Lac Albert</italic></bold>, Kilo, 28 Jun 1914, <italic>J.Bequaert 4866</italic> (BR); <bold><italic>Lacs Edouard et Kivu</italic></bold>, Route Kibabi-Kikoma, km 50, 29 Apr 1958, <italic>R.Pierlot 1943</italic> (BR); Route Kavumu-Walikale, km 107, Irangi, 24 Oct 1959, <italic>G.Troupin 10926</italic> (BR); Kidedeya, près riv. Lusilube, 13 Sep 1955, <italic>Vanschuytbroeck</italic> in <italic>de Witte 12687</italic> (BR).</p></tp:treatment-sec><tp:treatment-sec sec-type="notes" id="SECID0E2MDK"><title>Note.</title><p>Two specimens (<italic>J.Bequaert 6460; A.Leonard 3939</italic>) are dwarf plants (&lt; 20 cm), with small leaves and blade not long attenuated at base; they are either a juvenile form or a different taxon; more materials are needed.</p></tp:treatment-sec><ref-list><ref id="B20"><mixed-citation xmlns:xlink="http://www.w3.org/1999/xlink" xlink:type="simple"><person-group><name name-style="western"><surname>Paton</surname><given-names>AJ</given-names></name><name name-style="western"><surname>Bramley</surname><given-names>G</given-names></name><name name-style="western"><surname>Ryding</surname><given-names>O</given-names></name><name name-style="western"><surname>Polhill</surname><given-names>RM</given-names></name><name name-style="western"><surname>Harvey</surname><given-names>YB</given-names></name><name name-style="western"><surname>Iwarsson</surname><given-names>M</given-names></name><name name-style="western"><surname>Willis</surname><given-names>F</given-names></name><name name-style="western"><surname>Phillipson</surname><given-names>PB</given-names></name><name name-style="western"><surname>Balkwill</surname><given-names>K</given-names></name><name name-style="western"><surname>Lukhoba</surname><given-names>CW</given-names></name><name name-style="western"><surname>Otieno</surname><given-names>D</given-names></name><name name-style="western"><surname>Harley</surname><given-names>RM</given-names></name></person-group> (<year>2009</year>) <article-title><tp:taxon-name><tp:taxon-name-part taxon-name-part-type="family">Lamiaceae</tp:taxon-name-part></tp:taxon-name> (<tp:taxon-name><tp:taxon-name-part taxon-name-part-type="family">Labiatae</tp:taxon-name-part></tp:taxon-name>).</article-title> In: <person-group><name name-style="western"><surname>Beentje</surname><given-names>HJ</given-names></name><name name-style="western"><surname>Ghazanfar</surname><given-names>SA</given-names></name><name name-style="western"><surname>Polhill</surname><given-names>RM</given-names></name></person-group> (<role>Eds</role>) <issue-title>Flora of Tropical East Africa.</issue-title><source>Royal Botanic Gardens, Kew, Richmond</source>, <fpage>1</fpage>–<lpage>430</lpage>.</mixed-citation></ref><ref id="B19"><mixed-citation xmlns:xlink="http://www.w3.org/1999/xlink" xlink:type="simple"><person-group><name name-style="western"><surname>Paton</surname><given-names>AJ</given-names></name></person-group> (<year>2022</year>) <italic><tp:taxon-name><tp:taxon-name-part taxon-name-part-type="genus">Coleus</tp:taxon-name-part></tp:taxon-name></italic>. In: Flore du Gabon 38. <tp:taxon-name><tp:taxon-name-part taxon-name-part-type="family">Labiatae</tp:taxon-name-part></tp:taxon-name>. Naturalis, Leiden &amp; Meise Botanic Garden, Meise, 41–54.</mixed-citation></ref></ref-list></tp:taxon-treatment>
