# Supplementary material for: ﻿The genus Coleus (Lamiaceae) in Central Africa (Democratic Republic of the Congo, Rwanda, Burundi), with the description of 15 new species
Source: PhytoKeys. 2024 Sep 2;246:71–178. doi: 10.3897/phytokeys.246.129476 (PMC11384907; doi:10.3897/phytokeys.246.129476)
Supplement: XML Treatment for Coleus eminii [file phytokeys.246.129476-treatment32.xml]

<!DOCTYPE tp:taxon-treatment
  PUBLIC "-//TaxonX//DTD Taxonomic Treatment Publishing DTD v0 20100105//EN" "tax-treatment-NSO.dtd">
<tp:taxon-treatment xmlns:tp="http://www.plazi.org/taxpub"><tp:treatment-meta><kwd-group><label>Taxon classification</label><kwd>
                <named-content content-type="kingdom">Plantae</named-content>
              </kwd><kwd>
                <named-content content-type="order">Lamiales</named-content>
              </kwd><kwd>
                <named-content content-type="family">Lamiaceae</named-content>
              </kwd></kwd-group><mixed-citation publication-type="journal"><person-group><name><surname>Meerts</surname><given-names>Pierre J.</given-names></name><name><surname>Paton</surname><given-names>Alan J.</given-names></name></person-group><article-title>﻿The genus <italic><tp:taxon-name><tp:taxon-name-part taxon-name-part-type="genus" reg="Coleus">Coleus</tp:taxon-name-part></tp:taxon-name></italic> (<tp:taxon-name><tp:taxon-name-part taxon-name-part-type="family">Lamiaceae</tp:taxon-name-part></tp:taxon-name>) in Central Africa (Democratic Republic of the Congo, Rwanda, Burundi), with the description of 15 new species</article-title><source>PhytoKeys</source><day>02</day><month>09</month><year>2024</year><volume>246</volume><fpage>71</fpage><lpage>178</lpage><pub-id pub-id-type="doi">10.3897/phytokeys.246.129476</pub-id></mixed-citation></tp:treatment-meta><tp:nomenclature><label>﻿</label><tp:taxon-name>
              <object-id xmlns:xlink="http://www.w3.org/1999/xlink" content-type="arpha" xlink:type="simple">27DD84E9-AA06-5B97-8086-1F20E0A3AB1C</object-id>
              <tp:taxon-name-part taxon-name-part-type="genus" reg="Coleus">Coleus</tp:taxon-name-part>
              <tp:taxon-name-part taxon-name-part-type="species" reg="eminii">eminii</tp:taxon-name-part>
            </tp:taxon-name><tp:taxon-authority>(Gürke) A.J.Paton, Phytokeys 129: 43. 2019.</tp:taxon-authority><tp:nomenclature-citation-list><tp:nomenclature-citation><tp:taxon-name>
                  <tp:taxon-name-part taxon-name-part-type="genus" reg="Pycnostachys"/>
                  <tp:taxon-name-part taxon-name-part-type="species" reg="eminii"/>
                </tp:taxon-name><comment>≡ <tp:taxon-name><tp:taxon-name-part taxon-name-part-type="genus" reg="Pycnostachys">Pycnostachys</tp:taxon-name-part><tp:taxon-name-part taxon-name-part-type="species" reg="eminii">eminii</tp:taxon-name-part></tp:taxon-name> Gürke, Bot. Jahrb. Syst. 22: 145. 1895. Type: Tanzania, west of Lake Victoria, Kanessa, 14 Nov 1890, <italic>F.Stuhlmann 943</italic> (lectotype B designated by <xref ref-type="bibr" rid="B2">Bruce (1940)</xref> destroyed; isolectotype K [K000405740] fragment). </comment></tp:nomenclature-citation><tp:nomenclature-citation><tp:taxon-name>
                  <tp:taxon-name-part taxon-name-part-type="genus" reg="Pycnostachys"/>
                  <tp:taxon-name-part taxon-name-part-type="species" reg="rotundatodentata"/>
                </tp:taxon-name><comment>= <tp:taxon-name><tp:taxon-name-part taxon-name-part-type="genus" reg="Pycnostachys">Pycnostachys</tp:taxon-name-part><tp:taxon-name-part taxon-name-part-type="species" reg="rotundatodentata">rotundatodentata</tp:taxon-name-part></tp:taxon-name> De Wild., Pl. Bequaert. 4: 391. 1928. Type: DR. CONGO, Ruwenzori, Kisuki, 6 Jun 1914, <italic>J.Bequaert 4701</italic> (lectotype: BR, designated by Bramley in <xref ref-type="bibr" rid="B20">Paton et al. (2009)</xref> [BR0000008909756], [BR0000008910080]). </comment></tp:nomenclature-citation></tp:nomenclature-citation-list></tp:nomenclature><tp:treatment-sec sec-type="description" id="SECID0EGUEK"><title>Description.</title><p><xref ref-type="bibr" rid="B20">Paton et al. (2009</xref>: 407), as <italic><tp:taxon-name><tp:taxon-name-part taxon-name-part-type="genus" reg="Pycnostachys">Pycnostachys</tp:taxon-name-part><tp:taxon-name-part taxon-name-part-type="species" reg="eminii">eminii</tp:taxon-name-part></tp:taxon-name></italic> Gürke.</p></tp:treatment-sec><tp:treatment-sec sec-type="distribution" id="SECID0E2UEK"><title>Distribution.</title><p>Cameroon to Ethiopia and NW Tanzania.</p></tp:treatment-sec><tp:treatment-sec sec-type="habitat" id="SECID0EAVEK"><title>Habitat and ecology.</title><p>Savannah; 1100–2600 m elev.</p></tp:treatment-sec><tp:treatment-sec sec-type="Additional specimens" id="SECID0EFVEK"><title>Additional specimens.</title><p>DR. Congo, <bold><italic>Lacs Edouard et Kivu</italic></bold>, Kisuki, pied du Ruwenzori, 6 Jun 1914, <italic>J.Bequaert 4701</italic> (BR, K fragment); Rutshuru, 19 Oct 1914, <italic>J.Bequaert 6052</italic> (BR); Bwito, Kikuku, 1 Jun 1954, <italic>A.Deru 264</italic> (BR); Dorsale du Mont Bikingi, 16 Jun 1949, <italic>J.de Wilde 284</italic> (BR); Luofu, 10 Dec 1934, <italic>G.F.de Witte 2186</italic> (DE); Entre Beni et Lubero, Oct 1931, <italic>J.Lebrun 4275</italic> (BR); Rutshuru, Mont Katale, Dec 1937, <italic>J.Lebrun 9167</italic> (BR, LWI, US).</p><p>Burundi, Piste de la faille des Allemands, 20 May 1988, <italic>J.Saintenoy 158</italic> (BR).</p></tp:treatment-sec><ref-list><ref id="B2"><mixed-citation xmlns:xlink="http://www.w3.org/1999/xlink" xlink:type="simple"><person-group><name name-style="western"><surname>Bruce</surname><given-names>EA</given-names></name></person-group> (<year>1940</year>) The genus <italic><tp:taxon-name><tp:taxon-name-part taxon-name-part-type="genus">Pycnostachys.</tp:taxon-name-part></tp:taxon-name></italic> Bulletin of Miscellaneous Information, Kew 1939(10): 563–593. <ext-link xlink:href="10.2307/4118171" ext-link-type="doi" xlink:type="simple">https://doi.org/10.2307/4118171</ext-link></mixed-citation></ref><ref id="B20"><mixed-citation xmlns:xlink="http://www.w3.org/1999/xlink" xlink:type="simple"><person-group><name name-style="western"><surname>Paton</surname><given-names>AJ</given-names></name><name name-style="western"><surname>Bramley</surname><given-names>G</given-names></name><name name-style="western"><surname>Ryding</surname><given-names>O</given-names></name><name name-style="western"><surname>Polhill</surname><given-names>RM</given-names></name><name name-style="western"><surname>Harvey</surname><given-names>YB</given-names></name><name name-style="western"><surname>Iwarsson</surname><given-names>M</given-names></name><name name-style="western"><surname>Willis</surname><given-names>F</given-names></name><name name-style="western"><surname>Phillipson</surname><given-names>PB</given-names></name><name name-style="western"><surname>Balkwill</surname><given-names>K</given-names></name><name name-style="western"><surname>Lukhoba</surname><given-names>CW</given-names></name><name name-style="western"><surname>Otieno</surname><given-names>D</given-names></name><name name-style="western"><surname>Harley</surname><given-names>RM</given-names></name></person-group> (<year>2009</year>) <article-title><tp:taxon-name><tp:taxon-name-part taxon-name-part-type="family">Lamiaceae</tp:taxon-name-part></tp:taxon-name> (<tp:taxon-name><tp:taxon-name-part taxon-name-part-type="family">Labiatae</tp:taxon-name-part></tp:taxon-name>).</article-title> In: <person-group><name name-style="western"><surname>Beentje</surname><given-names>HJ</given-names></name><name name-style="western"><surname>Ghazanfar</surname><given-names>SA</given-names></name><name name-style="western"><surname>Polhill</surname><given-names>RM</given-names></name></person-group> (<role>Eds</role>) <issue-title>Flora of Tropical East Africa.</issue-title><source>Royal Botanic Gardens, Kew, Richmond</source>, <fpage>1</fpage>–<lpage>430</lpage>.</mixed-citation></ref></ref-list></tp:taxon-treatment>
