# Supplementary material for: ﻿The genus Coleus (Lamiaceae) in Central Africa (Democratic Republic of the Congo, Rwanda, Burundi), with the description of 15 new species
Source: PhytoKeys. 2024 Sep 2;246:71–178. doi: 10.3897/phytokeys.246.129476 (PMC11384907; doi:10.3897/phytokeys.246.129476)
Supplement: XML Treatment for Coleus engleri [file phytokeys.246.129476-treatment33.xml]

<!DOCTYPE tp:taxon-treatment
  PUBLIC "-//TaxonX//DTD Taxonomic Treatment Publishing DTD v0 20100105//EN" "tax-treatment-NSO.dtd">
<tp:taxon-treatment xmlns:tp="http://www.plazi.org/taxpub"><tp:treatment-meta><kwd-group><label>Taxon classification</label><kwd>
                <named-content content-type="kingdom">Plantae</named-content>
              </kwd><kwd>
                <named-content content-type="order">Lamiales</named-content>
              </kwd><kwd>
                <named-content content-type="family">Lamiaceae</named-content>
              </kwd></kwd-group><mixed-citation publication-type="journal"><person-group><name><surname>Meerts</surname><given-names>Pierre J.</given-names></name><name><surname>Paton</surname><given-names>Alan J.</given-names></name></person-group><article-title>﻿The genus <italic><tp:taxon-name><tp:taxon-name-part taxon-name-part-type="genus" reg="Coleus">Coleus</tp:taxon-name-part></tp:taxon-name></italic> (<tp:taxon-name><tp:taxon-name-part taxon-name-part-type="family">Lamiaceae</tp:taxon-name-part></tp:taxon-name>) in Central Africa (Democratic Republic of the Congo, Rwanda, Burundi), with the description of 15 new species</article-title><source>PhytoKeys</source><day>02</day><month>09</month><year>2024</year><volume>246</volume><fpage>71</fpage><lpage>178</lpage><pub-id pub-id-type="doi">10.3897/phytokeys.246.129476</pub-id></mixed-citation></tp:treatment-meta><tp:nomenclature><label>﻿</label><tp:taxon-name>
              <object-id xmlns:xlink="http://www.w3.org/1999/xlink" content-type="arpha" xlink:type="simple">BF95444D-A81D-5BAA-834F-FACED366E754</object-id>
              <tp:taxon-name-part taxon-name-part-type="genus" reg="Coleus">Coleus</tp:taxon-name-part>
              <tp:taxon-name-part taxon-name-part-type="species" reg="engleri">engleri</tp:taxon-name-part>
            </tp:taxon-name><tp:taxon-authority>(Briq.) A.J.Paton, Phytokeys 129: 44. 2019.</tp:taxon-authority><tp:nomenclature-citation-list><tp:nomenclature-citation><tp:taxon-name>
                  <tp:taxon-name-part taxon-name-part-type="genus" reg="Anisochilus"/>
                  <tp:taxon-name-part taxon-name-part-type="species" reg="engleri"/>
                </tp:taxon-name><comment>≡ <tp:taxon-name><tp:taxon-name-part taxon-name-part-type="genus" reg="Anisochilus">Anisochilus</tp:taxon-name-part><tp:taxon-name-part taxon-name-part-type="species" reg="engleri">engleri</tp:taxon-name-part></tp:taxon-name> Briq., Bot. Jahrb. Syst. 19: 190. 1894. Type: DR. Congo, between Nyangwe and Kimbundo, 15 Jun 1882. <italic>P.Pogge 1019</italic> (lectotype K [K000405621], designated by <xref ref-type="bibr" rid="B20">Paton et al. [2009]</xref>). </comment></tp:nomenclature-citation><tp:nomenclature-citation><tp:taxon-name>
                  <tp:taxon-name-part taxon-name-part-type="genus" reg="Plectranthus"/>
                  <tp:taxon-name-part taxon-name-part-type="species" reg="africanus"/>
                </tp:taxon-name><comment>= <tp:taxon-name><tp:taxon-name-part taxon-name-part-type="genus" reg="Plectranthus">Plectranthus</tp:taxon-name-part><tp:taxon-name-part taxon-name-part-type="species" reg="africanus">africanus</tp:taxon-name-part></tp:taxon-name> (Baker) A.J.Paton, Fl. Trop. E. Afr., Lamiac.: 308. 2009. Type: Sierra Leone, Freetown, Jan 1899, <italic>G.F.Scott Elliot 5033</italic> (holotype K [K000405622]). </comment></tp:nomenclature-citation></tp:nomenclature-citation-list></tp:nomenclature><tp:treatment-sec sec-type="description" id="SECID0ETYEK"><title>Description.</title><p><xref ref-type="bibr" rid="B20">Paton et al. (2009</xref>: 308), <xref ref-type="bibr" rid="B21">Paton et al. (2013</xref>: 251), as <italic><tp:taxon-name><tp:taxon-name-part taxon-name-part-type="genus" reg="Plectranthus">Plectranthus</tp:taxon-name-part><tp:taxon-name-part taxon-name-part-type="species" reg="africanus">africanus</tp:taxon-name-part></tp:taxon-name></italic> (Baker) A.J.Paton.</p></tp:treatment-sec><tp:treatment-sec sec-type="distribution" id="SECID0EMZEK"><title>Distribution.</title><p>W Tropical Africa to Uganda and NE Angola.</p></tp:treatment-sec><tp:treatment-sec sec-type="habitat" id="SECID0ERZEK"><title>Habitat and ecology.</title><p>Swampy savannah, marshland, edge of riparian forest; 300–1200 m elev.</p></tp:treatment-sec><tp:treatment-sec sec-type="Additional specimens" id="SECID0EWZEK"><title>Additional specimens.</title><p>DR. Congo, <bold><italic>Bas-Congo</italic></bold>, Entre Ngoma et Kikwansa, 5 May 1959, <italic>L.Pauwels 2779</italic> (BR); Kinanga, 6 Jul 1925, <italic>W.Robyns 166</italic> (BR); Dolo, Jun 1899, <italic>R.Schlechter 12469</italic> (BR, K); <bold><italic>Kasaï</italic></bold>, Toni-Feshi, Kwango, 24 Jun 1955, <italic>R.Devred 2108</italic> (BR); Entre Lufuna et Mbombi, 6 Aug 1944, <italic>R.Germain 2687</italic> (BR); Territ. Dibaya, route Tshimbulu-Hemptinne, 6 Jun 1957, <italic>L.Liben 3101</italic> (BR); Rivière Tudi, route Kinzambi, 8 Aug 1991, <italic>B.Masens 632</italic> (BR, WAG, K); <bold><italic>Bas-Katanga</italic></bold>, Gandajika, rivière Katamba, 2 Jul 1952, <italic>R.Germain 7939</italic> (BR); Kiabukwa, 9 Jul 1946, <italic>G.Kevers 21</italic> (BR); Entre Nyangwe et Malela, Aug 1932, <italic>J.Lebrun 5940</italic> (BR); Région sud de Kanda Kanda, rive gauche du Lubilash, 28 May 1934, <italic>F.Luxen</italic> 346 (BR); Kaniama, 22 Apr 1947, <italic>W.Mullenders 298</italic> (BR); <bold><italic>Forestier Central</italic></bold>: Lac Léopold II [Lac Mai Ndombe], Dec 1932, <italic>J.Lebrun 6687</italic> (BR); <bold><italic>Ubangi-Uele</italic></bold>: Entre Libenge et Gemena, Dec 1930, <italic>J.Lebrun 1765</italic> (BR); Faradje, Aug 1931, <italic>J.Lebrun 3512</italic> (BR); <bold><italic>Lac Albert</italic></bold>: Kilo, 1921, <italic>J.Claessens 1307</italic> (BR); <bold><italic>Lacs Edouard et Kivu</italic></bold>, Luamisole, 13 Feb 1939, <italic>F.L.Hendrickx 151</italic> (BR); Mwenga, Mudubwe, 21 May 1959, <italic>A.Léonard 4289</italic> (BR).</p></tp:treatment-sec><ref-list><ref id="B20"><mixed-citation xmlns:xlink="http://www.w3.org/1999/xlink" xlink:type="simple"><person-group><name name-style="western"><surname>Paton</surname><given-names>AJ</given-names></name><name name-style="western"><surname>Bramley</surname><given-names>G</given-names></name><name name-style="western"><surname>Ryding</surname><given-names>O</given-names></name><name name-style="western"><surname>Polhill</surname><given-names>RM</given-names></name><name name-style="western"><surname>Harvey</surname><given-names>YB</given-names></name><name name-style="western"><surname>Iwarsson</surname><given-names>M</given-names></name><name name-style="western"><surname>Willis</surname><given-names>F</given-names></name><name name-style="western"><surname>Phillipson</surname><given-names>PB</given-names></name><name name-style="western"><surname>Balkwill</surname><given-names>K</given-names></name><name name-style="western"><surname>Lukhoba</surname><given-names>CW</given-names></name><name name-style="western"><surname>Otieno</surname><given-names>D</given-names></name><name name-style="western"><surname>Harley</surname><given-names>RM</given-names></name></person-group> (<year>2009</year>) <article-title><tp:taxon-name><tp:taxon-name-part taxon-name-part-type="family">Lamiaceae</tp:taxon-name-part></tp:taxon-name> (<tp:taxon-name><tp:taxon-name-part taxon-name-part-type="family">Labiatae</tp:taxon-name-part></tp:taxon-name>).</article-title> In: <person-group><name name-style="western"><surname>Beentje</surname><given-names>HJ</given-names></name><name name-style="western"><surname>Ghazanfar</surname><given-names>SA</given-names></name><name name-style="western"><surname>Polhill</surname><given-names>RM</given-names></name></person-group> (<role>Eds</role>) <issue-title>Flora of Tropical East Africa.</issue-title><source>Royal Botanic Gardens, Kew, Richmond</source>, <fpage>1</fpage>–<lpage>430</lpage>.</mixed-citation></ref><ref id="B21"><mixed-citation xmlns:xlink="http://www.w3.org/1999/xlink" xlink:type="simple"><person-group><name name-style="western"><surname>Paton</surname><given-names>AJ</given-names></name><name name-style="western"><surname>Bramley</surname><given-names>G</given-names></name><name name-style="western"><surname>Ryding</surname><given-names>O</given-names></name><name name-style="western"><surname>Polhill</surname><given-names>RM</given-names></name><name name-style="western"><surname>Harvey</surname><given-names>YB</given-names></name><name name-style="western"><surname>Iwarsson</surname><given-names>M</given-names></name><name name-style="western"><surname>Willis</surname><given-names>F</given-names></name><name name-style="western"><surname>Phillipson</surname><given-names>PB</given-names></name><name name-style="western"><surname>Balkwill</surname><given-names>K</given-names></name><name name-style="western"><surname>Lukhoba</surname><given-names>CW</given-names></name><name name-style="western"><surname>Otieno</surname><given-names>D</given-names></name><name name-style="western"><surname>Harley</surname><given-names>RM</given-names></name></person-group> (<year>2013</year>) <article-title><tp:taxon-name><tp:taxon-name-part taxon-name-part-type="family">Lamiaceae</tp:taxon-name-part></tp:taxon-name>.</article-title> In: <person-group><name name-style="western"><surname>Timberlake</surname><given-names>J</given-names></name></person-group> (<role>Ed.</role>) <issue-title>Flora Zambesiaca 8(8).</issue-title><source>Royal Botanic Gardens, Kew, Richmond</source>, <fpage>1</fpage>–<lpage>346</lpage>.</mixed-citation></ref></ref-list></tp:taxon-treatment>
