# Supplementary material for: ﻿The genus Coleus (Lamiaceae) in Central Africa (Democratic Republic of the Congo, Rwanda, Burundi), with the description of 15 new species
Source: PhytoKeys. 2024 Sep 2;246:71–178. doi: 10.3897/phytokeys.246.129476 (PMC11384907; doi:10.3897/phytokeys.246.129476)
Supplement: XML Treatment for Coleus erici-rosenii [file phytokeys.246.129476-treatment34.xml]

<!DOCTYPE tp:taxon-treatment
  PUBLIC "-//TaxonX//DTD Taxonomic Treatment Publishing DTD v0 20100105//EN" "tax-treatment-NSO.dtd">
<tp:taxon-treatment xmlns:tp="http://www.plazi.org/taxpub"><tp:treatment-meta><kwd-group><label>Taxon classification</label><kwd>
                <named-content content-type="kingdom">Plantae</named-content>
              </kwd><kwd>
                <named-content content-type="order">Lamiales</named-content>
              </kwd><kwd>
                <named-content content-type="family">Lamiaceae</named-content>
              </kwd></kwd-group><mixed-citation publication-type="journal"><person-group><name><surname>Meerts</surname><given-names>Pierre J.</given-names></name><name><surname>Paton</surname><given-names>Alan J.</given-names></name></person-group><article-title>﻿The genus <italic><tp:taxon-name><tp:taxon-name-part taxon-name-part-type="genus" reg="Coleus">Coleus</tp:taxon-name-part></tp:taxon-name></italic> (<tp:taxon-name><tp:taxon-name-part taxon-name-part-type="family">Lamiaceae</tp:taxon-name-part></tp:taxon-name>) in Central Africa (Democratic Republic of the Congo, Rwanda, Burundi), with the description of 15 new species</article-title><source>PhytoKeys</source><day>02</day><month>09</month><year>2024</year><volume>246</volume><fpage>71</fpage><lpage>178</lpage><pub-id pub-id-type="doi">10.3897/phytokeys.246.129476</pub-id></mixed-citation></tp:treatment-meta><tp:nomenclature><label>﻿</label><tp:taxon-name>
              <object-id xmlns:xlink="http://www.w3.org/1999/xlink" content-type="arpha" xlink:type="simple">297B0365-F44C-5476-9FFF-B7302C064BF1</object-id>
              <tp:taxon-name-part taxon-name-part-type="genus" reg="Coleus">Coleus</tp:taxon-name-part>
              <tp:taxon-name-part taxon-name-part-type="species" reg="erici-rosenii">erici-rosenii</tp:taxon-name-part>
            </tp:taxon-name><tp:taxon-authority>(R.E.Fr.) A.J.Paton, Phytokeys 129: 44. 2019.</tp:taxon-authority><tp:nomenclature-citation-list><tp:nomenclature-citation><tp:taxon-name>
                  <tp:taxon-name-part taxon-name-part-type="genus" reg="Pycnostachys"/>
                  <tp:taxon-name-part taxon-name-part-type="species" reg="erici-rosenii"/>
                </tp:taxon-name><comment>≡ <tp:taxon-name><tp:taxon-name-part taxon-name-part-type="genus" reg="Pycnostachys">Pycnostachys</tp:taxon-name-part><tp:taxon-name-part taxon-name-part-type="species" reg="erici-rosenii">erici-rosenii</tp:taxon-name-part></tp:taxon-name> R.E.Fr., Wiss. Erg. Schwed. Rhod.-Kongo Exped. 1: 281. 1916. Type: DR. Congo, Niragongo, 2000 m elev., 21 Dec 1911. <italic>R.E.Fries 1588</italic> (holotype UPS [V-039931], isotype K [K000405955], MO). </comment></tp:nomenclature-citation><tp:nomenclature-citation><tp:taxon-name>
                  <tp:taxon-name-part taxon-name-part-type="genus" reg="Pycnostachys"/>
                  <tp:taxon-name-part taxon-name-part-type="species" reg="albidoviolacea"/>
                </tp:taxon-name><comment>= <tp:taxon-name><tp:taxon-name-part taxon-name-part-type="genus" reg="Pycnostachys">Pycnostachys</tp:taxon-name-part><tp:taxon-name-part taxon-name-part-type="species" reg="albidoviolacea">albidoviolacea</tp:taxon-name-part></tp:taxon-name> De Wild., Pl. Bequaert. 4: 400. 1928. Type: DR. Congo, Kivu, Mukule, 26 Sep 1914, <italic>J.Bequaert 5889</italic> (lectotype BR [BR0000008910011], designated by <xref ref-type="bibr" rid="B20">Paton et al. [2009]</xref>, isolectotype MO). </comment></tp:nomenclature-citation><tp:nomenclature-citation><tp:taxon-name>
                  <tp:taxon-name-part taxon-name-part-type="genus" reg="Pycnostachys"/>
                  <tp:taxon-name-part taxon-name-part-type="species" reg="robynsii"/>
                </tp:taxon-name><comment>= <tp:taxon-name><tp:taxon-name-part taxon-name-part-type="genus" reg="Pycnostachys">Pycnostachys</tp:taxon-name-part><tp:taxon-name-part taxon-name-part-type="species" reg="robynsii">robynsii</tp:taxon-name-part></tp:taxon-name> De Wild., Pl. Bequaert. 4: 398. 1928. Type: BURUNDI, Busiga, 28 May 1926, <italic>W.Robyns 2356</italic> (holotype BR [BR0000008910356], [BR0000008909695]; isotype K, MO, P). </comment></tp:nomenclature-citation></tp:nomenclature-citation-list></tp:nomenclature><tp:treatment-sec sec-type="description" id="SECID0EV6EK"><title>Description.</title><p><xref ref-type="bibr" rid="B20">Paton et al. (2009</xref>: 408), as <italic><tp:taxon-name><tp:taxon-name-part taxon-name-part-type="genus" reg="Pycnostachys">Pycnostachys</tp:taxon-name-part><tp:taxon-name-part taxon-name-part-type="species" reg="erici-rosenii">erici-rosenii</tp:taxon-name-part></tp:taxon-name></italic> R.E.Fr.</p></tp:treatment-sec><tp:treatment-sec sec-type="distribution" id="SECID0EKAFK"><title>Distribution.</title><p>E DR. Congo to Uganda.</p></tp:treatment-sec><tp:treatment-sec sec-type="habitat" id="SECID0EWAFK"><title>Habitat and ecology.</title><p>Marshland, steppe, savannah, wooded savannah, sclerophyllous mountain forest; 1600–2420 m elev.</p></tp:treatment-sec><tp:treatment-sec sec-type="Additional specimens" id="SECID0E2AFK"><title>Additional specimens.</title><p>DR. Congo, <bold><italic>Lac Albert</italic></bold>, Haut-Ituri, Kwandruma, 16 Jul 1937, <italic>J.Ghesquière 4731</italic> (BR); <bold><italic>Lacs Edouard et Kivu</italic></bold>, Boswenda, 23 Oct 1914, <italic>J.Bequaert 6087</italic> (BR, K fragment, MO); Kabare, Lwiro, 17 Aug 1953, <italic>A.Christiaensen 4</italic>0 (BR, LSHI); Chaîne des Mitumba, Hangi-Kipesa, 19 Jan 1956, <italic>J.de Wilde 624</italic> (BR); Bitashimua, 1 Aug 1934, <italic>G.F.de Witte 1725</italic> (BR); Kibumba, route Rutshuru-Goma, 12 Dec 1944, <italic>R.Germain 2993</italic> (BR, U); Kabare, Mulungu, 6 Nov 1958, <italic>A.Léonard 1896</italic> (BR, K, WAG); Kalehe, Mont Kahuzi, 6 Jun 1970, <italic>J.Ntakiyimana 78</italic> (BR).</p><p>Rwanda, Buturo, Ruhengeri, Jan 1933, <italic>A.Becquet 362</italic> (BR, MO); Forêt de Nyungwe, env. Gisakura, 12 Jun 1971, <italic>G.Bouxin 993</italic> (BR, WAG); Kabare, colline à l’W de Tshibati, 30 Dec 1969, <italic>Ern 15</italic> (BR, LWI, MO); Nyarutembe, Maraba, 2 Jul 1971, <italic>M.Radoux 19</italic> (BR); Rangiro, Kirambo, 6 May 1980, <italic>B.Runyinya 998</italic> (BR); Mukura, Mont Huye, 17 Jul 1974, <italic>G.Troupin 15122</italic> (BR).</p><p>Burundi, Muramvya, 9 Sep 1991, <italic>J.De Laet H82</italic> (BR); Kisozi, 15 Jul 1935, <italic>J.B.Lejeune 314</italic> (BR); Bubanza, 12 Jun 1981, <italic>M.Reekmans 10653</italic> (BR, WAG); Karuzi, 3 Apr 1958, <italic>D.van der Ben 2023</italic> (BR).</p></tp:treatment-sec><ref-list><ref id="B20"><mixed-citation xmlns:xlink="http://www.w3.org/1999/xlink" xlink:type="simple"><person-group><name name-style="western"><surname>Paton</surname><given-names>AJ</given-names></name><name name-style="western"><surname>Bramley</surname><given-names>G</given-names></name><name name-style="western"><surname>Ryding</surname><given-names>O</given-names></name><name name-style="western"><surname>Polhill</surname><given-names>RM</given-names></name><name name-style="western"><surname>Harvey</surname><given-names>YB</given-names></name><name name-style="western"><surname>Iwarsson</surname><given-names>M</given-names></name><name name-style="western"><surname>Willis</surname><given-names>F</given-names></name><name name-style="western"><surname>Phillipson</surname><given-names>PB</given-names></name><name name-style="western"><surname>Balkwill</surname><given-names>K</given-names></name><name name-style="western"><surname>Lukhoba</surname><given-names>CW</given-names></name><name name-style="western"><surname>Otieno</surname><given-names>D</given-names></name><name name-style="western"><surname>Harley</surname><given-names>RM</given-names></name></person-group> (<year>2009</year>) <article-title><tp:taxon-name><tp:taxon-name-part taxon-name-part-type="family">Lamiaceae</tp:taxon-name-part></tp:taxon-name> (<tp:taxon-name><tp:taxon-name-part taxon-name-part-type="family">Labiatae</tp:taxon-name-part></tp:taxon-name>).</article-title> In: <person-group><name name-style="western"><surname>Beentje</surname><given-names>HJ</given-names></name><name name-style="western"><surname>Ghazanfar</surname><given-names>SA</given-names></name><name name-style="western"><surname>Polhill</surname><given-names>RM</given-names></name></person-group> (<role>Eds</role>) <issue-title>Flora of Tropical East Africa.</issue-title><source>Royal Botanic Gardens, Kew, Richmond</source>, <fpage>1</fpage>–<lpage>430</lpage>.</mixed-citation></ref></ref-list></tp:taxon-treatment>
