# Supplementary material for: ﻿The genus Coleus (Lamiaceae) in Central Africa (Democratic Republic of the Congo, Rwanda, Burundi), with the description of 15 new species
Source: PhytoKeys. 2024 Sep 2;246:71–178. doi: 10.3897/phytokeys.246.129476 (PMC11384907; doi:10.3897/phytokeys.246.129476)
Supplement: XML Treatment for Coleus esculentus var. esculentus [file phytokeys.246.129476-treatment36.xml]

<!DOCTYPE tp:taxon-treatment
  PUBLIC "-//TaxonX//DTD Taxonomic Treatment Publishing DTD v0 20100105//EN" "tax-treatment-NSO.dtd">
<tp:taxon-treatment xmlns:tp="http://www.plazi.org/taxpub"><tp:treatment-meta><kwd-group><label>Taxon classification</label><kwd>
                <named-content content-type="kingdom">Plantae</named-content>
              </kwd><kwd>
                <named-content content-type="order">Lamiales</named-content>
              </kwd><kwd>
                <named-content content-type="family">Lamiaceae</named-content>
              </kwd></kwd-group><mixed-citation publication-type="journal"><person-group><name><surname>Meerts</surname><given-names>Pierre J.</given-names></name><name><surname>Paton</surname><given-names>Alan J.</given-names></name></person-group><article-title>﻿The genus <italic><tp:taxon-name><tp:taxon-name-part taxon-name-part-type="genus" reg="Coleus">Coleus</tp:taxon-name-part></tp:taxon-name></italic> (<tp:taxon-name><tp:taxon-name-part taxon-name-part-type="family">Lamiaceae</tp:taxon-name-part></tp:taxon-name>) in Central Africa (Democratic Republic of the Congo, Rwanda, Burundi), with the description of 15 new species</article-title><source>PhytoKeys</source><day>02</day><month>09</month><year>2024</year><volume>246</volume><fpage>71</fpage><lpage>178</lpage><pub-id pub-id-type="doi">10.3897/phytokeys.246.129476</pub-id></mixed-citation></tp:treatment-meta><tp:nomenclature><label>﻿</label><tp:taxon-name>
              <object-id xmlns:xlink="http://www.w3.org/1999/xlink" content-type="arpha" xlink:type="simple">CA16B82E-3FBA-532C-BDB3-CEFD42AB666E</object-id>
              <tp:taxon-name-part taxon-name-part-type="genus" reg="Coleus">Coleus</tp:taxon-name-part>
              <tp:taxon-name-part taxon-name-part-type="species" reg="esculentus">esculentus</tp:taxon-name-part>
              <tp:taxon-name-part taxon-name-part-type="infraspecific-rank">var.</tp:taxon-name-part>
              <tp:taxon-name-part taxon-name-part-type="variety" reg="esculentus">esculentus</tp:taxon-name-part>
            </tp:taxon-name></tp:nomenclature><tp:treatment-sec sec-type="description" id="SECID0EYMFK"><title>Description.</title><p><xref ref-type="bibr" rid="B20">Paton et al. (2009</xref>: 291), <xref ref-type="bibr" rid="B21">Paton et al. (2013</xref>: 240), as <italic><tp:taxon-name><tp:taxon-name-part taxon-name-part-type="genus" reg="Plectranthus">Plectranthus</tp:taxon-name-part><tp:taxon-name-part taxon-name-part-type="species" reg="esculentus">esculentus</tp:taxon-name-part></tp:taxon-name></italic> N.E.Br.</p></tp:treatment-sec><tp:treatment-sec sec-type="distribution" id="SECID0ERNFK"><title>Distribution.</title><p>Tropical and South Africa.</p></tp:treatment-sec><tp:treatment-sec sec-type="habitat" id="SECID0EWNFK"><title>Habitat and ecology.</title><p>Degraded miombo woodland, fallow fields, savannah, 300–2285 m elev.</p></tp:treatment-sec><tp:treatment-sec sec-type="Additional specimens" id="SECID0E2NFK"><title>Additional specimens.</title><p>DR. Congo, <bold><italic>Bas-Congo</italic></bold>, Kinwanda, près de Tumba Mani, 23 Aug 1902, <italic>A.Cabra &amp; F.L.Michel 38</italic> (BR); Kisantu, Feb 1913, <italic>J.Gillet s.n.</italic> (BR); Sundi Lutete, 10 Aug 1967, <italic>I.Persson 124</italic> (BR); <bold><italic>Kasaï</italic></bold>, Kwango, Kahemba, 24 Jul 1955, <italic>R.Devred 2333</italic> (BR); Env. Luluabourg [Kananga], 1910, <italic>A.Sparrano 27</italic> (BR); <bold><italic>Lacs Edouard et Kivu</italic></bold>, Kaziba, 26 Sep 1952, <italic>J.F.Laurent 574</italic> (BR); <bold><italic>Haut-Katanga</italic></bold>, Marungu, Kalewe, Apr 1944, <italic>L.Dubois 1200</italic> (BR); 30 km W de Mutshatsha, 28 Aug 1956, <italic>P.Duvigneaud &amp; J.Timperman 2530Co1</italic> (BRLU); Marungu, Kasiki, Nov 1945, <italic>P.Quarré 7363</italic> (BR); Entre Masombwe et Lusinga, 21 Sep 1948, <italic>W.Robyns 3643</italic> (BR); Lubumbashi, 1937, <italic>Salésiens 466</italic> (BR, WAG). Burundi, Gitega, Bufundu, <italic>A.Becquet 766</italic> (BR); Kumuyange, 26 Sep 1971, <italic>J.Lewalle 6132</italic> (BR); Ruvironza, 15 Jul 1958, <italic>G.Michel 5540</italic> (BR); Mosso, Ruyigi, abords de Kinyinya, 13 Aug 1951, <italic>G.Michel &amp; J.Reed 85</italic> (BR).</p></tp:treatment-sec><tp:treatment-sec sec-type="notes" id="SECID0EWPFK"><title>Notes.</title><p>1. Occasionally cultivated for its edible tubers; in Marungu known as “mizumbu” and, in Burundi, as “impombo” (kinyarwanda) or “inumbu” (kirundi).</p><p>2. Var. <tp:taxon-name><tp:taxon-name-part taxon-name-part-type="genus" reg="Plectranthus"/><tp:taxon-name-part taxon-name-part-type="variety" reg="esculentus">esculentus</tp:taxon-name-part></tp:taxon-name> is quite variable in the length of the pedicel and the internodes of the thyrse; some specimens are more or less intermediate between var. <tp:taxon-name><tp:taxon-name-part taxon-name-part-type="genus" reg="Plectranthus"/><tp:taxon-name-part taxon-name-part-type="variety" reg="esculentus">esculentus</tp:taxon-name-part></tp:taxon-name> and var. <tp:taxon-name><tp:taxon-name-part taxon-name-part-type="genus" reg="Plectranthus"/><tp:taxon-name-part taxon-name-part-type="variety" reg="densus">densus</tp:taxon-name-part></tp:taxon-name> (e.g. <italic>P.Quarré 7085</italic> (BR), <italic>J.Rammeloo 4690</italic> [BR]).</p></tp:treatment-sec><ref-list><ref id="B20"><mixed-citation xmlns:xlink="http://www.w3.org/1999/xlink" xlink:type="simple"><person-group><name name-style="western"><surname>Paton</surname><given-names>AJ</given-names></name><name name-style="western"><surname>Bramley</surname><given-names>G</given-names></name><name name-style="western"><surname>Ryding</surname><given-names>O</given-names></name><name name-style="western"><surname>Polhill</surname><given-names>RM</given-names></name><name name-style="western"><surname>Harvey</surname><given-names>YB</given-names></name><name name-style="western"><surname>Iwarsson</surname><given-names>M</given-names></name><name name-style="western"><surname>Willis</surname><given-names>F</given-names></name><name name-style="western"><surname>Phillipson</surname><given-names>PB</given-names></name><name name-style="western"><surname>Balkwill</surname><given-names>K</given-names></name><name name-style="western"><surname>Lukhoba</surname><given-names>CW</given-names></name><name name-style="western"><surname>Otieno</surname><given-names>D</given-names></name><name name-style="western"><surname>Harley</surname><given-names>RM</given-names></name></person-group> (<year>2009</year>) <article-title><tp:taxon-name><tp:taxon-name-part taxon-name-part-type="family">Lamiaceae</tp:taxon-name-part></tp:taxon-name> (<tp:taxon-name><tp:taxon-name-part taxon-name-part-type="family">Labiatae</tp:taxon-name-part></tp:taxon-name>).</article-title> In: <person-group><name name-style="western"><surname>Beentje</surname><given-names>HJ</given-names></name><name name-style="western"><surname>Ghazanfar</surname><given-names>SA</given-names></name><name name-style="western"><surname>Polhill</surname><given-names>RM</given-names></name></person-group> (<role>Eds</role>) <issue-title>Flora of Tropical East Africa.</issue-title><source>Royal Botanic Gardens, Kew, Richmond</source>, <fpage>1</fpage>–<lpage>430</lpage>.</mixed-citation></ref><ref id="B21"><mixed-citation xmlns:xlink="http://www.w3.org/1999/xlink" xlink:type="simple"><person-group><name name-style="western"><surname>Paton</surname><given-names>AJ</given-names></name><name name-style="western"><surname>Bramley</surname><given-names>G</given-names></name><name name-style="western"><surname>Ryding</surname><given-names>O</given-names></name><name name-style="western"><surname>Polhill</surname><given-names>RM</given-names></name><name name-style="western"><surname>Harvey</surname><given-names>YB</given-names></name><name name-style="western"><surname>Iwarsson</surname><given-names>M</given-names></name><name name-style="western"><surname>Willis</surname><given-names>F</given-names></name><name name-style="western"><surname>Phillipson</surname><given-names>PB</given-names></name><name name-style="western"><surname>Balkwill</surname><given-names>K</given-names></name><name name-style="western"><surname>Lukhoba</surname><given-names>CW</given-names></name><name name-style="western"><surname>Otieno</surname><given-names>D</given-names></name><name name-style="western"><surname>Harley</surname><given-names>RM</given-names></name></person-group> (<year>2013</year>) <article-title><tp:taxon-name><tp:taxon-name-part taxon-name-part-type="family">Lamiaceae</tp:taxon-name-part></tp:taxon-name>.</article-title> In: <person-group><name name-style="western"><surname>Timberlake</surname><given-names>J</given-names></name></person-group> (<role>Ed.</role>) <issue-title>Flora Zambesiaca 8(8).</issue-title><source>Royal Botanic Gardens, Kew, Richmond</source>, <fpage>1</fpage>–<lpage>346</lpage>.</mixed-citation></ref></ref-list></tp:taxon-treatment>
