# Supplementary material for: ﻿The genus Coleus (Lamiaceae) in Central Africa (Democratic Republic of the Congo, Rwanda, Burundi), with the description of 15 new species
Source: PhytoKeys. 2024 Sep 2;246:71–178. doi: 10.3897/phytokeys.246.129476 (PMC11384907; doi:10.3897/phytokeys.246.129476)
Supplement: XML Treatment for Coleus esculentus var. primulinus [file phytokeys.246.129476-treatment38.xml]

<!DOCTYPE tp:taxon-treatment
  PUBLIC "-//TaxonX//DTD Taxonomic Treatment Publishing DTD v0 20100105//EN" "tax-treatment-NSO.dtd">
<tp:taxon-treatment xmlns:tp="http://www.plazi.org/taxpub"><tp:treatment-meta><kwd-group><label>Taxon classification</label><kwd>
                <named-content content-type="kingdom">Plantae</named-content>
              </kwd><kwd>
                <named-content content-type="order">Lamiales</named-content>
              </kwd><kwd>
                <named-content content-type="family">Lamiaceae</named-content>
              </kwd></kwd-group><mixed-citation publication-type="journal"><person-group><name><surname>Meerts</surname><given-names>Pierre J.</given-names></name><name><surname>Paton</surname><given-names>Alan J.</given-names></name></person-group><article-title>﻿The genus <italic><tp:taxon-name><tp:taxon-name-part taxon-name-part-type="genus" reg="Coleus">Coleus</tp:taxon-name-part></tp:taxon-name></italic> (<tp:taxon-name><tp:taxon-name-part taxon-name-part-type="family">Lamiaceae</tp:taxon-name-part></tp:taxon-name>) in Central Africa (Democratic Republic of the Congo, Rwanda, Burundi), with the description of 15 new species</article-title><source>PhytoKeys</source><day>02</day><month>09</month><year>2024</year><volume>246</volume><fpage>71</fpage><lpage>178</lpage><pub-id pub-id-type="doi">10.3897/phytokeys.246.129476</pub-id></mixed-citation></tp:treatment-meta><tp:nomenclature><label>﻿</label><tp:taxon-name>
              <object-id xmlns:xlink="http://www.w3.org/1999/xlink" content-type="arpha" xlink:type="simple">45603FF8-B8BD-548F-B6A7-DBDF040E2E09</object-id>
              <tp:taxon-name-part taxon-name-part-type="genus" reg="Coleus">Coleus</tp:taxon-name-part>
              <tp:taxon-name-part taxon-name-part-type="species" reg="esculentus">esculentus</tp:taxon-name-part>
              <tp:taxon-name-part taxon-name-part-type="infraspecific-rank">var.</tp:taxon-name-part>
              <tp:taxon-name-part taxon-name-part-type="variety" reg="primulinus">primulinus</tp:taxon-name-part>
              <object-id xmlns:xlink="http://www.w3.org/1999/xlink" content-type="ipni" xlink:type="simple">urn:lsid:ipni.org:names:77347691-1</object-id>
            </tp:taxon-name><tp:taxon-authority>(Baker), comb. et</tp:taxon-authority><tp:taxon-status xmlns:xlink="http://www.w3.org/1999/xlink" xlink:type="simple">stat. nov.</tp:taxon-status><tp:nomenclature-citation-list><tp:nomenclature-citation><tp:taxon-name>
                  <tp:taxon-name-part taxon-name-part-type="genus" reg="Plectranthus">Plectranthus</tp:taxon-name-part>
                  <tp:taxon-name-part taxon-name-part-type="species" reg="primulinu">primulinu</tp:taxon-name-part>
                </tp:taxon-name><comment>s Baker in Bull. Misc. Inform., Kew 107: 292. 1895. Type: Zambia, Mwero Plateau, 1894, <italic>A.Carson 36</italic> (holotype K [K000430746]).(Basionym)</comment></tp:nomenclature-citation></tp:nomenclature-citation-list></tp:nomenclature><tp:treatment-sec sec-type="description" id="SECID0EJ1FK"><title>Description.</title><p>Closely related to var. <tp:taxon-name><tp:taxon-name-part taxon-name-part-type="genus" reg="Plectranthus"/><tp:taxon-name-part taxon-name-part-type="variety" reg="densus">densus</tp:taxon-name-part></tp:taxon-name>, differing in the much shorter thyrses, with rachis obsolete, mostly grouped into a spiciform inflorescence in the upper part of the stem; calyx lobes 2–3 mm long, equalling the tube.</p></tp:treatment-sec><tp:treatment-sec sec-type="distribution" id="SECID0E51FK"><title>Distribution.</title><p>Angola, Zambia, DR. Congo, W Tanzania.</p></tp:treatment-sec><tp:treatment-sec sec-type="habitat" id="SECID0EK2FK"><title>Habitat and ecology.</title><p>Savannah, wooded savannah, in DR. Congo often on Cu/Co or Mn rich soil, 1170–1830 m elev.</p></tp:treatment-sec><tp:treatment-sec sec-type="Additional specimens" id="SECID0EW2FK"><title>Additional specimens.</title><p>DR. Congo, <bold><italic>Haut-Katanga</italic></bold>, Upemba, Piste vers Mitwaba, 12 Apr 1947, <italic>G.F.de Witte 2488</italic> (BR); Kasompi Est, Jul 1956, <italic>P.Duvigneaud &amp; J.Timperman 2051</italic> (BRLU); Kabwelunono copper hill, Jun 1997, <italic>F.Malaisse, E.Kisimba, Y.Muzinga 134</italic> (BR); Kwatebala copper hill, May 2007, <italic>I.Parmentier 4347</italic> (BR; WAG); Upemba, tête de source de la Katuba, Aug 1934, <italic>P.Quarré 4213</italic> (BR); Kipopo, 20 May 1982, <italic>M.Schaijes 1397</italic> (BR); Chabara, 11 Apr 1990, <italic>Tropmetex 224</italic> (BR, MO).</p></tp:treatment-sec><tp:treatment-sec sec-type="notes" id="SECID0ET3FK"><title>Notes.</title><p>1. Previous treatments (<xref ref-type="bibr" rid="B20">Paton et al. 2009</xref>, <xref ref-type="bibr" rid="B21">2013</xref>) synonymised <italic><tp:taxon-name><tp:taxon-name-part taxon-name-part-type="genus" reg="Plectranthus">Plectranthus</tp:taxon-name-part><tp:taxon-name-part taxon-name-part-type="species" reg="primulinus">primulinus</tp:taxon-name-part></tp:taxon-name></italic> with <italic><tp:taxon-name><tp:taxon-name-part taxon-name-part-type="genus" reg="Coleus">Coleus</tp:taxon-name-part><tp:taxon-name-part taxon-name-part-type="species" reg="densus">densus.</tp:taxon-name-part></tp:taxon-name></italic> However, in DR. Congo, the two morphs can be readily recognised even though intermediates occur; therefore, we propose to recognise them at varietal rank. They occur in different habitats, var. <tp:taxon-name><tp:taxon-name-part taxon-name-part-type="genus" reg="Plectranthus"/><tp:taxon-name-part taxon-name-part-type="variety" reg="primulinus">primulinus</tp:taxon-name-part></tp:taxon-name> being particularly frequent in steppic savannah on metal-rich soil in Haut-Katanga, where var. <tp:taxon-name><tp:taxon-name-part taxon-name-part-type="genus" reg="Plectranthus"/><tp:taxon-name-part taxon-name-part-type="variety" reg="densus">densus</tp:taxon-name-part></tp:taxon-name> is rarely observed.</p><p>2. Specimens collected in the rainy season consist of leafy shoots without flowers, with leaves steadily decreasing in size upwards, the upper ones bract-like and often forming an apical coma; specimens collected in the dry season are mostly leafless and bear inflorescences in the upper part of the stem. Some specimens have particularly large leaves (up to 20 × 8 cm) with velvety tomentose indumentum (e.g. <italic>G.F.de Witte 2488</italic>).</p></tp:treatment-sec><ref-list><ref id="B20"><mixed-citation xmlns:xlink="http://www.w3.org/1999/xlink" xlink:type="simple"><person-group><name name-style="western"><surname>Paton</surname><given-names>AJ</given-names></name><name name-style="western"><surname>Bramley</surname><given-names>G</given-names></name><name name-style="western"><surname>Ryding</surname><given-names>O</given-names></name><name name-style="western"><surname>Polhill</surname><given-names>RM</given-names></name><name name-style="western"><surname>Harvey</surname><given-names>YB</given-names></name><name name-style="western"><surname>Iwarsson</surname><given-names>M</given-names></name><name name-style="western"><surname>Willis</surname><given-names>F</given-names></name><name name-style="western"><surname>Phillipson</surname><given-names>PB</given-names></name><name name-style="western"><surname>Balkwill</surname><given-names>K</given-names></name><name name-style="western"><surname>Lukhoba</surname><given-names>CW</given-names></name><name name-style="western"><surname>Otieno</surname><given-names>D</given-names></name><name name-style="western"><surname>Harley</surname><given-names>RM</given-names></name></person-group> (<year>2009</year>) <article-title><tp:taxon-name><tp:taxon-name-part taxon-name-part-type="family">Lamiaceae</tp:taxon-name-part></tp:taxon-name> (<tp:taxon-name><tp:taxon-name-part taxon-name-part-type="family">Labiatae</tp:taxon-name-part></tp:taxon-name>).</article-title> In: <person-group><name name-style="western"><surname>Beentje</surname><given-names>HJ</given-names></name><name name-style="western"><surname>Ghazanfar</surname><given-names>SA</given-names></name><name name-style="western"><surname>Polhill</surname><given-names>RM</given-names></name></person-group> (<role>Eds</role>) <issue-title>Flora of Tropical East Africa.</issue-title><source>Royal Botanic Gardens, Kew, Richmond</source>, <fpage>1</fpage>–<lpage>430</lpage>.</mixed-citation></ref><ref id="B21"><mixed-citation xmlns:xlink="http://www.w3.org/1999/xlink" xlink:type="simple"><person-group><name name-style="western"><surname>Paton</surname><given-names>AJ</given-names></name><name name-style="western"><surname>Bramley</surname><given-names>G</given-names></name><name name-style="western"><surname>Ryding</surname><given-names>O</given-names></name><name name-style="western"><surname>Polhill</surname><given-names>RM</given-names></name><name name-style="western"><surname>Harvey</surname><given-names>YB</given-names></name><name name-style="western"><surname>Iwarsson</surname><given-names>M</given-names></name><name name-style="western"><surname>Willis</surname><given-names>F</given-names></name><name name-style="western"><surname>Phillipson</surname><given-names>PB</given-names></name><name name-style="western"><surname>Balkwill</surname><given-names>K</given-names></name><name name-style="western"><surname>Lukhoba</surname><given-names>CW</given-names></name><name name-style="western"><surname>Otieno</surname><given-names>D</given-names></name><name name-style="western"><surname>Harley</surname><given-names>RM</given-names></name></person-group> (<year>2013</year>) <article-title><tp:taxon-name><tp:taxon-name-part taxon-name-part-type="family">Lamiaceae</tp:taxon-name-part></tp:taxon-name>.</article-title> In: <person-group><name name-style="western"><surname>Timberlake</surname><given-names>J</given-names></name></person-group> (<role>Ed.</role>) <issue-title>Flora Zambesiaca 8(8).</issue-title><source>Royal Botanic Gardens, Kew, Richmond</source>, <fpage>1</fpage>–<lpage>346</lpage>.</mixed-citation></ref></ref-list></tp:taxon-treatment>
