# Supplementary material for: ﻿The genus Coleus (Lamiaceae) in Central Africa (Democratic Republic of the Congo, Rwanda, Burundi), with the description of 15 new species
Source: PhytoKeys. 2024 Sep 2;246:71–178. doi: 10.3897/phytokeys.246.129476 (PMC11384907; doi:10.3897/phytokeys.246.129476)
Supplement: XML Treatment for Coleus esculentus var. kolweziensis [file phytokeys.246.129476-treatment39.xml]

<!DOCTYPE tp:taxon-treatment
  PUBLIC "-//TaxonX//DTD Taxonomic Treatment Publishing DTD v0 20100105//EN" "tax-treatment-NSO.dtd">
<tp:taxon-treatment xmlns:tp="http://www.plazi.org/taxpub"><tp:treatment-meta><kwd-group><label>Taxon classification</label><kwd>
                <named-content content-type="kingdom">Plantae</named-content>
              </kwd><kwd>
                <named-content content-type="order">Lamiales</named-content>
              </kwd><kwd>
                <named-content content-type="family">Lamiaceae</named-content>
              </kwd></kwd-group><mixed-citation publication-type="journal"><person-group><name><surname>Meerts</surname><given-names>Pierre J.</given-names></name><name><surname>Paton</surname><given-names>Alan J.</given-names></name></person-group><article-title>﻿The genus <italic><tp:taxon-name><tp:taxon-name-part taxon-name-part-type="genus" reg="Coleus">Coleus</tp:taxon-name-part></tp:taxon-name></italic> (<tp:taxon-name><tp:taxon-name-part taxon-name-part-type="family">Lamiaceae</tp:taxon-name-part></tp:taxon-name>) in Central Africa (Democratic Republic of the Congo, Rwanda, Burundi), with the description of 15 new species</article-title><source>PhytoKeys</source><day>02</day><month>09</month><year>2024</year><volume>246</volume><fpage>71</fpage><lpage>178</lpage><pub-id pub-id-type="doi">10.3897/phytokeys.246.129476</pub-id></mixed-citation></tp:treatment-meta><tp:nomenclature><label>﻿</label><tp:taxon-name>
              <object-id xmlns:xlink="http://www.w3.org/1999/xlink" content-type="arpha" xlink:type="simple">0AFC2799-8339-54CD-A12E-FA64A538A1D5</object-id>
              <tp:taxon-name-part taxon-name-part-type="genus" reg="Coleus">Coleus</tp:taxon-name-part>
              <tp:taxon-name-part taxon-name-part-type="species" reg="esculentus">esculentus</tp:taxon-name-part>
              <tp:taxon-name-part taxon-name-part-type="infraspecific-rank">var.</tp:taxon-name-part>
              <tp:taxon-name-part taxon-name-part-type="variety" reg="kolweziensis">kolweziensis</tp:taxon-name-part>
              <object-id xmlns:xlink="http://www.w3.org/1999/xlink" content-type="ipni" xlink:type="simple">urn:lsid:ipni.org:names:77347692-1</object-id>
            </tp:taxon-name><tp:taxon-authority>Meerts &amp; A.J.Paton</tp:taxon-authority><tp:taxon-status xmlns:xlink="http://www.w3.org/1999/xlink" xlink:type="simple">var. nov.</tp:taxon-status><xref ref-type="fig" rid="F4">Fig. 4A–C</xref></tp:nomenclature><tp:treatment-sec sec-type="material" id="SECID0EABGK"><title>Type.</title><p>DR. Congo, Haut-Katanga, Piste Nzilo-Kyamasumba, <named-content xmlns:xlink="http://www.w3.org/1999/xlink" content-type="dwc:verbatimCoordinates" xlink:type="simple"><named-content content-type="geo-json" specific-use="{&#34;type&#34;:&#34;Point&#34;,&#34;coordinates&#34;:[25.436667,-10.508056]}" id="NCID0E2BGK" xlink:type="simple">10°30'29"S, 25°26'12"E</named-content></named-content>, 1435 m elev., 1 Mar 1987, <italic>M.Schaijes 3354</italic> (BR [BR0000021718298], photos).</p></tp:treatment-sec><tp:treatment-sec sec-type="diagnosis" id="SECID0ECCGK"><title>Diagnosis.</title><p>Differs from the type in the following combination of traits: thyrses borne on pairs of ascending branches, at the 2–5 upper nodes of the stem, forming a panicle; bracts broadly ovate-elliptic, ca. 5 × 3 mm, 5-veined; rhizome creeping; stem leafy at flowering; leaves narrowly obovate, &lt; 15 mm wide, pubescent on veins beneath, very shortly pubescent above.</p></tp:treatment-sec><tp:treatment-sec sec-type="etymology" id="SECID0EHCGK"><title>Etymology.</title><p>All collections of this variety originate from the region of Kolwezi in western Upper Katanga.</p></tp:treatment-sec><tp:treatment-sec sec-type="distribution" id="SECID0ETCGK"><title>Distribution.</title><p>Endemic to SE DR. Congo (Haut-Katanga).</p></tp:treatment-sec><tp:treatment-sec sec-type="habitat" id="SECID0ELDGK"><title>Habitat and ecology.</title><p>Steppic savannah, dry woodland, rocky slopes; 1300–1475 m elev.</p></tp:treatment-sec><tp:treatment-sec sec-type="Additional specimens" id="SECID0EQDGK"><title>Additional specimens.</title><p>DR. Congo, <bold><italic>Haut-Katanga</italic></bold>, Env. de Sakabinda, sources de la Kengere, 9 Apr 1971, <italic>S.Lisowski</italic> 23304 (POZG); Env. Kolwezi, près du village Muilu, 8 Apr 1971, <italic>S.Lisowski</italic> 23703 (POZG); without locality, 1937, <italic>Salésiens 1264</italic> (BR); 19 km SSE of Kolwezi, 13 Mar 1983, <italic>M.Schaijes 1873</italic> (BR); Piste Kolwezi-Musokantanda (Plateau de la Manika), <named-content xmlns:xlink="http://www.w3.org/1999/xlink" content-type="dwc:verbatimCoordinates" xlink:type="simple"><named-content content-type="geo-json" specific-use="{&#34;type&#34;:&#34;Point&#34;,&#34;coordinates&#34;:[25.266389,-10.811667]}" id="NCID0EKEGK" xlink:type="simple">10°48'42"S, 25°15'59"E</named-content></named-content>, 19 Feb 1989, <italic>M.Schaijes 4305</italic> (BR);</p><fig id="F4" position="float" orientation="portrait"><object-id xmlns:xlink="http://www.w3.org/1999/xlink" content-type="doi" xlink:type="simple">10.3897/phytokeys.246.129476.figure4</object-id><object-id xmlns:xlink="http://www.w3.org/1999/xlink" content-type="arpha" xlink:type="simple">49A290D4-FFFB-50B2-A44D-F33FCE7F2677</object-id><label>Figure 4.</label><caption><p><tp:taxon-name><tp:taxon-name-part taxon-name-part-type="genus" reg="Coleus">Coleus</tp:taxon-name-part><tp:taxon-name-part taxon-name-part-type="species" reg="esculentus">esculentus</tp:taxon-name-part><tp:taxon-name-part taxon-name-part-type="infraspecific-rank">var.</tp:taxon-name-part><tp:taxon-name-part taxon-name-part-type="variety" reg="kolweziensis">kolweziensis</tp:taxon-name-part></tp:taxon-name> Meerts &amp; A.J.Paton <bold>A</bold> habit <bold>B</bold> detail of inflorescence and bracts <bold>C</bold> detail of calyx <bold>A</bold><italic>M.Schaijes 3354</italic><bold>B, C</bold><italic>Breyne 1197</italic>. Drawn by Hilde Orye. Scale bars: 1 cm (<bold>A</bold>); 5 mm (<bold>B</bold>); 2 mm (<bold>C</bold>).</p></caption><graphic xmlns:xlink="http://www.w3.org/1999/xlink" xlink:href="phytokeys-246-071_article-129476__-g004.jpg" position="float" orientation="portrait" xlink:type="simple" id="oo_1126711.jpg"><uri content-type="original_file" xlink:type="simple">https://binary.pensoft.net/fig/1126711</uri></graphic></fig></tp:treatment-sec><tp:treatment-sec sec-type="notes" id="SECID0EDGGK"><title>Note.</title><p>This new variety has a restricted distribution range in the region of Kolwezi.</p></tp:treatment-sec></tp:taxon-treatment>
