# Supplementary material for: ﻿The genus Coleus (Lamiaceae) in Central Africa (Democratic Republic of the Congo, Rwanda, Burundi), with the description of 15 new species
Source: PhytoKeys. 2024 Sep 2;246:71–178. doi: 10.3897/phytokeys.246.129476 (PMC11384907; doi:10.3897/phytokeys.246.129476)
Supplement: XML Treatment for Coleus foliatus [file phytokeys.246.129476-treatment40.xml]

<!DOCTYPE tp:taxon-treatment
  PUBLIC "-//TaxonX//DTD Taxonomic Treatment Publishing DTD v0 20100105//EN" "tax-treatment-NSO.dtd">
<tp:taxon-treatment xmlns:tp="http://www.plazi.org/taxpub"><tp:treatment-meta><kwd-group><label>Taxon classification</label><kwd>
                <named-content content-type="kingdom">Plantae</named-content>
              </kwd><kwd>
                <named-content content-type="order">Lamiales</named-content>
              </kwd><kwd>
                <named-content content-type="family">Lamiaceae</named-content>
              </kwd></kwd-group><mixed-citation publication-type="journal"><person-group><name><surname>Meerts</surname><given-names>Pierre J.</given-names></name><name><surname>Paton</surname><given-names>Alan J.</given-names></name></person-group><article-title>﻿The genus <italic><tp:taxon-name><tp:taxon-name-part taxon-name-part-type="genus" reg="Coleus">Coleus</tp:taxon-name-part></tp:taxon-name></italic> (<tp:taxon-name><tp:taxon-name-part taxon-name-part-type="family">Lamiaceae</tp:taxon-name-part></tp:taxon-name>) in Central Africa (Democratic Republic of the Congo, Rwanda, Burundi), with the description of 15 new species</article-title><source>PhytoKeys</source><day>02</day><month>09</month><year>2024</year><volume>246</volume><fpage>71</fpage><lpage>178</lpage><pub-id pub-id-type="doi">10.3897/phytokeys.246.129476</pub-id></mixed-citation></tp:treatment-meta><tp:nomenclature><label>﻿</label><tp:taxon-name>
              <object-id xmlns:xlink="http://www.w3.org/1999/xlink" content-type="arpha" xlink:type="simple">FFD2F625-AD9A-504A-B030-0285B338EB01</object-id>
              <tp:taxon-name-part taxon-name-part-type="genus" reg="Coleus">Coleus</tp:taxon-name-part>
              <tp:taxon-name-part taxon-name-part-type="species" reg="foliatus">foliatus</tp:taxon-name-part>
            </tp:taxon-name><tp:taxon-authority>(A.J.Paton) A.J.Paton, Phytokeys 129: 46. 2019.</tp:taxon-authority><tp:nomenclature-citation-list><tp:nomenclature-citation><tp:taxon-name>
                  <tp:taxon-name-part taxon-name-part-type="genus" reg="Plectranthus"/>
                  <tp:taxon-name-part taxon-name-part-type="species" reg="foliatus"/>
                </tp:taxon-name><comment>≡ <tp:taxon-name><tp:taxon-name-part taxon-name-part-type="genus" reg="Plectranthus">Plectranthus</tp:taxon-name-part><tp:taxon-name-part taxon-name-part-type="species" reg="foliatus">foliatus</tp:taxon-name-part></tp:taxon-name> A.J.Paton, Fl. Trop. E. Afr., Lamiac.: 284. 2009. Type: Tanzania, Sumbawanga District, Tatanda, Mbaa Hill, 25 Apr 1997, <italic>S.Bidgood et al. 3459</italic> (holotype K [K000194843], [K000194844]; isotype C, DSM, K, NHT). </comment></tp:nomenclature-citation></tp:nomenclature-citation-list></tp:nomenclature><tp:treatment-sec sec-type="description" id="SECID0E3HGK"><title>Description.</title><p><xref ref-type="bibr" rid="B20">Paton et al. (2009</xref>: 284), <xref ref-type="bibr" rid="B21">Paton et al. (2013</xref>: 234), as <italic><tp:taxon-name><tp:taxon-name-part taxon-name-part-type="genus" reg="Plectranthus">Plectranthus</tp:taxon-name-part><tp:taxon-name-part taxon-name-part-type="species" reg="foliatus">foliatus</tp:taxon-name-part></tp:taxon-name></italic> A.J.Paton.</p></tp:treatment-sec><tp:treatment-sec sec-type="distribution" id="SECID0EVIGK"><title>Distribution.</title><p>SW Tanzania, N Zambia, Burundi, SE DR. Congo.</p></tp:treatment-sec><tp:treatment-sec sec-type="habitat" id="SECID0EBJGK"><title>Habitat and ecology.</title><p>Steppic savannah, scrub, mostly on highlands, often on shallow rocky soil, occasionally on copper-rich soil; 1500–2000 m elev.</p></tp:treatment-sec><tp:treatment-sec sec-type="Additional specimens" id="SECID0EGJGK"><title>Additional specimens.</title><p>DR. Congo, <bold><italic>Haut-Katanga</italic></bold>, Marungu, Kasiki, 20 Jun 1931, <italic>G.F.de Witte 470</italic> (BR); Tenke, <italic>P.Duvigneaud &amp; J.Timperman 2624E</italic> (BRLU); Mitwaba-hôtel, steppe, 9 Sep 1956, <italic>P.Duvigneaud &amp; J.Timperman 2691Co</italic> (BRLU); Marungu, 1 km S Mont Lusale, 27 Jun 1957, <italic>P.Duvigneaud 3738C</italic> (BRLU); Kundelungu, 6.4 km NNW Katshupa, 17 Oct 1966, <italic>F.Malaisse 4660</italic> (BR, LSHI); Poste de Mitwaba, Aug 1945, <italic>G.Mortelmans 96</italic> (BR); Domaine de Muhila, près de Kansimba, 1400 m elev., steppe, 7 Nov 1970, <italic>S.Lisowski 23488</italic> (POZG).</p><p>Burundi, Route Matana-Rutovu, km 15, 26 Feb 1966, <italic>J.Lewalle 469</italic> (BR); Bururi, 3 Feb 1968, <italic>J.Lewalle 2760</italic> (BR, P); Luvironza, Bututsi, 3 Mar 1955, <italic>G.Michel 4702</italic> (BR).</p></tp:treatment-sec><tp:treatment-sec sec-type="notes" id="SECID0ELKGK"><title>Notes.</title><p>1. New species record for DR. Congo. Widespread on the Mitwaba and the Marungu Plateau (Haut-Katanga).</p><p>2. <italic><tp:taxon-name><tp:taxon-name-part taxon-name-part-type="genus" reg="Coleus">Coleus</tp:taxon-name-part><tp:taxon-name-part taxon-name-part-type="species" reg="foliatus">foliatus</tp:taxon-name-part></tp:taxon-name></italic> is more variable in leaf shape in DR. Congo and Burundi compared to neighbouring regions; specimens with unusually narrow leaves (ca. 45 × 5 mm) are found in Burundi (e.g. <italic>J.Lewalle 469</italic>, <italic>M.Reekmans 8659</italic>); they differ from <italic><tp:taxon-name><tp:taxon-name-part taxon-name-part-type="genus" reg="Coleus">C.</tp:taxon-name-part><tp:taxon-name-part taxon-name-part-type="species" reg="duvigneaudii">duvigneaudii</tp:taxon-name-part></tp:taxon-name></italic> in having opposite leaves, relatively short leaf blade and blunt leaf apex. In Upper Katanga, where <italic><tp:taxon-name><tp:taxon-name-part taxon-name-part-type="genus" reg="Coleus">C.</tp:taxon-name-part><tp:taxon-name-part taxon-name-part-type="species" reg="foliatus">foliatus</tp:taxon-name-part></tp:taxon-name></italic> and <italic><tp:taxon-name><tp:taxon-name-part taxon-name-part-type="genus" reg="Coleus">C.</tp:taxon-name-part><tp:taxon-name-part taxon-name-part-type="species" reg="duvigneaudii">duvigneaudii</tp:taxon-name-part></tp:taxon-name></italic> are sympatric, more or less intermediate specimens occur (e.g. <italic>S.Lisowski, F.Malaisse &amp; J.-J.Symoens 1247</italic>, <italic>S.Lisowski, F.Malaisse &amp; J.-J.Symoens 11295; A.Schmitz 3150</italic>).</p></tp:treatment-sec><ref-list><ref id="B20"><mixed-citation xmlns:xlink="http://www.w3.org/1999/xlink" xlink:type="simple"><person-group><name name-style="western"><surname>Paton</surname><given-names>AJ</given-names></name><name name-style="western"><surname>Bramley</surname><given-names>G</given-names></name><name name-style="western"><surname>Ryding</surname><given-names>O</given-names></name><name name-style="western"><surname>Polhill</surname><given-names>RM</given-names></name><name name-style="western"><surname>Harvey</surname><given-names>YB</given-names></name><name name-style="western"><surname>Iwarsson</surname><given-names>M</given-names></name><name name-style="western"><surname>Willis</surname><given-names>F</given-names></name><name name-style="western"><surname>Phillipson</surname><given-names>PB</given-names></name><name name-style="western"><surname>Balkwill</surname><given-names>K</given-names></name><name name-style="western"><surname>Lukhoba</surname><given-names>CW</given-names></name><name name-style="western"><surname>Otieno</surname><given-names>D</given-names></name><name name-style="western"><surname>Harley</surname><given-names>RM</given-names></name></person-group> (<year>2009</year>) <article-title><tp:taxon-name><tp:taxon-name-part taxon-name-part-type="family">Lamiaceae</tp:taxon-name-part></tp:taxon-name> (<tp:taxon-name><tp:taxon-name-part taxon-name-part-type="family">Labiatae</tp:taxon-name-part></tp:taxon-name>).</article-title> In: <person-group><name name-style="western"><surname>Beentje</surname><given-names>HJ</given-names></name><name name-style="western"><surname>Ghazanfar</surname><given-names>SA</given-names></name><name name-style="western"><surname>Polhill</surname><given-names>RM</given-names></name></person-group> (<role>Eds</role>) <issue-title>Flora of Tropical East Africa.</issue-title><source>Royal Botanic Gardens, Kew, Richmond</source>, <fpage>1</fpage>–<lpage>430</lpage>.</mixed-citation></ref><ref id="B21"><mixed-citation xmlns:xlink="http://www.w3.org/1999/xlink" xlink:type="simple"><person-group><name name-style="western"><surname>Paton</surname><given-names>AJ</given-names></name><name name-style="western"><surname>Bramley</surname><given-names>G</given-names></name><name name-style="western"><surname>Ryding</surname><given-names>O</given-names></name><name name-style="western"><surname>Polhill</surname><given-names>RM</given-names></name><name name-style="western"><surname>Harvey</surname><given-names>YB</given-names></name><name name-style="western"><surname>Iwarsson</surname><given-names>M</given-names></name><name name-style="western"><surname>Willis</surname><given-names>F</given-names></name><name name-style="western"><surname>Phillipson</surname><given-names>PB</given-names></name><name name-style="western"><surname>Balkwill</surname><given-names>K</given-names></name><name name-style="western"><surname>Lukhoba</surname><given-names>CW</given-names></name><name name-style="western"><surname>Otieno</surname><given-names>D</given-names></name><name name-style="western"><surname>Harley</surname><given-names>RM</given-names></name></person-group> (<year>2013</year>) <article-title><tp:taxon-name><tp:taxon-name-part taxon-name-part-type="family">Lamiaceae</tp:taxon-name-part></tp:taxon-name>.</article-title> In: <person-group><name name-style="western"><surname>Timberlake</surname><given-names>J</given-names></name></person-group> (<role>Ed.</role>) <issue-title>Flora Zambesiaca 8(8).</issue-title><source>Royal Botanic Gardens, Kew, Richmond</source>, <fpage>1</fpage>–<lpage>346</lpage>.</mixed-citation></ref></ref-list></tp:taxon-treatment>
