# Supplementary material for: ﻿The genus Coleus (Lamiaceae) in Central Africa (Democratic Republic of the Congo, Rwanda, Burundi), with the description of 15 new species
Source: PhytoKeys. 2024 Sep 2;246:71–178. doi: 10.3897/phytokeys.246.129476 (PMC11384907; doi:10.3897/phytokeys.246.129476)
Supplement: XML Treatment for Coleus globosus [file phytokeys.246.129476-treatment42.xml]

<!DOCTYPE tp:taxon-treatment
  PUBLIC "-//TaxonX//DTD Taxonomic Treatment Publishing DTD v0 20100105//EN" "tax-treatment-NSO.dtd">
<tp:taxon-treatment xmlns:tp="http://www.plazi.org/taxpub"><tp:treatment-meta><kwd-group><label>Taxon classification</label><kwd>
                <named-content content-type="kingdom">Plantae</named-content>
              </kwd><kwd>
                <named-content content-type="order">Lamiales</named-content>
              </kwd><kwd>
                <named-content content-type="family">Lamiaceae</named-content>
              </kwd></kwd-group><mixed-citation publication-type="journal"><person-group><name><surname>Meerts</surname><given-names>Pierre J.</given-names></name><name><surname>Paton</surname><given-names>Alan J.</given-names></name></person-group><article-title>﻿The genus <italic><tp:taxon-name><tp:taxon-name-part taxon-name-part-type="genus" reg="Coleus">Coleus</tp:taxon-name-part></tp:taxon-name></italic> (<tp:taxon-name><tp:taxon-name-part taxon-name-part-type="family">Lamiaceae</tp:taxon-name-part></tp:taxon-name>) in Central Africa (Democratic Republic of the Congo, Rwanda, Burundi), with the description of 15 new species</article-title><source>PhytoKeys</source><day>02</day><month>09</month><year>2024</year><volume>246</volume><fpage>71</fpage><lpage>178</lpage><pub-id pub-id-type="doi">10.3897/phytokeys.246.129476</pub-id></mixed-citation></tp:treatment-meta><tp:nomenclature><label>﻿</label><tp:taxon-name>
              <object-id xmlns:xlink="http://www.w3.org/1999/xlink" content-type="arpha" xlink:type="simple">BF6DD63F-C758-5AE2-9EB0-5E500FE8EE16</object-id>
              <tp:taxon-name-part taxon-name-part-type="genus" reg="Coleus">Coleus</tp:taxon-name-part>
              <tp:taxon-name-part taxon-name-part-type="species" reg="globosus">globosus</tp:taxon-name-part>
            </tp:taxon-name><tp:taxon-authority>(Ryding) A.J.Paton, Phytokeys 129: 50. 2019.</tp:taxon-authority><tp:nomenclature-citation-list><tp:nomenclature-citation><tp:taxon-name>
                  <tp:taxon-name-part taxon-name-part-type="genus" reg="Plectranthus"/>
                  <tp:taxon-name-part taxon-name-part-type="species" reg="globosus"/>
                </tp:taxon-name><comment>≡ <tp:taxon-name><tp:taxon-name-part taxon-name-part-type="genus" reg="Plectranthus">Plectranthus</tp:taxon-name-part><tp:taxon-name-part taxon-name-part-type="species" reg="globosus">globosus</tp:taxon-name-part></tp:taxon-name> Ryding, Bull. Jard. Bot. Natl. Belg. 66: 101. 1997. Type: DR. Congo, Haut-Katanga, Kundelungu Plateau, 20 Mar 1971, <italic>S.Lisowski 23152</italic> (holotype POZG [POZG-V-0100131], C photo). </comment></tp:nomenclature-citation></tp:nomenclature-citation-list></tp:nomenclature><tp:treatment-sec sec-type="description" id="SECID0EFUGK"><title>Description.</title><p>Herb, probably perennial, 0.30–0.40 m high. Stem quadrangular, pubescent, with thin patent hairs and orange sessile glands. Leaves sessile, ascending to erect, narrowly elliptic to narrowly ovate, the lowermost ones broadly elliptic, 3.0–4.0 × 0.6–0.9 cm, apex obtuse to subacute, base narrowly rounded to subcordate at base, sparsely pubescent, with eglandular hairs on lower surface of veins and orange-red sessile glands on both surfaces, margin shallowly crenate to subentire, ± revolute, secondary veins diverging at a very narrow angle and distally subparallel to the margin. Inflorescence unbranched, of 1 or 2 widely spaced subglobose verticils; bracts broadly ovate ca. 6 × 6 mm, apex acuminate, deciduous; cymes 12–20-flowered; pedicel ca. 1.5 mm long; flower: fruiting calyx only slightly zygomorphic, glandular, pubescent, lobes subequal, ovate-triangular, apex subacute to obtuse, upper lobe slightly decurrent; corolla 12–14 mm long, tube 7–8 mm long, upper lip narrow, 4-lobed, with narrow lateral lobes, lower lip cucullate, 4–5 mm long, stamens connate over ca. 0.5 mm, anthers ca. 0.5 mm diam., with orange sessile glands. Nutlets ± 1.3 × 1.1 mm, dark brown, smooth, glossy.</p></tp:treatment-sec><tp:treatment-sec sec-type="distribution" id="SECID0EKUGK"><title>Distribution.</title><p>Endemic of SE DR. Congo (Haut-Katanga, Kundelungu Plateau).</p></tp:treatment-sec><tp:treatment-sec sec-type="habitat" id="SECID0ECVGK"><title>Habitat and ecology.</title><p>Steppic savannah on highlands, on moist soil, riverbanks, often near ponds; 1500–1700 m elev.</p></tp:treatment-sec><tp:treatment-sec sec-type="Additional specimens" id="SECID0EHVGK"><title>Additional specimens.</title><p>DR. Congo, <bold><italic>Haut-Katanga</italic></bold>, Kundelungu, about 5 km NNE of the western source of Lutshipuka, 19 Feb 1969, <italic>S.Lisowski, F.Malaisse &amp; J.-J.Symoens 2669</italic> (POZG); about 6 km WNW of the western source of Lutshipuka, 25 Mar 1969, S.<italic>Lisowski, F.Malaisse &amp; J.-J.Symoens 3793</italic> (POZG); Mont Kabwe, 28 Mar 1971, <italic>S.Lisowski, F.Malaisse &amp; J.-J.Symoens 23610</italic> (POZG).</p></tp:treatment-sec></tp:taxon-treatment>
