# Supplementary material for: ﻿The genus Coleus (Lamiaceae) in Central Africa (Democratic Republic of the Congo, Rwanda, Burundi), with the description of 15 new species
Source: PhytoKeys. 2024 Sep 2;246:71–178. doi: 10.3897/phytokeys.246.129476 (PMC11384907; doi:10.3897/phytokeys.246.129476)
Supplement: XML Treatment for Coleus gracilipedicellatus [file phytokeys.246.129476-treatment44.xml]

<!DOCTYPE tp:taxon-treatment
  PUBLIC "-//TaxonX//DTD Taxonomic Treatment Publishing DTD v0 20100105//EN" "tax-treatment-NSO.dtd">
<tp:taxon-treatment xmlns:tp="http://www.plazi.org/taxpub"><tp:treatment-meta><kwd-group><label>Taxon classification</label><kwd>
                <named-content content-type="kingdom">Plantae</named-content>
              </kwd><kwd>
                <named-content content-type="order">Lamiales</named-content>
              </kwd><kwd>
                <named-content content-type="family">Lamiaceae</named-content>
              </kwd></kwd-group><mixed-citation publication-type="journal"><person-group><name><surname>Meerts</surname><given-names>Pierre J.</given-names></name><name><surname>Paton</surname><given-names>Alan J.</given-names></name></person-group><article-title>﻿The genus <italic><tp:taxon-name><tp:taxon-name-part taxon-name-part-type="genus" reg="Coleus">Coleus</tp:taxon-name-part></tp:taxon-name></italic> (<tp:taxon-name><tp:taxon-name-part taxon-name-part-type="family">Lamiaceae</tp:taxon-name-part></tp:taxon-name>) in Central Africa (Democratic Republic of the Congo, Rwanda, Burundi), with the description of 15 new species</article-title><source>PhytoKeys</source><day>02</day><month>09</month><year>2024</year><volume>246</volume><fpage>71</fpage><lpage>178</lpage><pub-id pub-id-type="doi">10.3897/phytokeys.246.129476</pub-id></mixed-citation></tp:treatment-meta><tp:nomenclature><label>﻿</label><tp:taxon-name>
              <object-id xmlns:xlink="http://www.w3.org/1999/xlink" content-type="arpha" xlink:type="simple">4D689229-AF28-5311-96E1-B6A201E2EBB5</object-id>
              <tp:taxon-name-part taxon-name-part-type="genus" reg="Coleus">Coleus</tp:taxon-name-part>
              <tp:taxon-name-part taxon-name-part-type="species" reg="gracilipedicellatus">gracilipedicellatus</tp:taxon-name-part>
            </tp:taxon-name><tp:taxon-authority>(Robyns &amp; Lebrun) A.J.Paton, Phytokeys 129: 51. 2019.</tp:taxon-authority><tp:nomenclature-citation-list><tp:nomenclature-citation><tp:taxon-name>
                  <tp:taxon-name-part taxon-name-part-type="genus" reg="Holostylon"/>
                  <tp:taxon-name-part taxon-name-part-type="species" reg="gracilipedicellatum"/>
                </tp:taxon-name><comment>≡ <tp:taxon-name><tp:taxon-name-part taxon-name-part-type="genus" reg="Holostylon">Holostylon</tp:taxon-name-part><tp:taxon-name-part taxon-name-part-type="species" reg="gracilipedicellatum">gracilipedicellatum</tp:taxon-name-part></tp:taxon-name> Robyns &amp; Lebrun, Ann. Soc. Sci. Bruxelles, Sér. B 49: 103. 1929. Type: DR. Congo, Katanga, Pweto to Baudouinville [Moba], between Kayabala and Lungulungu, 29 Apr 1926. <italic>W.Robyns 2196</italic> (holotype BR [BR0000008908674], [BR0000008908032], [BR0000008908681]; isotype BM fragment, BRLU fragment, E, K). </comment></tp:nomenclature-citation><tp:nomenclature-citation><tp:taxon-name>
                  <tp:taxon-name-part taxon-name-part-type="genus" reg="Plectranthus"/>
                  <tp:taxon-name-part taxon-name-part-type="species" reg="baumii"/>
                </tp:taxon-name><comment>= <tp:taxon-name><tp:taxon-name-part taxon-name-part-type="genus" reg="Plectranthus">Plectranthus</tp:taxon-name-part><tp:taxon-name-part taxon-name-part-type="species" reg="baumii">baumii</tp:taxon-name-part></tp:taxon-name> Gürke in O. Warburg (ed.), Kunene-Sambesi Exped.: 356. 1903, non <tp:taxon-name><tp:taxon-name-part taxon-name-part-type="genus" reg="Coleus">Coleus</tp:taxon-name-part><tp:taxon-name-part taxon-name-part-type="species" reg="baumii">baumii</tp:taxon-name-part></tp:taxon-name> Gürke. Type: Angola, Kubango, Massaca, 19 Oct 1899. <italic>H.Baum 283</italic> (holotype B destroyed; isotype BM [BM000564009], E (as 238), G [G00437838], K, W [W19010009248], Z [Z-000018989]). </comment></tp:nomenclature-citation></tp:nomenclature-citation-list></tp:nomenclature><tp:treatment-sec sec-type="description" id="SECID0EE5GK"><title>Description.</title><p><xref ref-type="bibr" rid="B21">Paton et al. (2013</xref>: 233), as <italic><tp:taxon-name><tp:taxon-name-part taxon-name-part-type="genus" reg="Plectranthus">Plectranthus</tp:taxon-name-part><tp:taxon-name-part taxon-name-part-type="species" reg="baumii">baumii</tp:taxon-name-part></tp:taxon-name></italic> Gürke.</p></tp:treatment-sec><tp:treatment-sec sec-type="distribution" id="SECID0EZ5GK"><title>Distribution.</title><p>Southern DR. Congo to Botswana.</p></tp:treatment-sec><tp:treatment-sec sec-type="habitat" id="SECID0EF6GK"><title>Habitat and ecology.</title><p>Miombo woodland, steppic savannah on rocks, 1300–1690 m elev.</p></tp:treatment-sec><tp:treatment-sec sec-type="Additional specimens" id="SECID0EK6GK"><title>Additional specimens.</title><p>DR. Congo, <bold><italic>Haut-Katanga</italic></bold>, Katofio, 18 Aug 1948, <italic>P.Duvigneaud 1378</italic> (BRLU); Territ. Sakania, env. Kipushia, Mont Kasamwa, 29 Apr 1971, <italic>S.Lisowski 23485 &amp; 23495</italic> (POZG); Fungurume, 23 Jul 2007, <italic>B.Senterre 4638</italic> (BR); Lubumbashi, 1937, <italic>Salésiens 355</italic> (BR, WAG); Lukafu, Apr 1900, <italic>E.Verdick 455</italic> (BR).</p></tp:treatment-sec><ref-list><ref id="B21"><mixed-citation xmlns:xlink="http://www.w3.org/1999/xlink" xlink:type="simple"><person-group><name name-style="western"><surname>Paton</surname><given-names>AJ</given-names></name><name name-style="western"><surname>Bramley</surname><given-names>G</given-names></name><name name-style="western"><surname>Ryding</surname><given-names>O</given-names></name><name name-style="western"><surname>Polhill</surname><given-names>RM</given-names></name><name name-style="western"><surname>Harvey</surname><given-names>YB</given-names></name><name name-style="western"><surname>Iwarsson</surname><given-names>M</given-names></name><name name-style="western"><surname>Willis</surname><given-names>F</given-names></name><name name-style="western"><surname>Phillipson</surname><given-names>PB</given-names></name><name name-style="western"><surname>Balkwill</surname><given-names>K</given-names></name><name name-style="western"><surname>Lukhoba</surname><given-names>CW</given-names></name><name name-style="western"><surname>Otieno</surname><given-names>D</given-names></name><name name-style="western"><surname>Harley</surname><given-names>RM</given-names></name></person-group> (<year>2013</year>) <article-title><tp:taxon-name><tp:taxon-name-part taxon-name-part-type="family">Lamiaceae</tp:taxon-name-part></tp:taxon-name>.</article-title> In: <person-group><name name-style="western"><surname>Timberlake</surname><given-names>J</given-names></name></person-group> (<role>Ed.</role>) <issue-title>Flora Zambesiaca 8(8).</issue-title><source>Royal Botanic Gardens, Kew, Richmond</source>, <fpage>1</fpage>–<lpage>346</lpage>.</mixed-citation></ref></ref-list></tp:taxon-treatment>
