# Supplementary material for: ﻿The genus Coleus (Lamiaceae) in Central Africa (Democratic Republic of the Congo, Rwanda, Burundi), with the description of 15 new species
Source: PhytoKeys. 2024 Sep 2;246:71–178. doi: 10.3897/phytokeys.246.129476 (PMC11384907; doi:10.3897/phytokeys.246.129476)
Supplement: XML Treatment for Coleus gracillimus [file phytokeys.246.129476-treatment45.xml]

<!DOCTYPE tp:taxon-treatment
  PUBLIC "-//TaxonX//DTD Taxonomic Treatment Publishing DTD v0 20100105//EN" "tax-treatment-NSO.dtd">
<tp:taxon-treatment xmlns:tp="http://www.plazi.org/taxpub"><tp:treatment-meta><kwd-group><label>Taxon classification</label><kwd>
                <named-content content-type="kingdom">Plantae</named-content>
              </kwd><kwd>
                <named-content content-type="order">Lamiales</named-content>
              </kwd><kwd>
                <named-content content-type="family">Lamiaceae</named-content>
              </kwd></kwd-group><mixed-citation publication-type="journal"><person-group><name><surname>Meerts</surname><given-names>Pierre J.</given-names></name><name><surname>Paton</surname><given-names>Alan J.</given-names></name></person-group><article-title>﻿The genus <italic><tp:taxon-name><tp:taxon-name-part taxon-name-part-type="genus" reg="Coleus">Coleus</tp:taxon-name-part></tp:taxon-name></italic> (<tp:taxon-name><tp:taxon-name-part taxon-name-part-type="family">Lamiaceae</tp:taxon-name-part></tp:taxon-name>) in Central Africa (Democratic Republic of the Congo, Rwanda, Burundi), with the description of 15 new species</article-title><source>PhytoKeys</source><day>02</day><month>09</month><year>2024</year><volume>246</volume><fpage>71</fpage><lpage>178</lpage><pub-id pub-id-type="doi">10.3897/phytokeys.246.129476</pub-id></mixed-citation></tp:treatment-meta><tp:nomenclature><label>﻿</label><tp:taxon-name>
              <object-id xmlns:xlink="http://www.w3.org/1999/xlink" content-type="arpha" xlink:type="simple">B29500BD-8433-5FD9-821D-59647A07BAA8</object-id>
              <tp:taxon-name-part taxon-name-part-type="genus" reg="Coleus">Coleus</tp:taxon-name-part>
              <tp:taxon-name-part taxon-name-part-type="species" reg="gracillimus">gracillimus</tp:taxon-name-part>
            </tp:taxon-name><tp:taxon-authority>(T.C.E.Fr.) Robyns &amp; Lebrun, Ann. Soc. Sci. Bruxelles, Sér. B 49: 106. 1929</tp:taxon-authority><tp:nomenclature-citation-list><tp:nomenclature-citation><tp:taxon-name>
                  <tp:taxon-name-part taxon-name-part-type="genus" reg="Englerastrum"/>
                  <tp:taxon-name-part taxon-name-part-type="species" reg="gracillimum"/>
                </tp:taxon-name><comment>≡ <tp:taxon-name><tp:taxon-name-part taxon-name-part-type="genus" reg="Englerastrum">Englerastrum</tp:taxon-name-part><tp:taxon-name-part taxon-name-part-type="species" reg="gracillimum">gracillimum</tp:taxon-name-part></tp:taxon-name> T.C.E.Fr., Notizbl. Bot. Gart. Berlin-Dahlem 9: 69. 1924. Type: DR. Congo, Mt Corva, 15 May 1895, <italic>G.Descamps s.n</italic>. (holotype B destroyed; isotype UPS [V-712081], K fragment). </comment></tp:nomenclature-citation><tp:nomenclature-citation><tp:taxon-name>
                  <tp:taxon-name-part taxon-name-part-type="genus" reg="Plectranthus"/>
                  <tp:taxon-name-part taxon-name-part-type="species" reg="gracillimus"/>
                </tp:taxon-name><comment>≡ <tp:taxon-name><tp:taxon-name-part taxon-name-part-type="genus" reg="Plectranthus">Plectranthus</tp:taxon-name-part><tp:taxon-name-part taxon-name-part-type="species" reg="gracillimus">gracillimus</tp:taxon-name-part></tp:taxon-name> (T.C.E.Fr.) Hutch. &amp; Dandy, Bull. Misc. Inform. Kew 1926: 481. 1926. </comment></tp:nomenclature-citation></tp:nomenclature-citation-list></tp:nomenclature><tp:treatment-sec sec-type="description" id="SECID0EKCHK"><title>Description.</title><p><xref ref-type="bibr" rid="B20">Paton et al. (2009</xref>: 290), <xref ref-type="bibr" rid="B21">Paton et al. (2013</xref>: 238), as <italic><tp:taxon-name><tp:taxon-name-part taxon-name-part-type="genus" reg="Plectranthus">Plectranthus</tp:taxon-name-part><tp:taxon-name-part taxon-name-part-type="species" reg="gracillimus">gracillimus</tp:taxon-name-part></tp:taxon-name></italic> (T.C.E.Fr.) Hutch. &amp; Dandy.</p></tp:treatment-sec><tp:treatment-sec sec-type="distribution" id="SECID0EDDHK"><title>Distribution.</title><p>Widespread in Tropical Africa.</p></tp:treatment-sec><tp:treatment-sec sec-type="habitat" id="SECID0EIDHK"><title>Habitat and ecology.</title><p>Miombo woodland, savannah, rocks, occasionally on copper-rich soil and on saline soil, 300–1575 m elev.</p></tp:treatment-sec><tp:treatment-sec sec-type="Additional specimens" id="SECID0ENDHK"><title>Additional specimens.</title><p>DR. Congo, <bold><italic>Bas-Congo</italic></bold>, Kimbidi, 21 Apr 1959, <italic>L.Pauwels 2571</italic> (BR); Kibotuka, 2 Sep 1975, <italic>L.Pauwels 5429</italic> (BR, WAG); <bold><italic>Kasaï</italic></bold>, Mayala, 20 Apr 1953, <italic>H.Callens 1536B</italic> (BR); Kwango-Mela, 20 Mar 1955, <italic>R.Devred 1680</italic> (BR); Kwango, entre Dinga et Mpandi, 5 May 1944, <italic>R.Germain 2238</italic> (BR); <bold><italic>Bas-Katanga</italic></bold>, 30 km S Kamina, 4 Jul 1948, <italic>P.Duvigneaud 1126Co1</italic> (BRLU); Route Kayembe-Mukulu-Kamina, 9 May 1959, <italic>S.Risopoulos 1071</italic> (BR); N de Mabwe, 2 May 1949, <italic>L.van Meel</italic> in <italic>G.F.de Witte 6279</italic> (BR); <bold><italic>Lacs Edouard et Kivu</italic></bold>, Ubwari Peninsula, 8 Oct 1979, <italic>Y.&amp;T.Ankei 79/0128</italic> (BR); <bold><italic>Haut-Katanga</italic></bold>, Kisenge, colline de Kapolo, 1956, <italic>P.Duvigneaud &amp; J.Timperman 2341</italic> (BRLU); Upemba, Ganza, 30 May 1949, <italic>L.van Meel</italic> in <italic>G.F.de Witte 6457</italic> (BR); Tenke, colline Pumpi, 26 May 2007, <italic>I.Parmentier &amp; E.Kisimba 4606</italic> (BR); Mont Mukuen, 6 Jun 1947, <italic>A.Schmitz 698</italic> (BR).</p><p>Burundi, Bururi, Rumonge, 5 Jun 1966, <italic>J.Lewalle 892</italic> (BR); Kininya Mosso, 28 Jun 1952, <italic>G.Michel 3104</italic> (BR).</p></tp:treatment-sec><tp:treatment-sec sec-type="notes" id="SECID0EWFHK"><title>Note.</title><p>New species record for Burundi.</p></tp:treatment-sec><ref-list><ref id="B20"><mixed-citation xmlns:xlink="http://www.w3.org/1999/xlink" xlink:type="simple"><person-group><name name-style="western"><surname>Paton</surname><given-names>AJ</given-names></name><name name-style="western"><surname>Bramley</surname><given-names>G</given-names></name><name name-style="western"><surname>Ryding</surname><given-names>O</given-names></name><name name-style="western"><surname>Polhill</surname><given-names>RM</given-names></name><name name-style="western"><surname>Harvey</surname><given-names>YB</given-names></name><name name-style="western"><surname>Iwarsson</surname><given-names>M</given-names></name><name name-style="western"><surname>Willis</surname><given-names>F</given-names></name><name name-style="western"><surname>Phillipson</surname><given-names>PB</given-names></name><name name-style="western"><surname>Balkwill</surname><given-names>K</given-names></name><name name-style="western"><surname>Lukhoba</surname><given-names>CW</given-names></name><name name-style="western"><surname>Otieno</surname><given-names>D</given-names></name><name name-style="western"><surname>Harley</surname><given-names>RM</given-names></name></person-group> (<year>2009</year>) <article-title><tp:taxon-name><tp:taxon-name-part taxon-name-part-type="family">Lamiaceae</tp:taxon-name-part></tp:taxon-name> (<tp:taxon-name><tp:taxon-name-part taxon-name-part-type="family">Labiatae</tp:taxon-name-part></tp:taxon-name>).</article-title> In: <person-group><name name-style="western"><surname>Beentje</surname><given-names>HJ</given-names></name><name name-style="western"><surname>Ghazanfar</surname><given-names>SA</given-names></name><name name-style="western"><surname>Polhill</surname><given-names>RM</given-names></name></person-group> (<role>Eds</role>) <issue-title>Flora of Tropical East Africa.</issue-title><source>Royal Botanic Gardens, Kew, Richmond</source>, <fpage>1</fpage>–<lpage>430</lpage>.</mixed-citation></ref><ref id="B21"><mixed-citation xmlns:xlink="http://www.w3.org/1999/xlink" xlink:type="simple"><person-group><name name-style="western"><surname>Paton</surname><given-names>AJ</given-names></name><name name-style="western"><surname>Bramley</surname><given-names>G</given-names></name><name name-style="western"><surname>Ryding</surname><given-names>O</given-names></name><name name-style="western"><surname>Polhill</surname><given-names>RM</given-names></name><name name-style="western"><surname>Harvey</surname><given-names>YB</given-names></name><name name-style="western"><surname>Iwarsson</surname><given-names>M</given-names></name><name name-style="western"><surname>Willis</surname><given-names>F</given-names></name><name name-style="western"><surname>Phillipson</surname><given-names>PB</given-names></name><name name-style="western"><surname>Balkwill</surname><given-names>K</given-names></name><name name-style="western"><surname>Lukhoba</surname><given-names>CW</given-names></name><name name-style="western"><surname>Otieno</surname><given-names>D</given-names></name><name name-style="western"><surname>Harley</surname><given-names>RM</given-names></name></person-group> (<year>2013</year>) <article-title><tp:taxon-name><tp:taxon-name-part taxon-name-part-type="family">Lamiaceae</tp:taxon-name-part></tp:taxon-name>.</article-title> In: <person-group><name name-style="western"><surname>Timberlake</surname><given-names>J</given-names></name></person-group> (<role>Ed.</role>) <issue-title>Flora Zambesiaca 8(8).</issue-title><source>Royal Botanic Gardens, Kew, Richmond</source>, <fpage>1</fpage>–<lpage>346</lpage>.</mixed-citation></ref></ref-list></tp:taxon-treatment>
