# Supplementary material for: ﻿The genus Coleus (Lamiaceae) in Central Africa (Democratic Republic of the Congo, Rwanda, Burundi), with the description of 15 new species
Source: PhytoKeys. 2024 Sep 2;246:71–178. doi: 10.3897/phytokeys.246.129476 (PMC11384907; doi:10.3897/phytokeys.246.129476)
Supplement: XML Treatment for Coleus guerkei [file phytokeys.246.129476-treatment46.xml]

<!DOCTYPE tp:taxon-treatment
  PUBLIC "-//TaxonX//DTD Taxonomic Treatment Publishing DTD v0 20100105//EN" "tax-treatment-NSO.dtd">
<tp:taxon-treatment xmlns:tp="http://www.plazi.org/taxpub"><tp:treatment-meta><kwd-group><label>Taxon classification</label><kwd>
                <named-content content-type="kingdom">Plantae</named-content>
              </kwd><kwd>
                <named-content content-type="order">Lamiales</named-content>
              </kwd><kwd>
                <named-content content-type="family">Lamiaceae</named-content>
              </kwd></kwd-group><mixed-citation publication-type="journal"><person-group><name><surname>Meerts</surname><given-names>Pierre J.</given-names></name><name><surname>Paton</surname><given-names>Alan J.</given-names></name></person-group><article-title>﻿The genus <italic><tp:taxon-name><tp:taxon-name-part taxon-name-part-type="genus" reg="Coleus">Coleus</tp:taxon-name-part></tp:taxon-name></italic> (<tp:taxon-name><tp:taxon-name-part taxon-name-part-type="family">Lamiaceae</tp:taxon-name-part></tp:taxon-name>) in Central Africa (Democratic Republic of the Congo, Rwanda, Burundi), with the description of 15 new species</article-title><source>PhytoKeys</source><day>02</day><month>09</month><year>2024</year><volume>246</volume><fpage>71</fpage><lpage>178</lpage><pub-id pub-id-type="doi">10.3897/phytokeys.246.129476</pub-id></mixed-citation></tp:treatment-meta><tp:nomenclature><label>﻿</label><tp:taxon-name>
              <object-id xmlns:xlink="http://www.w3.org/1999/xlink" content-type="arpha" xlink:type="simple">5CEE0F9A-C880-5107-84B9-8910482E5800</object-id>
              <tp:taxon-name-part taxon-name-part-type="genus" reg="Coleus">Coleus</tp:taxon-name-part>
              <tp:taxon-name-part taxon-name-part-type="species" reg="guerkei">guerkei</tp:taxon-name-part>
            </tp:taxon-name><tp:taxon-authority>(Briq.) A.J.Paton, Phytokeys 129: 53. 2019.</tp:taxon-authority></tp:nomenclature><tp:treatment-sec sec-type="material" id="SECID0E6GHK"><title>Type.</title><p>Angola, Cuito (Kuito), 1 Apr 1900. <italic>H.Baum 789</italic> (holotype B destroyed; isotype E [E00193514], G [G00435305], HBG [HBG518375], K, M [M0104725], S [S-G-3335], W [W1901-0009329]).</p></tp:treatment-sec><tp:treatment-sec sec-type="description" id="SECID0EHHHK"><title>Description.</title><p><xref ref-type="bibr" rid="B20">Paton et al. (2009</xref>: 317), <xref ref-type="bibr" rid="B21">Paton et al. (2013</xref>: 259), as <italic><tp:taxon-name><tp:taxon-name-part taxon-name-part-type="genus" reg="Plectranthus">Plectranthus</tp:taxon-name-part><tp:taxon-name-part taxon-name-part-type="species" reg="guerkei">guerkei</tp:taxon-name-part></tp:taxon-name></italic> Briq.</p></tp:treatment-sec><tp:treatment-sec sec-type="distribution" id="SECID0EAIHK"><title>Distribution.</title><p>Widespread in Tropical &amp; South Africa.</p></tp:treatment-sec><tp:treatment-sec sec-type="habitat" id="SECID0EFIHK"><title>Habitat and ecology.</title><p>Savannah on moist soil, marshland; 100–1800 m elev.</p></tp:treatment-sec><tp:treatment-sec sec-type="Additional specimens" id="SECID0EKIHK"><title>Additional specimens.</title><p>DR. Congo, <bold><italic>Mayumbe</italic></bold>, Gimbi, 17 Jun 1948, <italic>Laurent 713</italic> (BR); <bold><italic>Bas-Congo</italic></bold>, Ntadi, 21 Apr 1944, <italic>R.Germain 2140</italic> (BR); Kisantu, 1900, <italic>J.Gillet 1337</italic> (BR); Kibotuka, 2 Sep 1975, <italic>N’Kunga 5429</italic> (BR); <bold><italic>Kasaï</italic></bold>, Gombe ya Tumba, 16 Apr 1953, <italic>H.Callens 1274</italic> (BR); Kananga, 24 Nov 1981, <italic>S.Lisowski 66927</italic> (BR); Kapanga, Jun 1933, <italic>F.Overlaet 923</italic> (BR); Panzi, 1925, <italic>H.Vanderyst 16001</italic> (BR); <bold><italic>Bas-Katanga</italic></bold>, Gandajika, 12 Oct 1956, <italic>L.Liben 1705</italic> (BR); Katumanga, 29 Oct 1956, <italic>L.Liben 1811</italic> (BR); <bold><italic>Ubangi-Uele</italic></bold>, Gangala na Bodi, 21 Nov 1942, <italic>C.Cornet d’Elzius et al. 373</italic> (BR); Faradje, 28 Dec 1949, <italic>Costermans 62</italic> (BR); Garamba, piste centrale vers km 82, 18 Feb 1952, <italic>G.Troupin 65</italic> (BR); <bold><italic>Lac Albert</italic></bold>, Irumu, 9 Mar 1914, <italic>J.Bequaert 2844</italic> (BR); Kerekere, 19 Jan 1960, <italic>D.Froment 649</italic> (BR); <bold><italic>Haut-Katanga</italic></bold>, Dilolo, riv. Mangoa, 20 Aug 1956, <italic>P.Duvigneaud &amp; J.Timperman 2410</italic> (BRLU); Baudouinville [Moba], 5 May 1926, <italic>W.Robyns 2241</italic> (BR).</p><p>Rwanda, Agatete, 19 Nov 1953, <italic>L.Liben 963</italic> (BR).</p><p>Burundi, Musumba Mosso, 10 Jun 1952, <italic>G.Michel 2674</italic> (BR); Mosso, Ruyigi, 4 Sep 1951, <italic>G.Michel &amp; J.Reed 178</italic> (BR); Route Rusengo-Cankuso, km 5, 16 May 1978, <italic>M.Reekmans 7003</italic> (BR, WAG).</p></tp:treatment-sec><ref-list><ref id="B20"><mixed-citation xmlns:xlink="http://www.w3.org/1999/xlink" xlink:type="simple"><person-group><name name-style="western"><surname>Paton</surname><given-names>AJ</given-names></name><name name-style="western"><surname>Bramley</surname><given-names>G</given-names></name><name name-style="western"><surname>Ryding</surname><given-names>O</given-names></name><name name-style="western"><surname>Polhill</surname><given-names>RM</given-names></name><name name-style="western"><surname>Harvey</surname><given-names>YB</given-names></name><name name-style="western"><surname>Iwarsson</surname><given-names>M</given-names></name><name name-style="western"><surname>Willis</surname><given-names>F</given-names></name><name name-style="western"><surname>Phillipson</surname><given-names>PB</given-names></name><name name-style="western"><surname>Balkwill</surname><given-names>K</given-names></name><name name-style="western"><surname>Lukhoba</surname><given-names>CW</given-names></name><name name-style="western"><surname>Otieno</surname><given-names>D</given-names></name><name name-style="western"><surname>Harley</surname><given-names>RM</given-names></name></person-group> (<year>2009</year>) <article-title><tp:taxon-name><tp:taxon-name-part taxon-name-part-type="family">Lamiaceae</tp:taxon-name-part></tp:taxon-name> (<tp:taxon-name><tp:taxon-name-part taxon-name-part-type="family">Labiatae</tp:taxon-name-part></tp:taxon-name>).</article-title> In: <person-group><name name-style="western"><surname>Beentje</surname><given-names>HJ</given-names></name><name name-style="western"><surname>Ghazanfar</surname><given-names>SA</given-names></name><name name-style="western"><surname>Polhill</surname><given-names>RM</given-names></name></person-group> (<role>Eds</role>) <issue-title>Flora of Tropical East Africa.</issue-title><source>Royal Botanic Gardens, Kew, Richmond</source>, <fpage>1</fpage>–<lpage>430</lpage>.</mixed-citation></ref><ref id="B21"><mixed-citation xmlns:xlink="http://www.w3.org/1999/xlink" xlink:type="simple"><person-group><name name-style="western"><surname>Paton</surname><given-names>AJ</given-names></name><name name-style="western"><surname>Bramley</surname><given-names>G</given-names></name><name name-style="western"><surname>Ryding</surname><given-names>O</given-names></name><name name-style="western"><surname>Polhill</surname><given-names>RM</given-names></name><name name-style="western"><surname>Harvey</surname><given-names>YB</given-names></name><name name-style="western"><surname>Iwarsson</surname><given-names>M</given-names></name><name name-style="western"><surname>Willis</surname><given-names>F</given-names></name><name name-style="western"><surname>Phillipson</surname><given-names>PB</given-names></name><name name-style="western"><surname>Balkwill</surname><given-names>K</given-names></name><name name-style="western"><surname>Lukhoba</surname><given-names>CW</given-names></name><name name-style="western"><surname>Otieno</surname><given-names>D</given-names></name><name name-style="western"><surname>Harley</surname><given-names>RM</given-names></name></person-group> (<year>2013</year>) <article-title><tp:taxon-name><tp:taxon-name-part taxon-name-part-type="family">Lamiaceae</tp:taxon-name-part></tp:taxon-name>.</article-title> In: <person-group><name name-style="western"><surname>Timberlake</surname><given-names>J</given-names></name></person-group> (<role>Ed.</role>) <issue-title>Flora Zambesiaca 8(8).</issue-title><source>Royal Botanic Gardens, Kew, Richmond</source>, <fpage>1</fpage>–<lpage>346</lpage>.</mixed-citation></ref></ref-list></tp:taxon-treatment>
