# Supplementary material for: ﻿The genus Coleus (Lamiaceae) in Central Africa (Democratic Republic of the Congo, Rwanda, Burundi), with the description of 15 new species
Source: PhytoKeys. 2024 Sep 2;246:71–178. doi: 10.3897/phytokeys.246.129476 (PMC11384907; doi:10.3897/phytokeys.246.129476)
Supplement: XML Treatment for Coleus homblei [file phytokeys.246.129476-treatment50.xml]

<!DOCTYPE tp:taxon-treatment
  PUBLIC "-//TaxonX//DTD Taxonomic Treatment Publishing DTD v0 20100105//EN" "tax-treatment-NSO.dtd">
<tp:taxon-treatment xmlns:tp="http://www.plazi.org/taxpub"><tp:treatment-meta><kwd-group><label>Taxon classification</label><kwd>
                <named-content content-type="kingdom">Plantae</named-content>
              </kwd><kwd>
                <named-content content-type="order">Lamiales</named-content>
              </kwd><kwd>
                <named-content content-type="family">Lamiaceae</named-content>
              </kwd></kwd-group><mixed-citation publication-type="journal"><person-group><name><surname>Meerts</surname><given-names>Pierre J.</given-names></name><name><surname>Paton</surname><given-names>Alan J.</given-names></name></person-group><article-title>﻿The genus <italic><tp:taxon-name><tp:taxon-name-part taxon-name-part-type="genus" reg="Coleus">Coleus</tp:taxon-name-part></tp:taxon-name></italic> (<tp:taxon-name><tp:taxon-name-part taxon-name-part-type="family">Lamiaceae</tp:taxon-name-part></tp:taxon-name>) in Central Africa (Democratic Republic of the Congo, Rwanda, Burundi), with the description of 15 new species</article-title><source>PhytoKeys</source><day>02</day><month>09</month><year>2024</year><volume>246</volume><fpage>71</fpage><lpage>178</lpage><pub-id pub-id-type="doi">10.3897/phytokeys.246.129476</pub-id></mixed-citation></tp:treatment-meta><tp:nomenclature><label>﻿</label><tp:taxon-name>
              <object-id xmlns:xlink="http://www.w3.org/1999/xlink" content-type="arpha" xlink:type="simple">9A165417-EA3A-541A-9493-B44BF30DA1A2</object-id>
              <tp:taxon-name-part taxon-name-part-type="genus" reg="Coleus">Coleus</tp:taxon-name-part>
              <tp:taxon-name-part taxon-name-part-type="species" reg="homblei">homblei</tp:taxon-name-part>
            </tp:taxon-name><tp:taxon-authority>De Wild., Contr. Fl. Katanga: 174. &amp; Ann. Soc. Sci. Bruxelles 42(1): 49. 1921.</tp:taxon-authority><tp:nomenclature-citation-list><tp:nomenclature-citation><tp:taxon-name>
                  <tp:taxon-name-part taxon-name-part-type="genus" reg="Plectranthus"/>
                  <tp:taxon-name-part taxon-name-part-type="species" reg="sigmoideus"/>
                </tp:taxon-name><comment>= <tp:taxon-name><tp:taxon-name-part taxon-name-part-type="genus" reg="Plectranthus">Plectranthus</tp:taxon-name-part><tp:taxon-name-part taxon-name-part-type="species" reg="sigmoideus">sigmoideus</tp:taxon-name-part></tp:taxon-name> A.J.Paton, Fl. Trop. E. Afr., Lamiac.: 333. 2009., syn. nov. </comment></tp:nomenclature-citation><tp:nomenclature-citation><tp:taxon-name>
                  <tp:taxon-name-part taxon-name-part-type="genus" reg="Coleus"/>
                  <tp:taxon-name-part taxon-name-part-type="species" reg="sigmoideus"/>
                </tp:taxon-name><comment>≡ <tp:taxon-name><tp:taxon-name-part taxon-name-part-type="genus" reg="Coleus">Coleus</tp:taxon-name-part><tp:taxon-name-part taxon-name-part-type="species" reg="sigmoideus">sigmoideus</tp:taxon-name-part></tp:taxon-name> (A.J.Paton) A.J.Paton, Phytokeys 129: 97. 2019. Type: Zambia, track opposite turning to Mbala (Abercorn) Club, <italic>H.M.Richards 4353</italic> (holotype K [K000070564]), syn. nov. </comment></tp:nomenclature-citation></tp:nomenclature-citation-list></tp:nomenclature><tp:treatment-sec sec-type="material" id="SECID0EAVAM"><title>Type.</title><p>DR. Congo, Elisabethville [Lubumbashi], brousse, Feb. 1912. <italic>H.Homblé 210</italic> (lectotype BR [BR0000006262181], designated here).</p></tp:treatment-sec><tp:treatment-sec sec-type="description" id="SECID0EOVAM"><title>Description.</title><p>Short-lived perennial herb 0.20–0.40(–0.65) m, rootstock a thin rhizome rooting at nodes, tubers occasionally observed (not collected in Central Africa). Stem erect, quadrangular, with short appressed retrorse hairs (also patent hairs outside Central Africa), yellowish to green, mostly unbranched, rarely with a few erect branches. Leaves opposite, in ca. 5 or 6 pairs, the uppermost pair often much reduced, petiolate, except uppermost pair, ascending, petiole 0.2–2.0(–2.5) cm with short retrorse hairs and a few long cilia, blade ovate, ovate-elliptic to subrhombic, 1.2–4.5(–5.0) × 0.8–2.5(–3.2) cm, apex acute, base cuneate and shortly attenuate into the petiole, margin narrowly recurved, with 4–8 sharp teeth on either side (2–3 mm deep on adaxial side), upper surface pubescent, with a mixed indumentum of antrorse hyaline hairs 0.5–2 mm long and very short papilliform hairs, lower surface very shortly appressed pubescent on veins (hairs often retrorse), also with red sessile glands, 3–5 pairs of secondary veins. Inflorescence lax, 5–13(–17) cm long, with 3–9(–15) verticils spaced 5–25 mm; bracts narrowly ovate, cucullate, 3–7 mm long, acuminate, forming an apical coma, caducous; cymes ascending to spreading, sessile, with 3–7 flowers on a 0–2 mm long rachis; pedicels ca. 4–6 mm long at anthesis, spreading to slightly ascending. Flower: calyx campanulate, ca. 3 mm long at anthesis, shortly pubescent, with red sessile glands, widely open; fruiting calyx 5–6 mm long, lateral teeth obtuse, ca. 2 mm long, lower teeth fused in a ca. 4 mm long very narrow lip, with two acute tips; corolla pale blue or white, with red sessile glands, ca. 9–13 mm long, tube ca. 5 mm long, strongly sigmoid, lower lip ca. 6–7 mm long, 4 mm deep, upper lip ca. 2 mm long; staminal filaments fused, anther ca. 0.5 mm long. Nutlets brown, red-speckled, ovoid, ca. 1 mm long.</p></tp:treatment-sec><tp:treatment-sec sec-type="distribution" id="SECID0EAWAM"><title>Distribution.</title><p>SW Tanzania to Zambia and SE DR. Congo.</p></tp:treatment-sec><tp:treatment-sec sec-type="habitat" id="SECID0EMWAM"><title>Habitat and ecology.</title><p>Miombo woodlands, often with <italic><tp:taxon-name><tp:taxon-name-part taxon-name-part-type="genus" reg="Brachystegia">Brachystegia</tp:taxon-name-part><tp:taxon-name-part taxon-name-part-type="species" reg="microphylla">microphylla</tp:taxon-name-part></tp:taxon-name></italic>, on shallow rocky soil, termite mounds; ca. 1250–1520 m elev.</p></tp:treatment-sec><tp:treatment-sec sec-type="Additional specimens" id="SECID0E4WAM"><title>Additional specimens.</title><p>DR. Congo, <bold><italic>Haut-Katanga</italic></bold>, Près de Lubumbashi, colline Kiswishi, 24 Feb 1987, <italic>F.Billet &amp; B.Jadin 4227</italic> (BR, UPS); Dilolo, 1935, <italic>de Wouters d’Oplinter 3</italic> (BR); Lubumbashi, route de la mine de l’Etoile, km 12, 19 Apr 1957 <italic>P.Duvigneaud 2847Co</italic> (BRLU); Entre Welgelegen et Kasumbalesa, 29 Jan 1960, <italic>P.Duvigneaud 5302C</italic> (BRLU); Kasombo, 3 Feb 1960, <italic>P.Duvigneaud 5384Col</italic> (BRLU); 12 km NW de Lubumbashi, 12 Mar 1958, <italic>A.Gathy 300</italic> (BRLU); Elisabethville [Lubumbashi], Mar 1912, <italic>H.Homblé 220</italic> (BR) (about this specimen, see note under <italic><tp:taxon-name><tp:taxon-name-part taxon-name-part-type="genus" reg="Coleus">C.</tp:taxon-name-part><tp:taxon-name-part taxon-name-part-type="species" reg="heterotrichus">heterotrichus</tp:taxon-name-part></tp:taxon-name></italic>); Kasapa, 26 Feb 1966, <italic>F.Malaisse 4012</italic> (BR, LSHI); Ferme prince Léopold, 21 Feb 1927, <italic>P.Quarré 1032</italic> (BR); Keyberg, 9 km SW of Lubumbashi, 27 Feb 1948, <italic>A.Schmitz 1392</italic> (BR); 14 km from Lubumbashi, 17 Feb 1966, <italic>J.-J.Symoens 12233</italic> (BR, K, LSHI); Likasi, Panda, 25 Mar 1970, <italic>S.Lisowski 23382</italic> (POZG).</p></tp:treatment-sec><tp:treatment-sec sec-type="notes" id="SECID0EPYAM"><title>Notes.</title><p>1. <italic><tp:taxon-name><tp:taxon-name-part taxon-name-part-type="genus" reg="Coleus">C.</tp:taxon-name-part><tp:taxon-name-part taxon-name-part-type="species" reg="homblei">homblei</tp:taxon-name-part></tp:taxon-name></italic> is superficially similar to <italic><tp:taxon-name><tp:taxon-name-part taxon-name-part-type="genus" reg="Coleus">C.</tp:taxon-name-part><tp:taxon-name-part taxon-name-part-type="species" reg="bojeri">bojeri</tp:taxon-name-part></tp:taxon-name></italic> and was synonymised with it by <xref ref-type="bibr" rid="B20">Paton et al. (2009</xref>, <xref ref-type="bibr" rid="B21">2013</xref>). It differs from it in the perennial habit (this often difficult to observe), the more sharply serrate leaf margin, verticils with fewer flowers, longer pedicels and longer calyx at anthesis. The generally unbranched shoot is also typical with only ca. 5 pairs of leaves, the uppermost pair sessile and bracteiform. The species is widespread in miombo woodlands in the region of Lubumbashi.</p><p>2. Lectotypification of <italic><tp:taxon-name><tp:taxon-name-part taxon-name-part-type="genus" reg="Coleus">Coleus</tp:taxon-name-part><tp:taxon-name-part taxon-name-part-type="species" reg="homblei">homblei</tp:taxon-name-part></tp:taxon-name></italic> De Wild. <xref ref-type="bibr" rid="B10">De Wildeman (1921b)</xref> cited two syntypes, i.e. <italic>H.Homblé 210</italic> (syntype BR [BR0000006262181], [BR0000006262518]), DR. Congo, Elisabethville [Lubumbashi], brousse, Feb 1912 &amp; <italic>H.Homblé 1259</italic> (syntype BR [BR0000005201518], [BR0000005201846]), Plateau Biano, Tshisinka, partie boisée, Feb 1913. Both syntypes are unusual in having shoots branched from the base. Both match the protologue. <italic>H.Homblé</italic> 210 is more representative of the sharply serrate leaf margin and sheet [BR0000006262181] is designated as the lectotype because the label has “<italic><tp:taxon-name><tp:taxon-name-part taxon-name-part-type="genus" reg="Coleus">Coleus</tp:taxon-name-part><tp:taxon-name-part taxon-name-part-type="species" reg="homblei">homblei</tp:taxon-name-part></tp:taxon-name></italic>” in De Wildeman’s handwriting.</p><p>3. The type materials of <italic><tp:taxon-name><tp:taxon-name-part taxon-name-part-type="genus" reg="Coleus">Coleus</tp:taxon-name-part><tp:taxon-name-part taxon-name-part-type="species" reg="sigmoideus">sigmoideus</tp:taxon-name-part></tp:taxon-name></italic> A.J.Paton show the diagnostic traits of <italic><tp:taxon-name><tp:taxon-name-part taxon-name-part-type="genus" reg="Coleus">Coleus</tp:taxon-name-part><tp:taxon-name-part taxon-name-part-type="species" reg="homblei">homblei</tp:taxon-name-part></tp:taxon-name></italic> De Wild., differing only in the presence of tubers, while tubers have not been collected in materials from DR. Congo.</p><p>4. See also note under C. <italic><tp:taxon-name><tp:taxon-name-part taxon-name-part-type="genus" reg="Coleus"/><tp:taxon-name-part taxon-name-part-type="species" reg="heterotrichus">heterotrichus</tp:taxon-name-part></tp:taxon-name></italic>.</p></tp:treatment-sec><ref-list><ref id="B20"><mixed-citation xmlns:xlink="http://www.w3.org/1999/xlink" xlink:type="simple"><person-group><name name-style="western"><surname>Paton</surname><given-names>AJ</given-names></name><name name-style="western"><surname>Bramley</surname><given-names>G</given-names></name><name name-style="western"><surname>Ryding</surname><given-names>O</given-names></name><name name-style="western"><surname>Polhill</surname><given-names>RM</given-names></name><name name-style="western"><surname>Harvey</surname><given-names>YB</given-names></name><name name-style="western"><surname>Iwarsson</surname><given-names>M</given-names></name><name name-style="western"><surname>Willis</surname><given-names>F</given-names></name><name name-style="western"><surname>Phillipson</surname><given-names>PB</given-names></name><name name-style="western"><surname>Balkwill</surname><given-names>K</given-names></name><name name-style="western"><surname>Lukhoba</surname><given-names>CW</given-names></name><name name-style="western"><surname>Otieno</surname><given-names>D</given-names></name><name name-style="western"><surname>Harley</surname><given-names>RM</given-names></name></person-group> (<year>2009</year>) <article-title><tp:taxon-name><tp:taxon-name-part taxon-name-part-type="family">Lamiaceae</tp:taxon-name-part></tp:taxon-name> (<tp:taxon-name><tp:taxon-name-part taxon-name-part-type="family">Labiatae</tp:taxon-name-part></tp:taxon-name>).</article-title> In: <person-group><name name-style="western"><surname>Beentje</surname><given-names>HJ</given-names></name><name name-style="western"><surname>Ghazanfar</surname><given-names>SA</given-names></name><name name-style="western"><surname>Polhill</surname><given-names>RM</given-names></name></person-group> (<role>Eds</role>) <issue-title>Flora of Tropical East Africa.</issue-title><source>Royal Botanic Gardens, Kew, Richmond</source>, <fpage>1</fpage>–<lpage>430</lpage>.</mixed-citation></ref><ref id="B21"><mixed-citation xmlns:xlink="http://www.w3.org/1999/xlink" xlink:type="simple"><person-group><name name-style="western"><surname>Paton</surname><given-names>AJ</given-names></name><name name-style="western"><surname>Bramley</surname><given-names>G</given-names></name><name name-style="western"><surname>Ryding</surname><given-names>O</given-names></name><name name-style="western"><surname>Polhill</surname><given-names>RM</given-names></name><name name-style="western"><surname>Harvey</surname><given-names>YB</given-names></name><name name-style="western"><surname>Iwarsson</surname><given-names>M</given-names></name><name name-style="western"><surname>Willis</surname><given-names>F</given-names></name><name name-style="western"><surname>Phillipson</surname><given-names>PB</given-names></name><name name-style="western"><surname>Balkwill</surname><given-names>K</given-names></name><name name-style="western"><surname>Lukhoba</surname><given-names>CW</given-names></name><name name-style="western"><surname>Otieno</surname><given-names>D</given-names></name><name name-style="western"><surname>Harley</surname><given-names>RM</given-names></name></person-group> (<year>2013</year>) <article-title><tp:taxon-name><tp:taxon-name-part taxon-name-part-type="family">Lamiaceae</tp:taxon-name-part></tp:taxon-name>.</article-title> In: <person-group><name name-style="western"><surname>Timberlake</surname><given-names>J</given-names></name></person-group> (<role>Ed.</role>) <issue-title>Flora Zambesiaca 8(8).</issue-title><source>Royal Botanic Gardens, Kew, Richmond</source>, <fpage>1</fpage>–<lpage>346</lpage>.</mixed-citation></ref><ref id="B10"><mixed-citation xmlns:xlink="http://www.w3.org/1999/xlink" xlink:type="simple"><person-group><name name-style="western"><surname>De Wildeman</surname><given-names>E</given-names></name></person-group> (<year>1921b</year>) <article-title>Notes sur la Flore du Katanga. 7.</article-title><source>Annales de la Société scientifique de Bruxelles</source><volume>41</volume>(<issue>2</issue>): <fpage>14</fpage>–<lpage>88</lpage>. <ext-link xlink:href="10.2307/3666466" ext-link-type="doi" xlink:type="simple">https://doi.org/10.2307/3666466</ext-link></mixed-citation></ref></ref-list></tp:taxon-treatment>
