# Supplementary material for: ﻿The genus Coleus (Lamiaceae) in Central Africa (Democratic Republic of the Congo, Rwanda, Burundi), with the description of 15 new species
Source: PhytoKeys. 2024 Sep 2;246:71–178. doi: 10.3897/phytokeys.246.129476 (PMC11384907; doi:10.3897/phytokeys.246.129476)
Supplement: XML Treatment for Coleus kundelunguensis [file phytokeys.246.129476-treatment54.xml]

<!DOCTYPE tp:taxon-treatment
  PUBLIC "-//TaxonX//DTD Taxonomic Treatment Publishing DTD v0 20100105//EN" "tax-treatment-NSO.dtd">
<tp:taxon-treatment xmlns:tp="http://www.plazi.org/taxpub"><tp:treatment-meta><kwd-group><label>Taxon classification</label><kwd>
                <named-content content-type="kingdom">Plantae</named-content>
              </kwd><kwd>
                <named-content content-type="order">Lamiales</named-content>
              </kwd><kwd>
                <named-content content-type="family">Lamiaceae</named-content>
              </kwd></kwd-group><mixed-citation publication-type="journal"><person-group><name><surname>Meerts</surname><given-names>Pierre J.</given-names></name><name><surname>Paton</surname><given-names>Alan J.</given-names></name></person-group><article-title>﻿The genus <italic><tp:taxon-name><tp:taxon-name-part taxon-name-part-type="genus" reg="Coleus">Coleus</tp:taxon-name-part></tp:taxon-name></italic> (<tp:taxon-name><tp:taxon-name-part taxon-name-part-type="family">Lamiaceae</tp:taxon-name-part></tp:taxon-name>) in Central Africa (Democratic Republic of the Congo, Rwanda, Burundi), with the description of 15 new species</article-title><source>PhytoKeys</source><day>02</day><month>09</month><year>2024</year><volume>246</volume><fpage>71</fpage><lpage>178</lpage><pub-id pub-id-type="doi">10.3897/phytokeys.246.129476</pub-id></mixed-citation></tp:treatment-meta><tp:nomenclature><label>﻿</label><tp:taxon-name>
              <object-id xmlns:xlink="http://www.w3.org/1999/xlink" content-type="arpha" xlink:type="simple">BA1B170F-CB41-589D-A501-4C8EC306D53B</object-id>
              <tp:taxon-name-part taxon-name-part-type="genus" reg="Coleus">Coleus</tp:taxon-name-part>
              <tp:taxon-name-part taxon-name-part-type="species" reg="kundelunguensis">kundelunguensis</tp:taxon-name-part>
              <object-id xmlns:xlink="http://www.w3.org/1999/xlink" content-type="ipni" xlink:type="simple">urn:lsid:ipni.org:names:77347695-1</object-id>
            </tp:taxon-name><tp:taxon-authority>Meerts &amp; A.J.Paton</tp:taxon-authority><tp:taxon-status xmlns:xlink="http://www.w3.org/1999/xlink" xlink:type="simple">sp. nov.</tp:taxon-status><xref ref-type="fig" rid="F7">Fig. 7A–D</xref></tp:nomenclature><tp:treatment-sec sec-type="material" id="SECID0EKMBM"><title>Type.</title><p><italic>S.Lisowski, F.Malaisse &amp; J.-J.Symoens 7626</italic>, DR. Congo, Katanga, Kundelungu, 1650 m elev., steppe humide, 28 Oct 1969 (holotype POZG [POZG-V-0073133]).</p></tp:treatment-sec><tp:treatment-sec sec-type="diagnosis" id="SECID0E5MBM"><title>Diagnosis.</title><p>Related to <italic><tp:taxon-name><tp:taxon-name-part taxon-name-part-type="genus" reg="Coleus">C.</tp:taxon-name-part><tp:taxon-name-part taxon-name-part-type="species" reg="foliatus">foliatus</tp:taxon-name-part></tp:taxon-name></italic>, differing in the very lax inflorescence with verticils spaced 10–25 mm, the longer pedicel jointed near the middle, the anthers not forming a pouch and the bifid style.</p></tp:treatment-sec><tp:treatment-sec sec-type="description" id="SECID0EPNBM"><title>Description.</title><p>Perennial herb 0.30–0.50 m high, shoots more or less tufted, more or less woody at base, rootstock rhizomatous. Stem subterete, erect to ascending, simple or sparingly branching, shortly pubescent with patent eglandular hairs of different lengths, almost papilliform in the inflorescence, sparse glandular hairs and yellow sessile glands. Leaves opposite, ascending to erect, sessile to subsessile, ca. 4–6 pairs to a stem, widely spaced, petiole 0–0.2 cm long, blade ovate to ovate-elliptic, or obovate-elliptic, (1.2–)2.0–5.5(–7.5) × (0.5–)0.6–2.0 cm, base broadly cuneate to rounded, occasionally truncate to subauriculate in the uppermost leaves, apex acute to obtuse, more rarely acuminate, margin crenate to subentire, narrowly recurved, very shortly pubescent near margin and on lower surface of mid-vein, punctuate on both surfaces, drying dark reddish-green especially on veins. Inflorescence mostly unbranched, occasionally with a pair of branches at base, 4–20 cm long, very lax, rachis somewhat flexuose, verticils spaced 10–25 mm, flower solitary in the axil of each bract, with 1 or 2 flowers at each node, bract narrowly ovate to linear, 2–5 mm long, acute, pedicel 5–7 mm long at anthesis, elongating to 8–17 mm in fruit, very shortly pubescent (hairs almost papilliform, eglandular), conspicuously jointed and slightly angled slightly above middle, inserted asymmetrically in front of upper calyx lobe. Flower: calyx 4 mm long at anthesis, 9–10 mm long in fruit, tube straight to very slightly curved, 6–7 mm long, shortly pubescent, with eglandular and glandular hairs and sparse sessile orange glands, veins prominent, throat truncate, upper lip triangular, 1.5–2.5 mm long, slightly curving upwards, not decurrent, lower lobes narrowly triangular, the middle ones longer, 2.5–3.5 mm long, all lobes shortly ciliate. Corolla ca. 12 mm long, tube 6–7 mm long, sigmoid, lower lip carenate, 5–7 mm long, slightly pubescent on carena, upper lip 4 mm long, pubescent; anthers not forming a pouch, style bifid. Nutlets pale brown, smooth, dull, ovoid to globose, ca. 1.5 mm long.</p><fig id="F7" position="float" orientation="portrait"><object-id xmlns:xlink="http://www.w3.org/1999/xlink" content-type="doi" xlink:type="simple">10.3897/phytokeys.246.129476.figure7</object-id><object-id xmlns:xlink="http://www.w3.org/1999/xlink" content-type="arpha" xlink:type="simple">CDA1D653-7A4D-5E97-AEB4-1C08F3F1C971</object-id><label>Figure 7.</label><caption><p><italic><tp:taxon-name><tp:taxon-name-part taxon-name-part-type="genus" reg="Coleus">Coleus</tp:taxon-name-part><tp:taxon-name-part taxon-name-part-type="species" reg="kundelunguensis">kundelunguensis</tp:taxon-name-part></tp:taxon-name></italic> Meerts &amp; A.J.Paton <bold>A</bold> habit <bold>B</bold> inflorescence verticil with one fruiting calyx <bold>C</bold> flower <bold>D</bold> stamen (<bold>A</bold><italic>S.Lisowski, F.Malaisse &amp; J.-J.Symoens</italic> 773 &amp; <italic>6722</italic><bold>B</bold> S.<italic>Lisowski, F.Malaisse, J.-J.Symoens 6722</italic><bold>C, D</bold> S.<italic>Lisowski, F.Malaisse, J.-J.Symoens 7468</italic>). Drawn by Hilde Orye. Scale bars: 1 cm (<bold>A</bold>); 5 mm (<bold>B, C</bold>); 1 mm (<bold>D</bold>).</p></caption><graphic xmlns:xlink="http://www.w3.org/1999/xlink" xlink:href="phytokeys-246-071_article-129476__-g007.jpg" position="float" orientation="portrait" xlink:type="simple" id="oo_1126714.jpg"><uri content-type="original_file" xlink:type="simple">https://binary.pensoft.net/fig/1126714</uri></graphic></fig></tp:treatment-sec><tp:treatment-sec sec-type="distribution" id="SECID0EIPBM"><title>Distribution.</title><p>Endemic to the DR. Congo, Haut-Katanga, Kundelungu Plateau.</p></tp:treatment-sec><tp:treatment-sec sec-type="habitat" id="SECID0EAQBM"><title>Habitat and ecology.</title><p>Steppic savannah, often on moist soil, 1600–1700 m elev.</p></tp:treatment-sec><tp:treatment-sec sec-type="Additional specimens" id="SECID0EFQBM"><title>Additional specimens.</title><p>DR. Congo, <bold><italic>Haut-Katanga</italic></bold>, Kundelungu, près de la source occidentale de la Lutshipuka, 1600 m elev., steppe arbustive, 6 Jan 1969, <italic>S.Lisowski 773</italic> (POZG); Kundelungu, bord de la Kalembe, 1600 m elev., 8 Jan 1971, <italic>S.Lisowski 23701</italic> (POZG); Kundelungu, 1600 m elev., près du gîte Rack, 6 Feb 1969, <italic>S.Lisowski, F.Malaisse &amp; J.-J.Symoens 1286</italic> (POZG); Kundelungu, rivière Lualala, 1700 m elev., à 3 km au SE du poste de Lualala, 16 Feb 1969, S.<italic>Lisowski, F.Malaisse &amp; J.-J.Symoens 2149</italic> (BR, POZG) <italic>&amp; 2149d</italic> (POZG); Kundelungu, 1700 m elev., à 3 km à l’W du poste de Lualala, steppe herbacée, 27 Oct 1969, <italic>S.Lisowski, F.Malaisse &amp; J.-J.Symoens 7468</italic> (POZG); Kundelungu, à 3 km de la barrière, 1590 m elev., bord de la rivière Kalunda, 9 Jan 1971, <italic>S.Lisowski, F.Malaisse &amp; J.-J.Symoens 12592A</italic> (POZG).</p></tp:treatment-sec><tp:treatment-sec sec-type="notes" id="SECID0ECRBM"><title>Notes.</title><p>1. Most of the cited specimens had been hitherto misidentified in collections as the Angolan <italic><tp:taxon-name><tp:taxon-name-part taxon-name-part-type="genus" reg="Coleus">C.</tp:taxon-name-part><tp:taxon-name-part taxon-name-part-type="species" reg="strictipes">strictipes</tp:taxon-name-part></tp:taxon-name></italic>, from which <italic><tp:taxon-name><tp:taxon-name-part taxon-name-part-type="genus" reg="Coleus">C.</tp:taxon-name-part><tp:taxon-name-part taxon-name-part-type="species" reg="kundelunguensis">kundelunguensis</tp:taxon-name-part></tp:taxon-name></italic> differs in the smaller habit, flexuous shoot, very lax inflorescence with verticils spaced 10–25 mm, the anthers not forming a pouch and the bifid style.</p><p>2. The anthers not forming a pouch and the bifid style are rare in the group of species formerly referred to <italic><tp:taxon-name><tp:taxon-name-part taxon-name-part-type="genus" reg="Holostylon">Holostylon</tp:taxon-name-part></tp:taxon-name></italic>, being observed only in <italic><tp:taxon-name><tp:taxon-name-part taxon-name-part-type="genus" reg="Coleus">C.</tp:taxon-name-part><tp:taxon-name-part taxon-name-part-type="species" reg="kundelunguensis">kundelunguensis</tp:taxon-name-part></tp:taxon-name></italic> Meerts &amp; A.J.Paton and <italic><tp:taxon-name><tp:taxon-name-part taxon-name-part-type="genus" reg="Coleus">C.</tp:taxon-name-part><tp:taxon-name-part taxon-name-part-type="species" reg="bifidus">bifidus</tp:taxon-name-part></tp:taxon-name></italic> (A.J.Paton) A.J.Paton.</p></tp:treatment-sec></tp:taxon-treatment>
