# Supplementary material for: ﻿The genus Coleus (Lamiaceae) in Central Africa (Democratic Republic of the Congo, Rwanda, Burundi), with the description of 15 new species
Source: PhytoKeys. 2024 Sep 2;246:71–178. doi: 10.3897/phytokeys.246.129476 (PMC11384907; doi:10.3897/phytokeys.246.129476)
Supplement: XML Treatment for Coleus lanuginosus [file phytokeys.246.129476-treatment56.xml]

<!DOCTYPE tp:taxon-treatment
  PUBLIC "-//TaxonX//DTD Taxonomic Treatment Publishing DTD v0 20100105//EN" "tax-treatment-NSO.dtd">
<tp:taxon-treatment xmlns:tp="http://www.plazi.org/taxpub"><tp:treatment-meta><kwd-group><label>Taxon classification</label><kwd>
                <named-content content-type="kingdom">Plantae</named-content>
              </kwd><kwd>
                <named-content content-type="order">Lamiales</named-content>
              </kwd><kwd>
                <named-content content-type="family">Lamiaceae</named-content>
              </kwd></kwd-group><mixed-citation publication-type="journal"><person-group><name><surname>Meerts</surname><given-names>Pierre J.</given-names></name><name><surname>Paton</surname><given-names>Alan J.</given-names></name></person-group><article-title>﻿The genus <italic><tp:taxon-name><tp:taxon-name-part taxon-name-part-type="genus" reg="Coleus">Coleus</tp:taxon-name-part></tp:taxon-name></italic> (<tp:taxon-name><tp:taxon-name-part taxon-name-part-type="family">Lamiaceae</tp:taxon-name-part></tp:taxon-name>) in Central Africa (Democratic Republic of the Congo, Rwanda, Burundi), with the description of 15 new species</article-title><source>PhytoKeys</source><day>02</day><month>09</month><year>2024</year><volume>246</volume><fpage>71</fpage><lpage>178</lpage><pub-id pub-id-type="doi">10.3897/phytokeys.246.129476</pub-id></mixed-citation></tp:treatment-meta><tp:nomenclature><label>﻿</label><tp:taxon-name>
              <object-id xmlns:xlink="http://www.w3.org/1999/xlink" content-type="arpha" xlink:type="simple">12894A27-E149-5587-ABF3-F0C9B80114F0</object-id>
              <tp:taxon-name-part taxon-name-part-type="genus" reg="Coleus">Coleus</tp:taxon-name-part>
              <tp:taxon-name-part taxon-name-part-type="species" reg="lanuginosus">lanuginosus</tp:taxon-name-part>
            </tp:taxon-name><tp:taxon-authority>Hochst. ex Benth. in A.P.de Candolle, Prodr. 12: 79. 1848.</tp:taxon-authority><tp:nomenclature-citation-list><tp:nomenclature-citation><tp:taxon-name>
                  <tp:taxon-name-part taxon-name-part-type="genus" reg="Plectranthus"/>
                  <tp:taxon-name-part taxon-name-part-type="species" reg="lanuginosus"/>
                </tp:taxon-name><comment>≡ <tp:taxon-name><tp:taxon-name-part taxon-name-part-type="genus" reg="Plectranthus">Plectranthus</tp:taxon-name-part><tp:taxon-name-part taxon-name-part-type="species" reg="lanuginosus">lanuginosus</tp:taxon-name-part></tp:taxon-name> (Hochst. ex Benth.) Agnew, Upland Kenya Wild Fl.: 638. 1974. </comment></tp:nomenclature-citation><tp:nomenclature-citation><tp:taxon-name>
                  <tp:taxon-name-part taxon-name-part-type="genus" reg="Coleus"/>
                  <tp:taxon-name-part taxon-name-part-type="species" reg="sodalium"/>
                </tp:taxon-name><comment>= <tp:taxon-name><tp:taxon-name-part taxon-name-part-type="genus" reg="Coleus">Coleus</tp:taxon-name-part><tp:taxon-name-part taxon-name-part-type="species" reg="sodalium">sodalium</tp:taxon-name-part></tp:taxon-name> Baker, Fl. Trop. Afr. 5: 526. 1900. Type: Eritrea, Mogad (Magod) Valley, 8 Apr 1892. <italic>G.Schweinfurth &amp; D.Riva 1810</italic> (holotype K; isotype BR [BR0000006245825], FT, Z). </comment></tp:nomenclature-citation></tp:nomenclature-citation-list></tp:nomenclature><tp:treatment-sec sec-type="material" id="SECID0EDZBM"><title>Type.</title><p>Ethiopia, in montibus et vallibus prope Aduam [Adua], 4 Oct 1842. <italic>G.W.Schimper III.1915</italic> (lectotype K [K000431915]; isolectotype B, BM, E, FT, G, KIEL, MPU, P, UPS, W, designated by <xref ref-type="bibr" rid="B33">Ryding [2000]</xref>).</p></tp:treatment-sec><tp:treatment-sec sec-type="description" id="SECID0EPZBM"><title>Description.</title><p><xref ref-type="bibr" rid="B20">Paton et al. (2009</xref>: 347), <xref ref-type="bibr" rid="B21">Paton et al. (2013</xref>: 278), as <italic><tp:taxon-name><tp:taxon-name-part taxon-name-part-type="genus" reg="Plectranthus">Plectranthus</tp:taxon-name-part><tp:taxon-name-part taxon-name-part-type="species" reg="lanuginosus">lanuginosus</tp:taxon-name-part></tp:taxon-name></italic> (Hochst. ex Benth.) Agnew.</p></tp:treatment-sec><tp:treatment-sec sec-type="distribution" id="SECID0EI1BM"><title>Distribution.</title><p>Eritrea to N Tanzania, SW Arabian Peninsula. Naturalised in Zimbabwe.</p></tp:treatment-sec><tp:treatment-sec sec-type="habitat" id="SECID0EN1BM"><title>Habitat and ecology.</title><p>Dry woodlands, steppe, shrub savannah; 1800–2500 m elev.</p></tp:treatment-sec><tp:treatment-sec sec-type="Additional specimens" id="SECID0ES1BM"><title>Additional specimens.</title><p>DR. Congo, <bold><italic>Lacs Edouard et Kivu</italic></bold>, Rutshuru, 19 Apr 1914, <italic>J.Bequaert 6051</italic> (BR); Nyamgaleka, versant droit de la Haute Lume, 14 Apr 1953, <italic>G.F.de Witte 8783</italic> (BR); Kikomero, Nov 1937, <italic>J.Lebrun 8447</italic> (BR); Entre les rivières Molindi et Rutshuru, 21 Feb 1958, <italic>M.Heine 220</italic> (BR).</p><p>Rwanda, Kidaho, Rukoro, 29 Mar 1962, <italic>C.Nshorere 116</italic> (BR); Bweramvula, 20 Jun 1933, <italic>G.Molitor 37</italic> (BR).</p></tp:treatment-sec><tp:treatment-sec sec-type="notes" id="SECID0EP2BM"><title>Note.</title><p>Many materials cited in the Flore du Rwanda by <xref ref-type="bibr" rid="B36">Troupin and Ayobangira (1985)</xref> were errors for <italic><tp:taxon-name><tp:taxon-name-part taxon-name-part-type="genus" reg="Equilabium">Equilabium</tp:taxon-name-part><tp:taxon-name-part taxon-name-part-type="species" reg="wollastonii">wollastonii</tp:taxon-name-part></tp:taxon-name></italic> (S.Moore) Mwany. &amp; A.J.Paton.</p></tp:treatment-sec><ref-list><ref id="B33"><mixed-citation xmlns:xlink="http://www.w3.org/1999/xlink" xlink:type="simple"><person-group><name name-style="western"><surname>Ryding</surname><given-names>O</given-names></name></person-group> (<year>2000</year>) <article-title>Identity of some <italic><tp:taxon-name><tp:taxon-name-part taxon-name-part-type="genus">Plectranthus</tp:taxon-name-part></tp:taxon-name></italic> (<tp:taxon-name><tp:taxon-name-part taxon-name-part-type="family">Lamiaceae</tp:taxon-name-part></tp:taxon-name>) from Ethiopia and Somalia.</article-title><source>Botanische Jahrbücher für Systematik, Pflanzengeschichte und Pflanzengeographie</source><volume>122</volume>: <fpage>225</fpage>–<lpage>232</lpage>.</mixed-citation></ref><ref id="B20"><mixed-citation xmlns:xlink="http://www.w3.org/1999/xlink" xlink:type="simple"><person-group><name name-style="western"><surname>Paton</surname><given-names>AJ</given-names></name><name name-style="western"><surname>Bramley</surname><given-names>G</given-names></name><name name-style="western"><surname>Ryding</surname><given-names>O</given-names></name><name name-style="western"><surname>Polhill</surname><given-names>RM</given-names></name><name name-style="western"><surname>Harvey</surname><given-names>YB</given-names></name><name name-style="western"><surname>Iwarsson</surname><given-names>M</given-names></name><name name-style="western"><surname>Willis</surname><given-names>F</given-names></name><name name-style="western"><surname>Phillipson</surname><given-names>PB</given-names></name><name name-style="western"><surname>Balkwill</surname><given-names>K</given-names></name><name name-style="western"><surname>Lukhoba</surname><given-names>CW</given-names></name><name name-style="western"><surname>Otieno</surname><given-names>D</given-names></name><name name-style="western"><surname>Harley</surname><given-names>RM</given-names></name></person-group> (<year>2009</year>) <article-title><tp:taxon-name><tp:taxon-name-part taxon-name-part-type="family">Lamiaceae</tp:taxon-name-part></tp:taxon-name> (<tp:taxon-name><tp:taxon-name-part taxon-name-part-type="family">Labiatae</tp:taxon-name-part></tp:taxon-name>).</article-title> In: <person-group><name name-style="western"><surname>Beentje</surname><given-names>HJ</given-names></name><name name-style="western"><surname>Ghazanfar</surname><given-names>SA</given-names></name><name name-style="western"><surname>Polhill</surname><given-names>RM</given-names></name></person-group> (<role>Eds</role>) <issue-title>Flora of Tropical East Africa.</issue-title><source>Royal Botanic Gardens, Kew, Richmond</source>, <fpage>1</fpage>–<lpage>430</lpage>.</mixed-citation></ref><ref id="B21"><mixed-citation xmlns:xlink="http://www.w3.org/1999/xlink" xlink:type="simple"><person-group><name name-style="western"><surname>Paton</surname><given-names>AJ</given-names></name><name name-style="western"><surname>Bramley</surname><given-names>G</given-names></name><name name-style="western"><surname>Ryding</surname><given-names>O</given-names></name><name name-style="western"><surname>Polhill</surname><given-names>RM</given-names></name><name name-style="western"><surname>Harvey</surname><given-names>YB</given-names></name><name name-style="western"><surname>Iwarsson</surname><given-names>M</given-names></name><name name-style="western"><surname>Willis</surname><given-names>F</given-names></name><name name-style="western"><surname>Phillipson</surname><given-names>PB</given-names></name><name name-style="western"><surname>Balkwill</surname><given-names>K</given-names></name><name name-style="western"><surname>Lukhoba</surname><given-names>CW</given-names></name><name name-style="western"><surname>Otieno</surname><given-names>D</given-names></name><name name-style="western"><surname>Harley</surname><given-names>RM</given-names></name></person-group> (<year>2013</year>) <article-title><tp:taxon-name><tp:taxon-name-part taxon-name-part-type="family">Lamiaceae</tp:taxon-name-part></tp:taxon-name>.</article-title> In: <person-group><name name-style="western"><surname>Timberlake</surname><given-names>J</given-names></name></person-group> (<role>Ed.</role>) <issue-title>Flora Zambesiaca 8(8).</issue-title><source>Royal Botanic Gardens, Kew, Richmond</source>, <fpage>1</fpage>–<lpage>346</lpage>.</mixed-citation></ref><ref id="B36"><mixed-citation xmlns:xlink="http://www.w3.org/1999/xlink" xlink:type="simple"><person-group><name name-style="western"><surname>Troupin</surname><given-names>G</given-names></name><name name-style="western"><surname>Ayobangira</surname><given-names>F-X</given-names></name></person-group> (<year>1985</year>) <article-title><tp:taxon-name><tp:taxon-name-part taxon-name-part-type="family">Lamiaceae</tp:taxon-name-part></tp:taxon-name>.</article-title> In: <person-group><name name-style="western"><surname>Troupin</surname><given-names>G</given-names></name></person-group> (<role>Ed.</role>) <issue-title>Flore du Rwanda.</issue-title><source>Spermatophytes, 3. Musée royal de l’Afrique centrale, Tervuren</source>, <fpage>294</fpage>–<lpage>356</lpage>.</mixed-citation></ref></ref-list></tp:taxon-treatment>
