# Supplementary material for: ﻿The genus Coleus (Lamiaceae) in Central Africa (Democratic Republic of the Congo, Rwanda, Burundi), with the description of 15 new species
Source: PhytoKeys. 2024 Sep 2;246:71–178. doi: 10.3897/phytokeys.246.129476 (PMC11384907; doi:10.3897/phytokeys.246.129476)
Supplement: XML Treatment for Coleus linarioides [file phytokeys.246.129476-treatment57.xml]

<!DOCTYPE tp:taxon-treatment
  PUBLIC "-//TaxonX//DTD Taxonomic Treatment Publishing DTD v0 20100105//EN" "tax-treatment-NSO.dtd">
<tp:taxon-treatment xmlns:tp="http://www.plazi.org/taxpub"><tp:treatment-meta><kwd-group><label>Taxon classification</label><kwd>
                <named-content content-type="kingdom">Plantae</named-content>
              </kwd><kwd>
                <named-content content-type="order">Lamiales</named-content>
              </kwd><kwd>
                <named-content content-type="family">Lamiaceae</named-content>
              </kwd></kwd-group><mixed-citation publication-type="journal"><person-group><name><surname>Meerts</surname><given-names>Pierre J.</given-names></name><name><surname>Paton</surname><given-names>Alan J.</given-names></name></person-group><article-title>﻿The genus <italic><tp:taxon-name><tp:taxon-name-part taxon-name-part-type="genus" reg="Coleus">Coleus</tp:taxon-name-part></tp:taxon-name></italic> (<tp:taxon-name><tp:taxon-name-part taxon-name-part-type="family">Lamiaceae</tp:taxon-name-part></tp:taxon-name>) in Central Africa (Democratic Republic of the Congo, Rwanda, Burundi), with the description of 15 new species</article-title><source>PhytoKeys</source><day>02</day><month>09</month><year>2024</year><volume>246</volume><fpage>71</fpage><lpage>178</lpage><pub-id pub-id-type="doi">10.3897/phytokeys.246.129476</pub-id></mixed-citation></tp:treatment-meta><tp:nomenclature><label>﻿</label><tp:taxon-name>
              <object-id xmlns:xlink="http://www.w3.org/1999/xlink" content-type="arpha" xlink:type="simple">65BD2E6A-ADF1-5146-8EDA-574F60E20259</object-id>
              <tp:taxon-name-part taxon-name-part-type="genus" reg="Coleus">Coleus</tp:taxon-name-part>
              <tp:taxon-name-part taxon-name-part-type="species" reg="linarioides">linarioides</tp:taxon-name-part>
              <object-id xmlns:xlink="http://www.w3.org/1999/xlink" content-type="ipni" xlink:type="simple">urn:lsid:ipni.org:names:77347696-1</object-id>
            </tp:taxon-name><tp:taxon-authority>Meerts &amp; A.J.Paton</tp:taxon-authority><tp:taxon-status xmlns:xlink="http://www.w3.org/1999/xlink" xlink:type="simple">sp. nov.</tp:taxon-status><xref ref-type="fig" rid="F8">Fig. 8A–D</xref></tp:nomenclature><tp:treatment-sec sec-type="material" id="SECID0ES4BM"><title>Type.</title><p><italic>S.Lisowski 23150</italic> (holotype POZG [POZG-V-0072770]), DR. Congo, Haut-Shaba [Haut-Katanga], Plateau des Kundelungu, env. 3 km au NW de la source occidentale de la Lutshipuka, steppe, 11 Jan 1971.</p></tp:treatment-sec><tp:treatment-sec sec-type="diagnosis" id="SECID0ES5BM"><title>Diagnosis.</title><p>Belongs in the group of species formerly comprising the genus <italic><tp:taxon-name><tp:taxon-name-part taxon-name-part-type="genus" reg="Holostylon">Holostylon</tp:taxon-name-part></tp:taxon-name></italic> on account of the undivided style; closely related to <italic><tp:taxon-name><tp:taxon-name-part taxon-name-part-type="genus" reg="Coleus">C.</tp:taxon-name-part><tp:taxon-name-part taxon-name-part-type="species" reg="foliatus">foliatus</tp:taxon-name-part></tp:taxon-name></italic>, differing in the linear leaves, 1–4 mm wide, with strongly revolute margin.</p></tp:treatment-sec><tp:treatment-sec sec-type="description" id="SECID0EK6BM"><title>Description.</title><p>Herb, annual or perennial, ca. 0.20–0.30 m high, roots not observed. Stem ascending to erect, subterete, simple, with short ascending hairs and sessile red glands, internodes ca. 1 cm. Leaves opposite or ternate, more rarely scattered, ascending to erect, sessile, blade linear, 1.5–3.5 × 0.1–0.4 cm, base truncate to rounded, apex blunt, margin strongly revolute, glabrous and punctate above, slightly pubescent on mid-vein and margins underneath and with many red sessile glands. Inflorescence simple, lax, 2–6 cm long, verticils spaced ca. 5 mm, mostly 2-flowered, rachis shortly pubescent with ascending glandular and eglandular hairs, bracts ovate, acute, ca. 3 mm long, pedicels 5–7 mm long, with short ascending hairs, without a conspicuous joint. Flower: calyx 4 mm long at anthesis, elongating to ca. 9 mm in fruit, campanulate to tubular, tube straight to slightly curved, with orange sessile glands and short glandular and eglandular hairs, upper lip ovate-triangular, slightly recurved, 2 mm long, lateral lobes of lower lip triangular, median lobes of lower lip narrowly triangular, slightly longer; corolla ca. 12 mm long, purplish, tube sigmoid ca. 5 mm long, lower lip strongly keeled, ca. 7 mm long, shortly pubescent and with sessile pale glands, upper lip ca. 4 mm long. Anthers pouch-like; style undivided. Nutlets not observed.</p><fig id="F8" position="float" orientation="portrait"><object-id xmlns:xlink="http://www.w3.org/1999/xlink" content-type="doi" xlink:type="simple">10.3897/phytokeys.246.129476.figure8</object-id><object-id xmlns:xlink="http://www.w3.org/1999/xlink" content-type="arpha" xlink:type="simple">C161A6BE-AD61-52A9-B508-B93FD6F610B0</object-id><label>Figure 8.</label><caption><p><italic><tp:taxon-name><tp:taxon-name-part taxon-name-part-type="genus" reg="Coleus">Coleus</tp:taxon-name-part><tp:taxon-name-part taxon-name-part-type="species" reg="linarioides">linarioides</tp:taxon-name-part></tp:taxon-name></italic> Meerts &amp; A.J.Paton <bold>A</bold> habit <bold>B</bold> leaf undersurface <bold>C</bold> detail of inflorescence <bold>D</bold> stamen (<italic>S.Lisowski 23150</italic>). Drawn by Hilde Orye. Scale bars: 1 cm (<bold>A</bold>); 5 mm (<bold>B, C</bold>); 1 mm (<bold>D</bold>).</p></caption><graphic xmlns:xlink="http://www.w3.org/1999/xlink" xlink:href="phytokeys-246-071_article-129476__-g008.jpg" position="float" orientation="portrait" xlink:type="simple" id="oo_1126715.jpg"><uri content-type="original_file" xlink:type="simple">https://binary.pensoft.net/fig/1126715</uri></graphic></fig></tp:treatment-sec><tp:treatment-sec sec-type="etymology" id="SECID0EXACM"><title>Etymology.</title><p>Habitus and leaf shape are reminiscent of several species of <italic><tp:taxon-name><tp:taxon-name-part taxon-name-part-type="genus" reg="Linaria">Linaria</tp:taxon-name-part></tp:taxon-name></italic> (<tp:taxon-name><tp:taxon-name-part taxon-name-part-type="family">Plantaginaceae</tp:taxon-name-part></tp:taxon-name>).</p></tp:treatment-sec><tp:treatment-sec sec-type="distribution" id="SECID0EJBCM"><title>Distribution.</title><p>Endemic to DR. Congo, Haut-Katanga, Kundelungu Plateau.</p></tp:treatment-sec><tp:treatment-sec sec-type="habitat" id="SECID0EBCCM"><title>Habitat and ecology.</title><p>Steppic savannah, ca. 1600 m elev.</p></tp:treatment-sec><tp:treatment-sec sec-type="Additional specimens" id="SECID0EGCCM"><title>Additional specimens.</title><p>None.</p></tp:treatment-sec><tp:treatment-sec sec-type="notes" id="SECID0ELCCM"><title>Note.</title><p>A very distinct species on account of the ternate linear leaves with strongly revolute margin.</p></tp:treatment-sec></tp:taxon-treatment>
