# Supplementary material for: ﻿The genus Coleus (Lamiaceae) in Central Africa (Democratic Republic of the Congo, Rwanda, Burundi), with the description of 15 new species
Source: PhytoKeys. 2024 Sep 2;246:71–178. doi: 10.3897/phytokeys.246.129476 (PMC11384907; doi:10.3897/phytokeys.246.129476)
Supplement: XML Treatment for Coleus maculosus (Lam.) A.J.Paton, subsp. maculosus [file phytokeys.246.129476-treatment61.xml]

<!DOCTYPE tp:taxon-treatment
  PUBLIC "-//TaxonX//DTD Taxonomic Treatment Publishing DTD v0 20100105//EN" "tax-treatment-NSO.dtd">
<tp:taxon-treatment xmlns:tp="http://www.plazi.org/taxpub"><tp:treatment-meta><kwd-group><label>Taxon classification</label><kwd>
                <named-content content-type="kingdom">Plantae</named-content>
              </kwd><kwd>
                <named-content content-type="order">Lamiales</named-content>
              </kwd><kwd>
                <named-content content-type="family">Lamiaceae</named-content>
              </kwd></kwd-group><mixed-citation publication-type="journal"><person-group><name><surname>Meerts</surname><given-names>Pierre J.</given-names></name><name><surname>Paton</surname><given-names>Alan J.</given-names></name></person-group><article-title>﻿The genus <italic><tp:taxon-name><tp:taxon-name-part taxon-name-part-type="genus" reg="Coleus">Coleus</tp:taxon-name-part></tp:taxon-name></italic> (<tp:taxon-name><tp:taxon-name-part taxon-name-part-type="family">Lamiaceae</tp:taxon-name-part></tp:taxon-name>) in Central Africa (Democratic Republic of the Congo, Rwanda, Burundi), with the description of 15 new species</article-title><source>PhytoKeys</source><day>02</day><month>09</month><year>2024</year><volume>246</volume><fpage>71</fpage><lpage>178</lpage><pub-id pub-id-type="doi">10.3897/phytokeys.246.129476</pub-id></mixed-citation></tp:treatment-meta><tp:nomenclature><label>﻿</label><tp:taxon-name>
              <object-id xmlns:xlink="http://www.w3.org/1999/xlink" content-type="arpha" xlink:type="simple">D471C34D-62E8-53F2-905C-FDD2112250DC</object-id>
              <tp:taxon-name-part taxon-name-part-type="genus" reg="Coleus">Coleus</tp:taxon-name-part>
              <tp:taxon-name-part taxon-name-part-type="species" reg="maculosus">maculosus</tp:taxon-name-part>
              <tp:taxon-name-part taxon-name-part-type="basionym-authority">(Lam.)</tp:taxon-name-part>
              <tp:taxon-name-part taxon-name-part-type="authority">A.J.Paton,</tp:taxon-name-part>
              <tp:taxon-name-part taxon-name-part-type="infraspecific-rank">subsp.</tp:taxon-name-part>
              <tp:taxon-name-part taxon-name-part-type="subspecies" reg="maculosus">maculosus</tp:taxon-name-part>
            </tp:taxon-name><tp:nomenclature-citation-list><tp:nomenclature-citation><tp:taxon-name>
                  <tp:taxon-name-part taxon-name-part-type="genus" reg="Coleus"/>
                  <tp:taxon-name-part taxon-name-part-type="species" reg="serrulatus"/>
                </tp:taxon-name><comment>= <tp:taxon-name><tp:taxon-name-part taxon-name-part-type="genus" reg="Coleus">Coleus</tp:taxon-name-part><tp:taxon-name-part taxon-name-part-type="species" reg="serrulatus">serrulatus</tp:taxon-name-part></tp:taxon-name> Robyns, Bull. Jard. Bot. État Bruxelles 17: 78. 1943. </comment></tp:nomenclature-citation><tp:nomenclature-citation><tp:taxon-name>
                  <tp:taxon-name-part taxon-name-part-type="genus" reg="Plectranthus"/>
                  <tp:taxon-name-part taxon-name-part-type="species" reg="serrulatus"/>
                </tp:taxon-name><comment>≡ <tp:taxon-name><tp:taxon-name-part taxon-name-part-type="genus" reg="Plectranthus">Plectranthus</tp:taxon-name-part><tp:taxon-name-part taxon-name-part-type="species" reg="serrulatus">serrulatus</tp:taxon-name-part></tp:taxon-name> (Robyns) Troupin &amp; Ayob., Bull. Jard. Bot. Natl. Belg. 55: 299. 1985. Type: DR. Congo, Visoke, R. Susa, 2 Feb 1935, <italic>G.F.de Witte 2214</italic> (holotype BR [BR0000006263263], [BR0000006262624]; isotype K [K000431883]). </comment></tp:nomenclature-citation><tp:nomenclature-citation><tp:taxon-name>
                  <tp:taxon-name-part taxon-name-part-type="genus" reg="Plectranthus"/>
                  <tp:taxon-name-part taxon-name-part-type="species" reg="punctatus"/>
                </tp:taxon-name><comment>= <tp:taxon-name><tp:taxon-name-part taxon-name-part-type="genus" reg="Plectranthus">Plectranthus</tp:taxon-name-part><tp:taxon-name-part taxon-name-part-type="species" reg="punctatus">punctatus</tp:taxon-name-part><tp:taxon-name-part taxon-name-part-type="authority">L’Hér.</tp:taxon-name-part><tp:taxon-name-part taxon-name-part-type="infraspecific-rank">subsp.</tp:taxon-name-part><tp:taxon-name-part taxon-name-part-type="subspecies" reg="punctatus">punctatus</tp:taxon-name-part></tp:taxon-name>, Fl. Trop. E. Afr., Lamiac.: 350. 2009. Type: Ethiopia (“Abyssinia”), cultivated from seed sent by Bruce at Hort. Kew, 1774 (neotype BM; isoneotype G; designated by <xref ref-type="bibr" rid="B13">Hedge et al. [1998]</xref>). </comment></tp:nomenclature-citation></tp:nomenclature-citation-list></tp:nomenclature><tp:treatment-sec sec-type="description" id="SECID0EEYCM"><title>Description.</title><p><xref ref-type="bibr" rid="B20">Paton et al. (2009</xref>: 349), as <tp:taxon-name><tp:taxon-name-part taxon-name-part-type="genus" reg="Plectranthus">Plectranthus</tp:taxon-name-part><tp:taxon-name-part taxon-name-part-type="species" reg="punctatus">punctatus</tp:taxon-name-part><tp:taxon-name-part taxon-name-part-type="basionym-authority">(L.f.)</tp:taxon-name-part><tp:taxon-name-part taxon-name-part-type="authority">L’Hérit.</tp:taxon-name-part><tp:taxon-name-part taxon-name-part-type="infraspecific-rank">subsp.</tp:taxon-name-part><tp:taxon-name-part taxon-name-part-type="subspecies" reg="punctatus">punctatus</tp:taxon-name-part></tp:taxon-name>.</p></tp:treatment-sec><tp:treatment-sec sec-type="distribution" id="SECID0EFZCM"><title>Distribution.</title><p>Cameroon, to Eritrea and Tanzania, Madagascar.</p></tp:treatment-sec><tp:treatment-sec sec-type="habitat" id="SECID0EKZCM"><title>Habitat and ecology.</title><p>Marshland, mountain grassland, fallow field, mountain forest, regrowth; 1700–3050 m elev.</p></tp:treatment-sec><tp:treatment-sec sec-type="Additional specimens" id="SECID0EPZCM"><title>Additional specimens.</title><p>DR. Congo, <bold><italic>Lacs Edouard et Kivu</italic></bold>, Beni, Vayana, Aug 1938, <italic>P.Gille 108</italic> (BR); Entre les Lacs Kivu et Edouard, Apr-May 1929, <italic>H.Humbert 7907</italic> (BR); Mont Kahuzi, 13 Jun 1971, <italic>S.Lisowski 23824</italic> (POZG).</p><p>Rwanda, Piste allant de Kinigi au pied du Visoke, 3 Feb 1972, <italic>P.Auquier 2415</italic> (BR); Flanc sud du Sabyinayo, 3 Feb 1972, <italic>P.Bamps 3071</italic> (BR); Remera, Buliza, Kigali, Nov 1932, <italic>A.Becquet 326</italic> (BR); Bunyereri, Nyungwe, 13 May 1971, <italic>G.Bouxin 698</italic> (BR); Forêt de Mushabarara, Apr 1939, <italic>G.Gilbert 2361</italic> (BR); Rukura, Bumbogo, Mar 1933, <italic>G.Molitor 23</italic> (BR); Mont Kisoni, 6 Mar 1935, <italic>J.B.Lejeune 210</italic> (BR); Route Bukavu-Astrida [Butare], km 94, 4 May 1959, <italic>G.Troupin 9909</italic> (BR); Ruhengeri, Kinigi, 24 Feb 1972, <italic>P.Van der Veken 9530</italic> (BR).</p><p>Burundi, Kitega, 4 Dec 1922, <italic>O.A.J.Elskens 214</italic> (BR); Bujumbura, Mayuyu, 28 Feb 1971, <italic>J.Lewalle 5249</italic> (BR); Muramwya, Ryarusera, 27 Feb 1972, <italic>M.Reekmans 1577</italic> (BR); Rwasave, rivière Murwuya, 14 May 1957, <italic>D.van der Ben 1567</italic> (BR).</p></tp:treatment-sec><ref-list><ref id="B13"><mixed-citation xmlns:xlink="http://www.w3.org/1999/xlink" xlink:type="simple"><person-group><name name-style="western"><surname>Hedge</surname><given-names>IC</given-names></name><name name-style="western"><surname>Clement</surname><given-names>RA</given-names></name><name name-style="western"><surname>Paton</surname><given-names>AJ</given-names></name><name name-style="western"><surname>Phillipson</surname><given-names>PB</given-names></name></person-group> (<year>1998</year>) Flore de Madagascar et des Comores, Famille 175: <tp:taxon-name><tp:taxon-name-part taxon-name-part-type="family">Labiatae</tp:taxon-name-part></tp:taxon-name>. Museum National d’Histoire Naturelle, Paris, 1–293. <ext-link xlink:href="https://biostor.org/reference/144601" ext-link-type="uri" xlink:type="simple">https://biostor.org/reference/144601</ext-link></mixed-citation></ref><ref id="B20"><mixed-citation xmlns:xlink="http://www.w3.org/1999/xlink" xlink:type="simple"><person-group><name name-style="western"><surname>Paton</surname><given-names>AJ</given-names></name><name name-style="western"><surname>Bramley</surname><given-names>G</given-names></name><name name-style="western"><surname>Ryding</surname><given-names>O</given-names></name><name name-style="western"><surname>Polhill</surname><given-names>RM</given-names></name><name name-style="western"><surname>Harvey</surname><given-names>YB</given-names></name><name name-style="western"><surname>Iwarsson</surname><given-names>M</given-names></name><name name-style="western"><surname>Willis</surname><given-names>F</given-names></name><name name-style="western"><surname>Phillipson</surname><given-names>PB</given-names></name><name name-style="western"><surname>Balkwill</surname><given-names>K</given-names></name><name name-style="western"><surname>Lukhoba</surname><given-names>CW</given-names></name><name name-style="western"><surname>Otieno</surname><given-names>D</given-names></name><name name-style="western"><surname>Harley</surname><given-names>RM</given-names></name></person-group> (<year>2009</year>) <article-title><tp:taxon-name><tp:taxon-name-part taxon-name-part-type="family">Lamiaceae</tp:taxon-name-part></tp:taxon-name> (<tp:taxon-name><tp:taxon-name-part taxon-name-part-type="family">Labiatae</tp:taxon-name-part></tp:taxon-name>).</article-title> In: <person-group><name name-style="western"><surname>Beentje</surname><given-names>HJ</given-names></name><name name-style="western"><surname>Ghazanfar</surname><given-names>SA</given-names></name><name name-style="western"><surname>Polhill</surname><given-names>RM</given-names></name></person-group> (<role>Eds</role>) <issue-title>Flora of Tropical East Africa.</issue-title><source>Royal Botanic Gardens, Kew, Richmond</source>, <fpage>1</fpage>–<lpage>430</lpage>.</mixed-citation></ref></ref-list></tp:taxon-treatment>
