# Supplementary material for: ﻿The genus Coleus (Lamiaceae) in Central Africa (Democratic Republic of the Congo, Rwanda, Burundi), with the description of 15 new species
Source: PhytoKeys. 2024 Sep 2;246:71–178. doi: 10.3897/phytokeys.246.129476 (PMC11384907; doi:10.3897/phytokeys.246.129476)
Supplement: XML Treatment for Coleus maculosus subsp. edulis [file phytokeys.246.129476-treatment62.xml]

<!DOCTYPE tp:taxon-treatment
  PUBLIC "-//TaxonX//DTD Taxonomic Treatment Publishing DTD v0 20100105//EN" "tax-treatment-NSO.dtd">
<tp:taxon-treatment xmlns:tp="http://www.plazi.org/taxpub"><tp:treatment-meta><kwd-group><label>Taxon classification</label><kwd>
                <named-content content-type="kingdom">Plantae</named-content>
              </kwd><kwd>
                <named-content content-type="order">Lamiales</named-content>
              </kwd><kwd>
                <named-content content-type="family">Lamiaceae</named-content>
              </kwd></kwd-group><mixed-citation publication-type="journal"><person-group><name><surname>Meerts</surname><given-names>Pierre J.</given-names></name><name><surname>Paton</surname><given-names>Alan J.</given-names></name></person-group><article-title>﻿The genus <italic><tp:taxon-name><tp:taxon-name-part taxon-name-part-type="genus" reg="Coleus">Coleus</tp:taxon-name-part></tp:taxon-name></italic> (<tp:taxon-name><tp:taxon-name-part taxon-name-part-type="family">Lamiaceae</tp:taxon-name-part></tp:taxon-name>) in Central Africa (Democratic Republic of the Congo, Rwanda, Burundi), with the description of 15 new species</article-title><source>PhytoKeys</source><day>02</day><month>09</month><year>2024</year><volume>246</volume><fpage>71</fpage><lpage>178</lpage><pub-id pub-id-type="doi">10.3897/phytokeys.246.129476</pub-id></mixed-citation></tp:treatment-meta><tp:nomenclature><label>﻿</label><tp:taxon-name>
              <object-id xmlns:xlink="http://www.w3.org/1999/xlink" content-type="arpha" xlink:type="simple">DD1FC474-E26D-5AA9-8F6C-215C012FAC9B</object-id>
              <tp:taxon-name-part taxon-name-part-type="genus" reg="Coleus">Coleus</tp:taxon-name-part>
              <tp:taxon-name-part taxon-name-part-type="species" reg="maculosus">maculosus</tp:taxon-name-part>
              <tp:taxon-name-part taxon-name-part-type="infraspecific-rank">subsp.</tp:taxon-name-part>
              <tp:taxon-name-part taxon-name-part-type="subspecies" reg="edulis">edulis</tp:taxon-name-part>
            </tp:taxon-name><tp:taxon-authority>(Vatke) A.J.Paton, Phytokeys 129: 69. 2019.</tp:taxon-authority><tp:nomenclature-citation-list><tp:nomenclature-citation><tp:taxon-name>
                  <tp:taxon-name-part taxon-name-part-type="genus" reg="Coleus"/>
                  <tp:taxon-name-part taxon-name-part-type="species" reg="edulis"/>
                </tp:taxon-name><comment>≡ <tp:taxon-name><tp:taxon-name-part taxon-name-part-type="genus" reg="Coleus">Coleus</tp:taxon-name-part><tp:taxon-name-part taxon-name-part-type="species" reg="edulis">edulis</tp:taxon-name-part></tp:taxon-name> Vatke, Linnaea 37: 319. 1872. </comment></tp:nomenclature-citation><tp:nomenclature-citation><tp:taxon-name>
                  <tp:taxon-name-part taxon-name-part-type="genus" reg="Plectranthus"/>
                  <tp:taxon-name-part taxon-name-part-type="species" reg="edulis"/>
                </tp:taxon-name><comment>≡ <tp:taxon-name><tp:taxon-name-part taxon-name-part-type="genus" reg="Plectranthus">Plectranthus</tp:taxon-name-part><tp:taxon-name-part taxon-name-part-type="species" reg="edulis">edulis</tp:taxon-name-part></tp:taxon-name> (Vatke) Agnew, Upland Kenya Wild Fl.: 640. 1974. </comment></tp:nomenclature-citation><tp:nomenclature-citation><tp:taxon-name>
                  <tp:taxon-name-part taxon-name-part-type="genus" reg="Coleus"/>
                  <tp:taxon-name-part taxon-name-part-type="species" reg="maculosus"/>
                </tp:taxon-name><comment>≡ <tp:taxon-name><tp:taxon-name-part taxon-name-part-type="genus" reg="Coleus">Coleus</tp:taxon-name-part><tp:taxon-name-part taxon-name-part-type="species" reg="maculosus">maculosus</tp:taxon-name-part><tp:taxon-name-part taxon-name-part-type="infraspecific-rank">subsp.</tp:taxon-name-part><tp:taxon-name-part taxon-name-part-type="subspecies" reg="edulis">edulis</tp:taxon-name-part></tp:taxon-name> (Vatke) A.J.Paton (2019) 69. Type: Ethiopia (“Abyssinia”), near Gaffat, Oct 1863, <italic>G.W.Schimper 1212</italic> (holotype B destroyed; isotype BM [BM000514932], K [K000431925], [K000431923]). </comment></tp:nomenclature-citation><tp:nomenclature-citation><tp:taxon-name>
                  <tp:taxon-name-part taxon-name-part-type="genus" reg="Plectranthus"/>
                  <tp:taxon-name-part taxon-name-part-type="species" reg="punctatus"/>
                </tp:taxon-name><comment>≡ <tp:taxon-name><tp:taxon-name-part taxon-name-part-type="genus" reg="Plectranthus">Plectranthus</tp:taxon-name-part><tp:taxon-name-part taxon-name-part-type="species" reg="punctatus">punctatus</tp:taxon-name-part><tp:taxon-name-part taxon-name-part-type="infraspecific-rank">subsp.</tp:taxon-name-part><tp:taxon-name-part taxon-name-part-type="subspecies" reg="edulis">edulis</tp:taxon-name-part></tp:taxon-name> (Vatke) A.J.Paton, Fl. Trop. E. Afr., Lamiac.: 350. 2009. </comment></tp:nomenclature-citation><tp:nomenclature-citation><tp:taxon-name>
                  <tp:taxon-name-part taxon-name-part-type="genus" reg="Coleus"/>
                  <tp:taxon-name-part taxon-name-part-type="species" reg="fimbriatus"/>
                </tp:taxon-name><comment>= <tp:taxon-name><tp:taxon-name-part taxon-name-part-type="genus" reg="Coleus">Coleus</tp:taxon-name-part><tp:taxon-name-part taxon-name-part-type="species" reg="fimbriatus">fimbriatus</tp:taxon-name-part></tp:taxon-name> Lebrun &amp; L.Touss., Bull. Jard. Bot. État Bruxelles 17: 79. 1943. </comment></tp:nomenclature-citation><tp:nomenclature-citation><tp:taxon-name>
                  <tp:taxon-name-part taxon-name-part-type="genus" reg="Plectranthus"/>
                  <tp:taxon-name-part taxon-name-part-type="species" reg="fimbriatus"/>
                </tp:taxon-name><comment>≡ <tp:taxon-name><tp:taxon-name-part taxon-name-part-type="genus" reg="Plectranthus">Plectranthus</tp:taxon-name-part><tp:taxon-name-part taxon-name-part-type="species" reg="fimbriatus">fimbriatus</tp:taxon-name-part></tp:taxon-name> (Lebrun &amp; L.Touss.) Troupin &amp; Ayob., Bull. Jard. Bot. Natl. Belg. 55: 299. 1985. Type: DR. Congo, Mt Mushumangabo, Aug 1937, <italic>J.Lebrun 7163</italic> (holotype BR [BR0000006262945], [BR0000006263270]). </comment></tp:nomenclature-citation></tp:nomenclature-citation-list></tp:nomenclature><tp:treatment-sec sec-type="description" id="SECID0EU6CM"><title>Description.</title><p><xref ref-type="bibr" rid="B20">Paton et al. (2009</xref>: 350), as <tp:taxon-name><tp:taxon-name-part taxon-name-part-type="genus" reg="Plectranthus">Plectranthus</tp:taxon-name-part><tp:taxon-name-part taxon-name-part-type="species" reg="punctatus">punctatus</tp:taxon-name-part><tp:taxon-name-part taxon-name-part-type="infraspecific-rank">subsp.</tp:taxon-name-part><tp:taxon-name-part taxon-name-part-type="subspecies" reg="edulis">edulis</tp:taxon-name-part></tp:taxon-name> (Vatke) A.J.Paton.</p></tp:treatment-sec><tp:treatment-sec sec-type="distribution" id="SECID0EPADM"><title>Distribution.</title><p>Ethiopia, Kenya, Uganda, Tanzania, Burundi, Rwanda and DR. Congo.</p></tp:treatment-sec><tp:treatment-sec sec-type="habitat" id="SECID0E2ADM"><title>Habitat and ecology.</title><p>Mountain forest, savannah, fallow field, marshland, swamp, river banks, riparian forest; 1600–3100 m elev.</p></tp:treatment-sec><tp:treatment-sec sec-type="Additional specimens" id="SECID0EABDM"><title>Additional specimens.</title><p>DR. Congo, <bold><italic>Lac Albert</italic></bold>, Nioka, 27 Oct 1934, <italic>A.P.De Craene 229</italic>* (BR, WAG); <bold><italic>Lacs Edouard et Kivu</italic></bold>, Tshirunge, 5 Oct 1914, <italic>J.Bequaert 5997</italic> (BR); Parc National Albert [Virunga], volcan Niamlagyra, aux environs de Mushumangabo, 17 Jan 1942, <italic>R.Germain 1258</italic> (BR); W du Lac Kivu, Feb-Mar 1929, <italic>H.Humbert</italic> 7527* &amp; 7528 (BR); Mont Kahuzi, 28 May 1960, <italic>Meurillon 953</italic>* (BR, LWI); <bold><italic>Haut-Katanga</italic></bold>, Parc National de l’Upemba. Lubanga, 17 Apr 1948, <italic>G.F.de Witte 03726</italic> (BR).</p><p>Rwanda, Mukono, Byumba, Dec 1932, <italic>A.Becquet 189</italic>* (BR); Rwasenkoko, route Butare-Cyangugu, km 67, 1 Mar 1980, <italic>D.Bridson 468</italic> (BR, K); Gikongoro, Kivu, Rubyiro, 16 Aug 1999, <italic>C.Ewango &amp; Ngayabahiga 2195</italic>* (BR, GIS, M, MO, WAG); Route Astrida [Butare]-Shangugu, km 65, 7 Mar 1958, <italic>M.Reynders 239</italic> (BR); Route Bukavu-Astrida [Butare], env. Uwinka, colline Bunyereri, 7 Aug 1959, <italic>G.Troupin 10566</italic>* (BR).</p><p>Burundi, Muramvya, Mont Manga Mugongo, 4 Jun 1966, <italic>J.Lewalle 883</italic> (BR); Muramvya, Nyabigonde, 3 Apr 1966, <italic>J.Lewalle 642</italic>* (BR); Nyakirwa, 21 Jan 1977, <italic>M.Reekmans 5647</italic>* (BR); Province: Ngozi, Commune: Mukora (Rwegura), 27 Apr 1977, <italic>M.Reekmans 6046</italic> (BR); Ijenda, 8 May 1981, <italic>M.Reekmans 10137</italic>* (BR, WAG).</p></tp:treatment-sec><tp:treatment-sec sec-type="notes" id="SECID0EZCDM"><title>Note.</title><p>
              Subsp. <tp:taxon-name><tp:taxon-name-part taxon-name-part-type="genus" reg="Coleus"/><tp:taxon-name-part taxon-name-part-type="species" reg="edulis"/><tp:taxon-name-part taxon-name-part-type="subspecies" reg="edulis">edulis</tp:taxon-name-part></tp:taxon-name> is variable in petiole length and blade shape; morphs with subsessile leaves and oblong-elliptic blade up to 14 cm long (specimens indicated “*” hereabove) correspond to the type of <italic><tp:taxon-name><tp:taxon-name-part taxon-name-part-type="genus" reg="Coleus">C.</tp:taxon-name-part><tp:taxon-name-part taxon-name-part-type="species" reg="edulis">edulis</tp:taxon-name-part></tp:taxon-name></italic>; morphs with ovate, petiolate leaves correspond to the type of <italic><tp:taxon-name><tp:taxon-name-part taxon-name-part-type="genus" reg="Coleus">C.</tp:taxon-name-part><tp:taxon-name-part taxon-name-part-type="species" reg="fimbriatus">fimbriatus</tp:taxon-name-part></tp:taxon-name></italic>.</p></tp:treatment-sec><ref-list><ref id="B20"><mixed-citation xmlns:xlink="http://www.w3.org/1999/xlink" xlink:type="simple"><person-group><name name-style="western"><surname>Paton</surname><given-names>AJ</given-names></name><name name-style="western"><surname>Bramley</surname><given-names>G</given-names></name><name name-style="western"><surname>Ryding</surname><given-names>O</given-names></name><name name-style="western"><surname>Polhill</surname><given-names>RM</given-names></name><name name-style="western"><surname>Harvey</surname><given-names>YB</given-names></name><name name-style="western"><surname>Iwarsson</surname><given-names>M</given-names></name><name name-style="western"><surname>Willis</surname><given-names>F</given-names></name><name name-style="western"><surname>Phillipson</surname><given-names>PB</given-names></name><name name-style="western"><surname>Balkwill</surname><given-names>K</given-names></name><name name-style="western"><surname>Lukhoba</surname><given-names>CW</given-names></name><name name-style="western"><surname>Otieno</surname><given-names>D</given-names></name><name name-style="western"><surname>Harley</surname><given-names>RM</given-names></name></person-group> (<year>2009</year>) <article-title><tp:taxon-name><tp:taxon-name-part taxon-name-part-type="family">Lamiaceae</tp:taxon-name-part></tp:taxon-name> (<tp:taxon-name><tp:taxon-name-part taxon-name-part-type="family">Labiatae</tp:taxon-name-part></tp:taxon-name>).</article-title> In: <person-group><name name-style="western"><surname>Beentje</surname><given-names>HJ</given-names></name><name name-style="western"><surname>Ghazanfar</surname><given-names>SA</given-names></name><name name-style="western"><surname>Polhill</surname><given-names>RM</given-names></name></person-group> (<role>Eds</role>) <issue-title>Flora of Tropical East Africa.</issue-title><source>Royal Botanic Gardens, Kew, Richmond</source>, <fpage>1</fpage>–<lpage>430</lpage>.</mixed-citation></ref></ref-list></tp:taxon-treatment>
