# Supplementary material for: ﻿The genus Coleus (Lamiaceae) in Central Africa (Democratic Republic of the Congo, Rwanda, Burundi), with the description of 15 new species
Source: PhytoKeys. 2024 Sep 2;246:71–178. doi: 10.3897/phytokeys.246.129476 (PMC11384907; doi:10.3897/phytokeys.246.129476)
Supplement: XML Treatment for Coleus mannii [file phytokeys.246.129476-treatment63.xml]

<!DOCTYPE tp:taxon-treatment
  PUBLIC "-//TaxonX//DTD Taxonomic Treatment Publishing DTD v0 20100105//EN" "tax-treatment-NSO.dtd">
<tp:taxon-treatment xmlns:tp="http://www.plazi.org/taxpub"><tp:treatment-meta><kwd-group><label>Taxon classification</label><kwd>
                <named-content content-type="kingdom">Plantae</named-content>
              </kwd><kwd>
                <named-content content-type="order">Lamiales</named-content>
              </kwd><kwd>
                <named-content content-type="family">Lamiaceae</named-content>
              </kwd></kwd-group><mixed-citation publication-type="journal"><person-group><name><surname>Meerts</surname><given-names>Pierre J.</given-names></name><name><surname>Paton</surname><given-names>Alan J.</given-names></name></person-group><article-title>﻿The genus <italic><tp:taxon-name><tp:taxon-name-part taxon-name-part-type="genus" reg="Coleus">Coleus</tp:taxon-name-part></tp:taxon-name></italic> (<tp:taxon-name><tp:taxon-name-part taxon-name-part-type="family">Lamiaceae</tp:taxon-name-part></tp:taxon-name>) in Central Africa (Democratic Republic of the Congo, Rwanda, Burundi), with the description of 15 new species</article-title><source>PhytoKeys</source><day>02</day><month>09</month><year>2024</year><volume>246</volume><fpage>71</fpage><lpage>178</lpage><pub-id pub-id-type="doi">10.3897/phytokeys.246.129476</pub-id></mixed-citation></tp:treatment-meta><tp:nomenclature><label>﻿</label><tp:taxon-name>
              <object-id xmlns:xlink="http://www.w3.org/1999/xlink" content-type="arpha" xlink:type="simple">CCB37847-33A4-56E8-9458-B71FBD49E709</object-id>
              <tp:taxon-name-part taxon-name-part-type="genus" reg="Coleus">Coleus</tp:taxon-name-part>
              <tp:taxon-name-part taxon-name-part-type="species" reg="mannii">mannii</tp:taxon-name-part>
            </tp:taxon-name><tp:taxon-authority>Hook.f., J. Proc. Linn. Soc., Bot. 7: 211. 1864.</tp:taxon-authority><tp:nomenclature-citation-list><tp:nomenclature-citation><tp:taxon-name>
                  <tp:taxon-name-part taxon-name-part-type="genus" reg="Coleus"/>
                  <tp:taxon-name-part taxon-name-part-type="species" reg="giorgii"/>
                </tp:taxon-name><comment>= <tp:taxon-name><tp:taxon-name-part taxon-name-part-type="genus" reg="Coleus">Coleus</tp:taxon-name-part><tp:taxon-name-part taxon-name-part-type="species" reg="giorgii">giorgii</tp:taxon-name-part></tp:taxon-name> De Wild., Bol. Soc. Ibér. Ci. Nat. 19: 120. 1920. Type: DR. Congo, Likimi, <italic>S.De Giorgi 1511</italic> (lectotype BR [BR0000021453984], designated by Champluvier &amp; Dowsett-Lemaire [1999]). </comment></tp:nomenclature-citation></tp:nomenclature-citation-list></tp:nomenclature><tp:treatment-sec sec-type="material" id="SECID0E5FDM"><title>Type.</title><p>Cameroon, Mt Cameroon, 1862, <italic>G.Mann 1967</italic> (holotype K [K000025010]).</p></tp:treatment-sec><tp:treatment-sec sec-type="description" id="SECID0EGGDM"><title>Description.</title><p><xref ref-type="bibr" rid="B19">Paton (2022</xref>: 51).</p></tp:treatment-sec><tp:treatment-sec sec-type="distribution" id="SECID0EQGDM"><title>Distribution.</title><p>W Tropical Africa to DR. Congo and Sudan.</p></tp:treatment-sec><tp:treatment-sec sec-type="habitat" id="SECID0E3GDM"><title>Habitat and ecology.</title><p>Swamps, riparian forest, savannah on wet soil, often near watercourses and ponds; 400–1200 m elev.</p></tp:treatment-sec><tp:treatment-sec sec-type="Additional specimens" id="SECID0EBHDM"><title>Additional specimens.</title><p>DR. Congo, <bold><italic>Bas-Congo</italic></bold>, Mandzambe, s.d., <italic>J.Claessens 326</italic> (BR); <bold><italic>Kasaï</italic></bold>: Kebiya, Dec 1951, <italic>Flamigni 10350</italic> (BR); Bokoro, 22 May 1948, <italic>Jans 695</italic> (BR); Luluabourg [Kananga], 1930, <italic>H.Vanderyst 21130 &amp; 21135</italic> (BR); <bold><italic>Forestier central</italic></bold>, Yaekama, territ. Isangi, 7 Feb 1959, <italic>P.Bamps 337</italic> (BR); Avakubi, 9 Jan 1914, <italic>J.Bequaert 1847</italic> (BR); Ligasa-Mangala, 9 Dec 1956, <italic>C.Evrard 2045</italic> (BR); Banzingi, 22 Jul 1954, <italic>G.F.de Witte 10739</italic> (BR); Marais de la Bukotsa, 27 Nov 1952, <italic>H.Fredericq</italic> in <italic>G.F.de Witte 8421</italic> (BR); 6 km W de Yangambi, 6 Jul 1938, <italic>J.Louis 10212</italic> (BR, P); <bold><italic>Ubangi-Uele</italic></bold>, Dungu, rivière Nambasa, Oct 1936, <italic>A.M.De Graer 749</italic> (BR); Entre Banzyville [Mobayi-Mbongo] et Pambwa, 14 Oct 1954, <italic>C.Evrard 109bis</italic> (BR); Entre Libenge et Gemena, Dec 1930, <italic>J.Lebrun 1841</italic> (BR); Dida, Gombari, 22 Dec 1906, <italic>F.Seret 711</italic> (BR); <bold><italic>Lacs Edouard et Kivu</italic></bold>, Virunga, Bakotsa, près confluent Byangolo-Molidi, 23 Sep 1954, <italic>G.F.de Witte 11129</italic> (BR); Sinamboro, affl. droit Balembi, 4 Feb 1955, <italic>G.F.de Witte 11668</italic> (BR).</p></tp:treatment-sec><ref-list><ref id="B19"><mixed-citation xmlns:xlink="http://www.w3.org/1999/xlink" xlink:type="simple"><person-group><name name-style="western"><surname>Paton</surname><given-names>AJ</given-names></name></person-group> (<year>2022</year>) <italic><tp:taxon-name><tp:taxon-name-part taxon-name-part-type="genus">Coleus</tp:taxon-name-part></tp:taxon-name></italic>. In: Flore du Gabon 38. <tp:taxon-name><tp:taxon-name-part taxon-name-part-type="family">Labiatae</tp:taxon-name-part></tp:taxon-name>. Naturalis, Leiden &amp; Meise Botanic Garden, Meise, 41–54.</mixed-citation></ref></ref-list></tp:taxon-treatment>
