# Supplementary material for: ﻿The genus Coleus (Lamiaceae) in Central Africa (Democratic Republic of the Congo, Rwanda, Burundi), with the description of 15 new species
Source: PhytoKeys. 2024 Sep 2;246:71–178. doi: 10.3897/phytokeys.246.129476 (PMC11384907; doi:10.3897/phytokeys.246.129476)
Supplement: XML Treatment for Coleus melleri [file phytokeys.246.129476-treatment65.xml]

<!DOCTYPE tp:taxon-treatment
  PUBLIC "-//TaxonX//DTD Taxonomic Treatment Publishing DTD v0 20100105//EN" "tax-treatment-NSO.dtd">
<tp:taxon-treatment xmlns:tp="http://www.plazi.org/taxpub"><tp:treatment-meta><kwd-group><label>Taxon classification</label><kwd>
                <named-content content-type="kingdom">Plantae</named-content>
              </kwd><kwd>
                <named-content content-type="order">Lamiales</named-content>
              </kwd><kwd>
                <named-content content-type="family">Lamiaceae</named-content>
              </kwd></kwd-group><mixed-citation publication-type="journal"><person-group><name><surname>Meerts</surname><given-names>Pierre J.</given-names></name><name><surname>Paton</surname><given-names>Alan J.</given-names></name></person-group><article-title>﻿The genus <italic><tp:taxon-name><tp:taxon-name-part taxon-name-part-type="genus" reg="Coleus">Coleus</tp:taxon-name-part></tp:taxon-name></italic> (<tp:taxon-name><tp:taxon-name-part taxon-name-part-type="family">Lamiaceae</tp:taxon-name-part></tp:taxon-name>) in Central Africa (Democratic Republic of the Congo, Rwanda, Burundi), with the description of 15 new species</article-title><source>PhytoKeys</source><day>02</day><month>09</month><year>2024</year><volume>246</volume><fpage>71</fpage><lpage>178</lpage><pub-id pub-id-type="doi">10.3897/phytokeys.246.129476</pub-id></mixed-citation></tp:treatment-meta><tp:nomenclature><label>﻿</label><tp:taxon-name>
              <object-id xmlns:xlink="http://www.w3.org/1999/xlink" content-type="arpha" xlink:type="simple">8198A2A6-D78D-5428-9A4C-4978C9C2EE03</object-id>
              <tp:taxon-name-part taxon-name-part-type="genus" reg="Coleus">Coleus</tp:taxon-name-part>
              <tp:taxon-name-part taxon-name-part-type="species" reg="melleri">melleri</tp:taxon-name-part>
            </tp:taxon-name><tp:taxon-authority>(Baker) A.J.Paton &amp; Phillipson, Phytokeys 129: 73. 2019.</tp:taxon-authority><tp:nomenclature-citation-list><tp:nomenclature-citation><tp:taxon-name>
                  <tp:taxon-name-part taxon-name-part-type="genus" reg="Plectranthus"/>
                  <tp:taxon-name-part taxon-name-part-type="species" reg="melleri"/>
                </tp:taxon-name><comment>≡ <tp:taxon-name><tp:taxon-name-part taxon-name-part-type="genus" reg="Plectranthus">Plectranthus</tp:taxon-name-part><tp:taxon-name-part taxon-name-part-type="species" reg="melleri">melleri</tp:taxon-name-part></tp:taxon-name> Baker, J. Bot. 20: 243. 1882. Type: Madagascar, between Toamasina (Tamatave) and Antananarivo, 3 Aug 1862. <italic>C.J.Meller s.n.</italic> (holotype K [K000430814]). </comment></tp:nomenclature-citation><tp:nomenclature-citation><tp:taxon-name>
                  <tp:taxon-name-part taxon-name-part-type="genus" reg="Plectranthus"/>
                  <tp:taxon-name-part taxon-name-part-type="species" reg="luteus"/>
                </tp:taxon-name><comment>= <tp:taxon-name><tp:taxon-name-part taxon-name-part-type="genus" reg="Plectranthus">Plectranthus</tp:taxon-name-part><tp:taxon-name-part taxon-name-part-type="species" reg="luteus">luteus</tp:taxon-name-part></tp:taxon-name> Gürke, Bot. Jahrb. Syst. 28: 468. 1900. </comment></tp:nomenclature-citation><tp:nomenclature-citation><tp:taxon-name>
                  <tp:taxon-name-part taxon-name-part-type="genus" reg="Coleus"/>
                  <tp:taxon-name-part taxon-name-part-type="species" reg="luteus"/>
                </tp:taxon-name><comment>≡ <tp:taxon-name><tp:taxon-name-part taxon-name-part-type="genus" reg="Coleus">Coleus</tp:taxon-name-part><tp:taxon-name-part taxon-name-part-type="species" reg="luteus">luteus</tp:taxon-name-part></tp:taxon-name> (Gürke) Staner, Bull. Agric. Congo Belge 25: 426. 1934. Type: Tanzania, Morogoro District: SE Uluguru Mts, <italic>F.Stuhlmann 8790</italic> (holotype B destroyed). </comment></tp:nomenclature-citation></tp:nomenclature-citation-list></tp:nomenclature><tp:treatment-sec sec-type="description" id="SECID0EPTDM"><title>Description.</title><p><xref ref-type="bibr" rid="B20">Paton et al. (2009</xref>: 293), <xref ref-type="bibr" rid="B21">Paton et al. (2013</xref>: 242), as <italic><tp:taxon-name><tp:taxon-name-part taxon-name-part-type="genus" reg="Plectranthus">Plectranthus</tp:taxon-name-part><tp:taxon-name-part taxon-name-part-type="species" reg="melleri">melleri</tp:taxon-name-part></tp:taxon-name></italic> Baker.</p></tp:treatment-sec><tp:treatment-sec sec-type="distribution" id="SECID0EIUDM"><title>Distribution.</title><p>Liberia, Gabon, Uganda to S. Tropical Africa, Madagascar.</p></tp:treatment-sec><tp:treatment-sec sec-type="habitat" id="SECID0ENUDM"><title>Habitat and ecology.</title><p>Dense evergreen mountain forest, riparian forest, <tp:taxon-name><tp:taxon-name-part taxon-name-part-type="family">Ericaceae</tp:taxon-name-part></tp:taxon-name> scrub; 850–2600 m elev.</p></tp:treatment-sec><tp:treatment-sec sec-type="Additional specimens" id="SECID0EYUDM"><title>Additional specimens.</title><p>DR. Congo, <bold><italic>Kasaï</italic></bold>, Kwango, 21 Jul 1955, <italic>R.Devred 2317</italic> (BR); <bold><italic>Lac Albert</italic></bold>, Lekwa (Djugu), 11 Mar 1959, <italic>Deville 229</italic> (BR); Mt. Dia, 13 Oct 1937, <italic>G.C.Gilbert 557</italic> (BR); <bold><italic>Lacs Edouard et Kivu</italic></bold>, Lake Kivu, Idjwi Island, 6 Aug 1959, <italic>Cambridge Congo Expedition 275</italic> (BR, US); Ruwenzori, versant ouest, vallée de la Lume, Jul 1929, <italic>H.Humbert 8980</italic> (BR, P); Terr. Kabare, Kahuzi, 11 Feb 1959, <italic>A.Léonard 2981</italic> (BR, WAG); Wimbi, 26 km S Lubero, 21 Jul 1937, <italic>J.Louis 4631</italic> (BR); Mont Biega, 10 Aug 1972, <italic>Ntakiyimana 318</italic> (BR, LWI); Route Bukavu-Walikale, km 48, 17 Mar 1960, <italic>J.Petit 9</italic> (BR, LWI); Zwischen Nyamuragira und Mikeno, 17 Sep 1964, <italic>H.U.Stauffer 371</italic> (BR, WAG, Z). <bold><italic>Haut-Katanga</italic></bold>, Lusinga, route Mitwaba, 14 Sep 1948, <italic>W.Robyns 3591</italic> (BR); Kundelungu, <named-content xmlns:xlink="http://www.w3.org/1999/xlink" content-type="dwc:verbatimCoordinates" xlink:type="simple"><named-content content-type="geo-json" specific-use="{&#34;type&#34;:&#34;Point&#34;,&#34;coordinates&#34;:[27.883333,-10.433333]}" id="NCID0EQWDM" xlink:type="simple">10°26'S, 27°53'E</named-content></named-content>, 5 Oct 1950, <italic>A.Schmitz 3201</italic> (BR).</p><p>Rwanda, Près de Pindura, piste de l’Ibigugu, 29 Jul 1974, <italic>P.Auquier 3526</italic> (BR); Flanc sud Sabyinyo, 3 Jul 1972, <italic>P.Bamps 3049</italic> (BR); Uwinka, Nyungwe, 9 Aug 1969, <italic>G.Bouxin &amp; M.Radoux 554</italic> (BR); Volcan Sabyinyo, 4 Feb 1972, <italic>G.Troupin 14339</italic> (BR, WAG); Route Butare-Cyangugu, 2 km avant Gisakura, 24 Aug 1974, <italic>P.Van der Veken 10942</italic> (BR, GENT, WAG).</p><p>Burundi, Bugarama, 29 Jun 1969, <italic>J.Lewalle 3860</italic> (BR); Bururi, rives de la Siguvyaye, 2 May 1966, <italic>J.Lewalle 761</italic> (BR, MO, WAG); Bujumbura, Mt. Manga, 14 Sep 1947, <italic>M.Reekmans 3520</italic> (BR).</p></tp:treatment-sec><tp:treatment-sec sec-type="notes" id="SECID0ELXDM"><title>Notes.</title><p>1. The specimen <italic>W.Robyns 3591</italic> (BR) from Haut-Katanga (Upemba) is larger than usual in all its parts including corolla and leaf blade base is obtuse-rounded instead of acute-attenuate; it could be a different taxon.</p><p>2. The specimen <italic>A.Léonard 3526</italic> (BR) differs in having a white corolla (fide collector), being almost glabrous in all parts and lacking propagules; it is almost certainly a distinct taxon, but more materials are needed.</p></tp:treatment-sec><ref-list><ref id="B20"><mixed-citation xmlns:xlink="http://www.w3.org/1999/xlink" xlink:type="simple"><person-group><name name-style="western"><surname>Paton</surname><given-names>AJ</given-names></name><name name-style="western"><surname>Bramley</surname><given-names>G</given-names></name><name name-style="western"><surname>Ryding</surname><given-names>O</given-names></name><name name-style="western"><surname>Polhill</surname><given-names>RM</given-names></name><name name-style="western"><surname>Harvey</surname><given-names>YB</given-names></name><name name-style="western"><surname>Iwarsson</surname><given-names>M</given-names></name><name name-style="western"><surname>Willis</surname><given-names>F</given-names></name><name name-style="western"><surname>Phillipson</surname><given-names>PB</given-names></name><name name-style="western"><surname>Balkwill</surname><given-names>K</given-names></name><name name-style="western"><surname>Lukhoba</surname><given-names>CW</given-names></name><name name-style="western"><surname>Otieno</surname><given-names>D</given-names></name><name name-style="western"><surname>Harley</surname><given-names>RM</given-names></name></person-group> (<year>2009</year>) <article-title><tp:taxon-name><tp:taxon-name-part taxon-name-part-type="family">Lamiaceae</tp:taxon-name-part></tp:taxon-name> (<tp:taxon-name><tp:taxon-name-part taxon-name-part-type="family">Labiatae</tp:taxon-name-part></tp:taxon-name>).</article-title> In: <person-group><name name-style="western"><surname>Beentje</surname><given-names>HJ</given-names></name><name name-style="western"><surname>Ghazanfar</surname><given-names>SA</given-names></name><name name-style="western"><surname>Polhill</surname><given-names>RM</given-names></name></person-group> (<role>Eds</role>) <issue-title>Flora of Tropical East Africa.</issue-title><source>Royal Botanic Gardens, Kew, Richmond</source>, <fpage>1</fpage>–<lpage>430</lpage>.</mixed-citation></ref><ref id="B21"><mixed-citation xmlns:xlink="http://www.w3.org/1999/xlink" xlink:type="simple"><person-group><name name-style="western"><surname>Paton</surname><given-names>AJ</given-names></name><name name-style="western"><surname>Bramley</surname><given-names>G</given-names></name><name name-style="western"><surname>Ryding</surname><given-names>O</given-names></name><name name-style="western"><surname>Polhill</surname><given-names>RM</given-names></name><name name-style="western"><surname>Harvey</surname><given-names>YB</given-names></name><name name-style="western"><surname>Iwarsson</surname><given-names>M</given-names></name><name name-style="western"><surname>Willis</surname><given-names>F</given-names></name><name name-style="western"><surname>Phillipson</surname><given-names>PB</given-names></name><name name-style="western"><surname>Balkwill</surname><given-names>K</given-names></name><name name-style="western"><surname>Lukhoba</surname><given-names>CW</given-names></name><name name-style="western"><surname>Otieno</surname><given-names>D</given-names></name><name name-style="western"><surname>Harley</surname><given-names>RM</given-names></name></person-group> (<year>2013</year>) <article-title><tp:taxon-name><tp:taxon-name-part taxon-name-part-type="family">Lamiaceae</tp:taxon-name-part></tp:taxon-name>.</article-title> In: <person-group><name name-style="western"><surname>Timberlake</surname><given-names>J</given-names></name></person-group> (<role>Ed.</role>) <issue-title>Flora Zambesiaca 8(8).</issue-title><source>Royal Botanic Gardens, Kew, Richmond</source>, <fpage>1</fpage>–<lpage>346</lpage>.</mixed-citation></ref></ref-list></tp:taxon-treatment>
