# Supplementary material for: ﻿The genus Coleus (Lamiaceae) in Central Africa (Democratic Republic of the Congo, Rwanda, Burundi), with the description of 15 new species
Source: PhytoKeys. 2024 Sep 2;246:71–178. doi: 10.3897/phytokeys.246.129476 (PMC11384907; doi:10.3897/phytokeys.246.129476)
Supplement: XML Treatment for Coleus meyeri [file phytokeys.246.129476-treatment66.xml]

<!DOCTYPE tp:taxon-treatment
  PUBLIC "-//TaxonX//DTD Taxonomic Treatment Publishing DTD v0 20100105//EN" "tax-treatment-NSO.dtd">
<tp:taxon-treatment xmlns:tp="http://www.plazi.org/taxpub"><tp:treatment-meta><kwd-group><label>Taxon classification</label><kwd>
                <named-content content-type="kingdom">Plantae</named-content>
              </kwd><kwd>
                <named-content content-type="order">Lamiales</named-content>
              </kwd><kwd>
                <named-content content-type="family">Lamiaceae</named-content>
              </kwd></kwd-group><mixed-citation publication-type="journal"><person-group><name><surname>Meerts</surname><given-names>Pierre J.</given-names></name><name><surname>Paton</surname><given-names>Alan J.</given-names></name></person-group><article-title>﻿The genus <italic><tp:taxon-name><tp:taxon-name-part taxon-name-part-type="genus" reg="Coleus">Coleus</tp:taxon-name-part></tp:taxon-name></italic> (<tp:taxon-name><tp:taxon-name-part taxon-name-part-type="family">Lamiaceae</tp:taxon-name-part></tp:taxon-name>) in Central Africa (Democratic Republic of the Congo, Rwanda, Burundi), with the description of 15 new species</article-title><source>PhytoKeys</source><day>02</day><month>09</month><year>2024</year><volume>246</volume><fpage>71</fpage><lpage>178</lpage><pub-id pub-id-type="doi">10.3897/phytokeys.246.129476</pub-id></mixed-citation></tp:treatment-meta><tp:nomenclature><label>﻿</label><tp:taxon-name>
              <object-id xmlns:xlink="http://www.w3.org/1999/xlink" content-type="arpha" xlink:type="simple">7BD64AFF-8138-51AA-B259-A327BB480ADF</object-id>
              <tp:taxon-name-part taxon-name-part-type="genus" reg="Coleus">Coleus</tp:taxon-name-part>
              <tp:taxon-name-part taxon-name-part-type="species" reg="meyeri">meyeri</tp:taxon-name-part>
            </tp:taxon-name><tp:taxon-authority>(Gürke) A.J.Paton, Phytokeys 129: 73. 2019.</tp:taxon-authority><tp:nomenclature-citation-list><tp:nomenclature-citation><tp:taxon-name>
                  <tp:taxon-name-part taxon-name-part-type="genus" reg="Pycnostachys"/>
                  <tp:taxon-name-part taxon-name-part-type="species" reg="meyeri"/>
                </tp:taxon-name><comment>≡ <tp:taxon-name><tp:taxon-name-part taxon-name-part-type="genus" reg="Pycnostachys">Pycnostachys</tp:taxon-name-part><tp:taxon-name-part taxon-name-part-type="species" reg="meyeri">meyeri</tp:taxon-name-part></tp:taxon-name> Gürke, Abh. Königl. Akad. Wiss. Berlin 1891: 362. 1892. Type: Tanzania, Kilimanjaro, Rua stream, <italic>H.Meyer 279</italic> (holotype B destroyed; isotype K [K000405982] fragment). </comment></tp:nomenclature-citation><tp:nomenclature-citation><tp:taxon-name>
                  <tp:taxon-name-part taxon-name-part-type="genus" reg="Pycnostachys"/>
                  <tp:taxon-name-part taxon-name-part-type="species" reg="longibracteata"/>
                </tp:taxon-name><comment>= <tp:taxon-name><tp:taxon-name-part taxon-name-part-type="genus" reg="Pycnostachys">Pycnostachys</tp:taxon-name-part><tp:taxon-name-part taxon-name-part-type="species" reg="longibracteata">longibracteata</tp:taxon-name-part></tp:taxon-name> De Wild., Pl. Bequaert. 4: 388. 1928. Type: DR. Congo, Ruwenzori, Vallée du Lanuri, 26 Mar 1914, <italic>J.Bequaert 4490</italic> (holotype BR [BR0000008909763]; K fragment). </comment></tp:nomenclature-citation><tp:nomenclature-citation><tp:taxon-name>
                  <tp:taxon-name-part taxon-name-part-type="genus" reg="Pycnostachys"/>
                  <tp:taxon-name-part taxon-name-part-type="species" reg="ovoideoconica"/>
                </tp:taxon-name><comment>= <tp:taxon-name><tp:taxon-name-part taxon-name-part-type="genus" reg="Pycnostachys">Pycnostachys</tp:taxon-name-part><tp:taxon-name-part taxon-name-part-type="species" reg="ovoideoconica">ovoideoconica</tp:taxon-name-part></tp:taxon-name> De Wild., Pl. Bequaert. 4: 396. 1928. Type: DR. Congo, Mukule–Mokoto, <italic>J.Bequaert 6325</italic> (holotype BR [BR0000008910097]; K fragment). </comment></tp:nomenclature-citation></tp:nomenclature-citation-list></tp:nomenclature><tp:treatment-sec sec-type="description" id="SECID0EB2DM"><title>Description.</title><p><xref ref-type="bibr" rid="B20">Paton et al. (2009</xref>: 412), as <italic><tp:taxon-name><tp:taxon-name-part taxon-name-part-type="genus" reg="Pycnostachys">Pycnostachys</tp:taxon-name-part><tp:taxon-name-part taxon-name-part-type="species" reg="meyeri">meyeri</tp:taxon-name-part></tp:taxon-name></italic> Gürke.</p></tp:treatment-sec><tp:treatment-sec sec-type="distribution" id="SECID0EW2DM"><title>Distribution.</title><p>W. Tropical Africa to Ethiopia and Tanzania.</p></tp:treatment-sec><tp:treatment-sec sec-type="habitat" id="SECID0E22DM"><title>Habitat and ecology.</title><p>Savannah, Bambusa thickets, mountain forest, riparian forest; 1500–2400 m elev.</p></tp:treatment-sec><tp:treatment-sec sec-type="Additional specimens" id="SECID0EA3DM"><title>Additional specimens.</title><p>DR. Congo, <bold><italic>Lac Albert</italic></bold>, Blukwa, Sep 1949, <italic>A.P.De Craene 351</italic> (BR, K); Aye Kibali, Djugu, 11 Jun 1959, <italic>D.Froment 520</italic> (BR); <bold><italic>Lacs Edouard et Kivu</italic></bold>, Ruwenzori, Lanuri, 26 May 1914, <italic>J.Bequaert 4490</italic> (BR, K fragment); Mukule-Mokoto, 19 Dec 1914, <italic>J.Bequaert 6325</italic> (BR, K fragment); Terr. Masisi, Dondo, May 1957, <italic>R.Gutzwiller 1063</italic> (BR, K); Ruwenzori, vallée de la Muboka, Nov 1931, <italic>J.Lebrun 4412</italic> (BR); Kahuzi, 1 Jul 1959, <italic>A.Leonard 4816</italic> (BR, K); Flanc NW du Karisimbi, 17 Aug 1937, <italic>J.Louis 5250</italic> (BR); Mont Bugulumiza, 26 Jul 1955, <italic>R.Pierlot 665</italic> (BR); Busenene, 13 Nov 1953, <italic>R.Van Ysacker 75</italic> (BR).</p><p>Rwanda, Wisumo, Gisovu, 21 Feb 1980, <italic>D.Bridson 433</italic> (BR); Route Astrida [Butare]-Bukavu, km 93, <italic>G.Troupin 11533</italic> (MO); Env. Rangiro, Kirambo, 4 Jun 1981, <italic>G.Troupin 16271</italic> (BR); Ruhengeri, Kinigi, 24 Feb 1972, <italic>P.Van der Veken 9531</italic> (MO).</p><p>Burundi, Mont Teza, 9 Jul 1974, <italic>J.Rammeloo 3753</italic> (BR).</p></tp:treatment-sec><ref-list><ref id="B20"><mixed-citation xmlns:xlink="http://www.w3.org/1999/xlink" xlink:type="simple"><person-group><name name-style="western"><surname>Paton</surname><given-names>AJ</given-names></name><name name-style="western"><surname>Bramley</surname><given-names>G</given-names></name><name name-style="western"><surname>Ryding</surname><given-names>O</given-names></name><name name-style="western"><surname>Polhill</surname><given-names>RM</given-names></name><name name-style="western"><surname>Harvey</surname><given-names>YB</given-names></name><name name-style="western"><surname>Iwarsson</surname><given-names>M</given-names></name><name name-style="western"><surname>Willis</surname><given-names>F</given-names></name><name name-style="western"><surname>Phillipson</surname><given-names>PB</given-names></name><name name-style="western"><surname>Balkwill</surname><given-names>K</given-names></name><name name-style="western"><surname>Lukhoba</surname><given-names>CW</given-names></name><name name-style="western"><surname>Otieno</surname><given-names>D</given-names></name><name name-style="western"><surname>Harley</surname><given-names>RM</given-names></name></person-group> (<year>2009</year>) <article-title><tp:taxon-name><tp:taxon-name-part taxon-name-part-type="family">Lamiaceae</tp:taxon-name-part></tp:taxon-name> (<tp:taxon-name><tp:taxon-name-part taxon-name-part-type="family">Labiatae</tp:taxon-name-part></tp:taxon-name>).</article-title> In: <person-group><name name-style="western"><surname>Beentje</surname><given-names>HJ</given-names></name><name name-style="western"><surname>Ghazanfar</surname><given-names>SA</given-names></name><name name-style="western"><surname>Polhill</surname><given-names>RM</given-names></name></person-group> (<role>Eds</role>) <issue-title>Flora of Tropical East Africa.</issue-title><source>Royal Botanic Gardens, Kew, Richmond</source>, <fpage>1</fpage>–<lpage>430</lpage>.</mixed-citation></ref></ref-list></tp:taxon-treatment>
