# Supplementary material for: ﻿The genus Coleus (Lamiaceae) in Central Africa (Democratic Republic of the Congo, Rwanda, Burundi), with the description of 15 new species
Source: PhytoKeys. 2024 Sep 2;246:71–178. doi: 10.3897/phytokeys.246.129476 (PMC11384907; doi:10.3897/phytokeys.246.129476)
Supplement: XML Treatment for Coleus minusculus [file phytokeys.246.129476-treatment68.xml]

<!DOCTYPE tp:taxon-treatment
  PUBLIC "-//TaxonX//DTD Taxonomic Treatment Publishing DTD v0 20100105//EN" "tax-treatment-NSO.dtd">
<tp:taxon-treatment xmlns:tp="http://www.plazi.org/taxpub"><tp:treatment-meta><kwd-group><label>Taxon classification</label><kwd>
                <named-content content-type="kingdom">Plantae</named-content>
              </kwd><kwd>
                <named-content content-type="order">Lamiales</named-content>
              </kwd><kwd>
                <named-content content-type="family">Lamiaceae</named-content>
              </kwd></kwd-group><mixed-citation publication-type="journal"><person-group><name><surname>Meerts</surname><given-names>Pierre J.</given-names></name><name><surname>Paton</surname><given-names>Alan J.</given-names></name></person-group><article-title>﻿The genus <italic><tp:taxon-name><tp:taxon-name-part taxon-name-part-type="genus" reg="Coleus">Coleus</tp:taxon-name-part></tp:taxon-name></italic> (<tp:taxon-name><tp:taxon-name-part taxon-name-part-type="family">Lamiaceae</tp:taxon-name-part></tp:taxon-name>) in Central Africa (Democratic Republic of the Congo, Rwanda, Burundi), with the description of 15 new species</article-title><source>PhytoKeys</source><day>02</day><month>09</month><year>2024</year><volume>246</volume><fpage>71</fpage><lpage>178</lpage><pub-id pub-id-type="doi">10.3897/phytokeys.246.129476</pub-id></mixed-citation></tp:treatment-meta><tp:nomenclature><label>﻿</label><tp:taxon-name>
              <object-id xmlns:xlink="http://www.w3.org/1999/xlink" content-type="arpha" xlink:type="simple">A0229AF4-DE5A-53BA-8A8D-6592EF14D2C5</object-id>
              <tp:taxon-name-part taxon-name-part-type="genus" reg="Coleus">Coleus</tp:taxon-name-part>
              <tp:taxon-name-part taxon-name-part-type="species" reg="minusculus">minusculus</tp:taxon-name-part>
              <object-id xmlns:xlink="http://www.w3.org/1999/xlink" content-type="ipni" xlink:type="simple">urn:lsid:ipni.org:names:77347699-1</object-id>
            </tp:taxon-name><tp:taxon-authority>Meerts &amp; A.J.Paton</tp:taxon-authority><tp:taxon-status xmlns:xlink="http://www.w3.org/1999/xlink" xlink:type="simple">sp. nov.</tp:taxon-status><xref ref-type="fig" rid="F11">Fig. 11A–C</xref></tp:nomenclature><tp:treatment-sec sec-type="material" id="SECID0ENEEM"><title>Type.</title><p>DR. Congo, Haut-Katanga, 28 km NE de Lubumbashi, Savane de la Luiswishi, 1208 m elev., 30 Aug 1972, <italic>J.Bulaimu 520</italic> (holotype BR [BR0000017733526]).</p></tp:treatment-sec><tp:treatment-sec sec-type="diagnosis" id="SECID0EHFEM"><title>Diagnosis.</title><p>Related to <italic><tp:taxon-name><tp:taxon-name-part taxon-name-part-type="genus" reg="Coleus">Coleus</tp:taxon-name-part><tp:taxon-name-part taxon-name-part-type="species" reg="modestus">modestus</tp:taxon-name-part></tp:taxon-name></italic> on account of inflorescence structure, differing in being a dwarf plant (&lt; 10 cm high), leafless at flowering, rootstock a small tuber.</p></tp:treatment-sec><tp:treatment-sec sec-type="description" id="SECID0EYFEM"><title>Description.</title><p>Perennial herb, 0.04–0.10 m, leafless at flowering, glutinous; rootstock a fusiform tuber 1–2 × ca. 0.5 cm. Stem 1 or several, purplish, erect, simple or branched, terete to subquadrangular, with dense short glandular hairs and sparse eglandular hairs. Leaves not observed. Inflorescence terminal, lax, racemiform, flowers solitary in the axil of each bract, mostly subopposite, bracts linear, ca. 1 mm long, persistent, ciliolate; pedicel 2–3 mm long, extending to 4–5 mm in fruit, slightly ascending to patent, slightly curving downwards at tip, inserted slightly eccentrically on calyx. Flower: calyx 2–2.5 mm long at anthesis, to 4 mm in fruit, with yellow-orange sessile glands and short glandular hairs, tube shortly cylindrical to campanulate, 10-veined, straight or slightly curved upwards, lobes subequal, narrowly triangular, ca. 1 mm long, the upper one slightly broader, slightly recurved, not decurrent; corolla 5–7 mm long, bluish, with yellow-orange sessile glands, tube straight, ca. 2 mm long, progressively broadening to throat, lower lobe 2.5–4 mm long, ca. 2 mm deep, upper lobe ca. 1.5 mm long, 4-lobed; anther ca. 0.6 mm; style bifid. Nutlets pale brown, ca. 0.9 mm diam., smooth, flattened, red-speckled.</p><fig id="F11" position="float" orientation="portrait"><object-id xmlns:xlink="http://www.w3.org/1999/xlink" content-type="doi" xlink:type="simple">10.3897/phytokeys.246.129476.figure11</object-id><object-id xmlns:xlink="http://www.w3.org/1999/xlink" content-type="arpha" xlink:type="simple">5EE8EF33-6A4E-5C5F-9237-F4B93A53A63F</object-id><label>Figure 11.</label><caption><p><italic><tp:taxon-name><tp:taxon-name-part taxon-name-part-type="genus" reg="Coleus">Coleus</tp:taxon-name-part><tp:taxon-name-part taxon-name-part-type="species" reg="minusculus">minusculus</tp:taxon-name-part></tp:taxon-name></italic> Meerts &amp; A.J.Paton <bold>A</bold> habit <bold>B</bold> fruiting calyx <bold>C</bold> flower. <italic>J.Bulaimu 520</italic>. Drawn by Hilde Orye.Scale bars: 2 mm (<bold>A</bold>); 1 mm (<bold>B, C</bold>).</p></caption><graphic xmlns:xlink="http://www.w3.org/1999/xlink" xlink:href="phytokeys-246-071_article-129476__-g011.jpg" position="float" orientation="portrait" xlink:type="simple" id="oo_1126718.jpg"><uri content-type="original_file" xlink:type="simple">https://binary.pensoft.net/fig/1126718</uri></graphic></fig></tp:treatment-sec><tp:treatment-sec sec-type="etymology" id="SECID0EBHEM"><title>Etymology.</title><p>Latin <italic><tp:taxon-name><tp:taxon-name-part taxon-name-part-type="genus" reg="Coleus"/><tp:taxon-name-part taxon-name-part-type="species" reg="minusculus">minusculus</tp:taxon-name-part></tp:taxon-name> -a -um</italic>, very small, on account of the dwarf habit of the species.</p></tp:treatment-sec><tp:treatment-sec sec-type="distribution" id="SECID0ESHEM"><title>Distribution.</title><p>Endemic of SE DR. Congo (Haut-Katanga).</p></tp:treatment-sec><tp:treatment-sec sec-type="habitat" id="SECID0EKIEM"><title>Habitat and ecology.</title><p>Miombo woodlands, savannah; 1200–1300 m elev.</p></tp:treatment-sec><tp:treatment-sec sec-type="Additional specimens" id="SECID0EPIEM"><title>Additional specimens.</title><p>DR. Congo, <bold><italic>Haut-Katanga</italic></bold>, Guba (territ. Lubudi), 30 km E of Kolwezi, dépression incendiée sur terre très dure dans les Mutobo [<italic><tp:taxon-name><tp:taxon-name-part taxon-name-part-type="genus" reg="Isoberlinia">Isoberlinia</tp:taxon-name-part></tp:taxon-name></italic> div. sp.], 29 Aug 1956, <italic>P.Duvigneaud &amp; J.Timperman 2549Co</italic> (BRLU); Luiswishi, savane, 20 Sep 1982, <italic>F.Malaisse 12350</italic> (BR).</p></tp:treatment-sec><tp:treatment-sec sec-type="notes" id="SECID0EJJEM"><title>Note.</title><p><italic><tp:taxon-name><tp:taxon-name-part taxon-name-part-type="genus" reg="Coleus">C.</tp:taxon-name-part><tp:taxon-name-part taxon-name-part-type="species" reg="minusculus">minusculus</tp:taxon-name-part></tp:taxon-name></italic> is a very distinctive species, on account of its dwarf habit. It shares similarities with <italic><tp:taxon-name><tp:taxon-name-part taxon-name-part-type="genus" reg="Coleus">C.</tp:taxon-name-part><tp:taxon-name-part taxon-name-part-type="species" reg="modestus">modestus</tp:taxon-name-part></tp:taxon-name></italic>, which also has tubers, a single flower in the axil of each bract, often subopposite and inflorescence with glandular hairs.</p></tp:treatment-sec></tp:taxon-treatment>
