# Supplementary material for: ﻿The genus Coleus (Lamiaceae) in Central Africa (Democratic Republic of the Congo, Rwanda, Burundi), with the description of 15 new species
Source: PhytoKeys. 2024 Sep 2;246:71–178. doi: 10.3897/phytokeys.246.129476 (PMC11384907; doi:10.3897/phytokeys.246.129476)
Supplement: XML Treatment for Coleus modestus [file phytokeys.246.129476-treatment70.xml]

<!DOCTYPE tp:taxon-treatment
  PUBLIC "-//TaxonX//DTD Taxonomic Treatment Publishing DTD v0 20100105//EN" "tax-treatment-NSO.dtd">
<tp:taxon-treatment xmlns:tp="http://www.plazi.org/taxpub"><tp:treatment-meta><kwd-group><label>Taxon classification</label><kwd>
                <named-content content-type="kingdom">Plantae</named-content>
              </kwd><kwd>
                <named-content content-type="order">Lamiales</named-content>
              </kwd><kwd>
                <named-content content-type="family">Lamiaceae</named-content>
              </kwd></kwd-group><mixed-citation publication-type="journal"><person-group><name><surname>Meerts</surname><given-names>Pierre J.</given-names></name><name><surname>Paton</surname><given-names>Alan J.</given-names></name></person-group><article-title>﻿The genus <italic><tp:taxon-name><tp:taxon-name-part taxon-name-part-type="genus" reg="Coleus">Coleus</tp:taxon-name-part></tp:taxon-name></italic> (<tp:taxon-name><tp:taxon-name-part taxon-name-part-type="family">Lamiaceae</tp:taxon-name-part></tp:taxon-name>) in Central Africa (Democratic Republic of the Congo, Rwanda, Burundi), with the description of 15 new species</article-title><source>PhytoKeys</source><day>02</day><month>09</month><year>2024</year><volume>246</volume><fpage>71</fpage><lpage>178</lpage><pub-id pub-id-type="doi">10.3897/phytokeys.246.129476</pub-id></mixed-citation></tp:treatment-meta><tp:nomenclature><label>﻿</label><tp:taxon-name>
              <object-id xmlns:xlink="http://www.w3.org/1999/xlink" content-type="arpha" xlink:type="simple">B949B8EE-1154-5953-B37A-C0C187D7730C</object-id>
              <tp:taxon-name-part taxon-name-part-type="genus" reg="Coleus">Coleus</tp:taxon-name-part>
              <tp:taxon-name-part taxon-name-part-type="species" reg="modestus">modestus</tp:taxon-name-part>
            </tp:taxon-name><tp:taxon-authority>(Baker) Robyns &amp; Lebrun, Ann. Soc. Sci. Bruxelles, Sér. B 49: 106. 1929.</tp:taxon-authority><tp:nomenclature-citation-list><tp:nomenclature-citation><tp:taxon-name>
                  <tp:taxon-name-part taxon-name-part-type="genus" reg="Plectranthus"/>
                  <tp:taxon-name-part taxon-name-part-type="species" reg="modestus"/>
                </tp:taxon-name><comment>≡ <tp:taxon-name><tp:taxon-name-part taxon-name-part-type="genus" reg="Plectranthus">Plectranthus</tp:taxon-name-part><tp:taxon-name-part taxon-name-part-type="species" reg="modestus">modestus</tp:taxon-name-part></tp:taxon-name> Baker, Bull. Misc. Inform. Kew 1895(99): 72 (1895). Type: Zambia, Mbala District: Tanganyika Plateau, 1889, <italic>A.Carson s.n.</italic> (holotype K [K000430767]). </comment></tp:nomenclature-citation></tp:nomenclature-citation-list></tp:nomenclature><tp:treatment-sec sec-type="description" id="SECID0ESSEM"><title>Description.</title><p><xref ref-type="bibr" rid="B20">Paton et al. (2009</xref>: 282), <xref ref-type="bibr" rid="B21">Paton et al. (2013</xref>: 229), as <italic><tp:taxon-name><tp:taxon-name-part taxon-name-part-type="genus" reg="Plectranthus">Plectranthus</tp:taxon-name-part><tp:taxon-name-part taxon-name-part-type="species" reg="modestus">modestus</tp:taxon-name-part></tp:taxon-name></italic> Baker.</p></tp:treatment-sec><tp:treatment-sec sec-type="distribution" id="SECID0ELTEM"><title>Distribution.</title><p>SW Tanzania to Zambia.</p></tp:treatment-sec><tp:treatment-sec sec-type="habitat" id="SECID0EQTEM"><title>Habitat and ecology.</title><p>Highland savannah, dry woodlands, dambos; 1250–1950 m elev.</p></tp:treatment-sec><tp:treatment-sec sec-type="Additional specimens" id="SECID0EVTEM"><title>Additional specimens.</title><p>DR. Congo, <bold><italic>Haut-Katanga</italic></bold>, Keyberg, 6 Dec 1956, <italic>E.Detilleux 222</italic> (BR); Marungu, près de Kibobwa, 8 Nov 1970, <italic>S.Lisowski, F.Malaisse, J.-J.Symoens 11875</italic> (BR, POZG); Forêt de la Luiswishi (NE Lubumbashi), 3 Dec 1971, <italic>F.Malaisse 7595</italic> (BR); Marungu, Mulongoshi, Nov 1945, <italic>P.Quarré 7211</italic> (BR); Kimilolo, 23 Jun 1927, <italic>P.Quarré 938</italic> (BR); Kipopo, 12 Apr 1958, <italic>A.Schmitz 6018</italic> (BR); Kiunda, Sept 1944, <italic>L.Dubois 1260</italic> (BR).</p></tp:treatment-sec><ref-list><ref id="B20"><mixed-citation xmlns:xlink="http://www.w3.org/1999/xlink" xlink:type="simple"><person-group><name name-style="western"><surname>Paton</surname><given-names>AJ</given-names></name><name name-style="western"><surname>Bramley</surname><given-names>G</given-names></name><name name-style="western"><surname>Ryding</surname><given-names>O</given-names></name><name name-style="western"><surname>Polhill</surname><given-names>RM</given-names></name><name name-style="western"><surname>Harvey</surname><given-names>YB</given-names></name><name name-style="western"><surname>Iwarsson</surname><given-names>M</given-names></name><name name-style="western"><surname>Willis</surname><given-names>F</given-names></name><name name-style="western"><surname>Phillipson</surname><given-names>PB</given-names></name><name name-style="western"><surname>Balkwill</surname><given-names>K</given-names></name><name name-style="western"><surname>Lukhoba</surname><given-names>CW</given-names></name><name name-style="western"><surname>Otieno</surname><given-names>D</given-names></name><name name-style="western"><surname>Harley</surname><given-names>RM</given-names></name></person-group> (<year>2009</year>) <article-title><tp:taxon-name><tp:taxon-name-part taxon-name-part-type="family">Lamiaceae</tp:taxon-name-part></tp:taxon-name> (<tp:taxon-name><tp:taxon-name-part taxon-name-part-type="family">Labiatae</tp:taxon-name-part></tp:taxon-name>).</article-title> In: <person-group><name name-style="western"><surname>Beentje</surname><given-names>HJ</given-names></name><name name-style="western"><surname>Ghazanfar</surname><given-names>SA</given-names></name><name name-style="western"><surname>Polhill</surname><given-names>RM</given-names></name></person-group> (<role>Eds</role>) <issue-title>Flora of Tropical East Africa.</issue-title><source>Royal Botanic Gardens, Kew, Richmond</source>, <fpage>1</fpage>–<lpage>430</lpage>.</mixed-citation></ref><ref id="B21"><mixed-citation xmlns:xlink="http://www.w3.org/1999/xlink" xlink:type="simple"><person-group><name name-style="western"><surname>Paton</surname><given-names>AJ</given-names></name><name name-style="western"><surname>Bramley</surname><given-names>G</given-names></name><name name-style="western"><surname>Ryding</surname><given-names>O</given-names></name><name name-style="western"><surname>Polhill</surname><given-names>RM</given-names></name><name name-style="western"><surname>Harvey</surname><given-names>YB</given-names></name><name name-style="western"><surname>Iwarsson</surname><given-names>M</given-names></name><name name-style="western"><surname>Willis</surname><given-names>F</given-names></name><name name-style="western"><surname>Phillipson</surname><given-names>PB</given-names></name><name name-style="western"><surname>Balkwill</surname><given-names>K</given-names></name><name name-style="western"><surname>Lukhoba</surname><given-names>CW</given-names></name><name name-style="western"><surname>Otieno</surname><given-names>D</given-names></name><name name-style="western"><surname>Harley</surname><given-names>RM</given-names></name></person-group> (<year>2013</year>) <article-title><tp:taxon-name><tp:taxon-name-part taxon-name-part-type="family">Lamiaceae</tp:taxon-name-part></tp:taxon-name>.</article-title> In: <person-group><name name-style="western"><surname>Timberlake</surname><given-names>J</given-names></name></person-group> (<role>Ed.</role>) <issue-title>Flora Zambesiaca 8(8).</issue-title><source>Royal Botanic Gardens, Kew, Richmond</source>, <fpage>1</fpage>–<lpage>346</lpage>.</mixed-citation></ref></ref-list></tp:taxon-treatment>
