# Supplementary material for: ﻿The genus Coleus (Lamiaceae) in Central Africa (Democratic Republic of the Congo, Rwanda, Burundi), with the description of 15 new species
Source: PhytoKeys. 2024 Sep 2;246:71–178. doi: 10.3897/phytokeys.246.129476 (PMC11384907; doi:10.3897/phytokeys.246.129476)
Supplement: XML Treatment for Coleus monostachyus (P.Beauv.) A.J.Paton subsp. monostachyus [file phytokeys.246.129476-treatment72.xml]

<!DOCTYPE tp:taxon-treatment
  PUBLIC "-//TaxonX//DTD Taxonomic Treatment Publishing DTD v0 20100105//EN" "tax-treatment-NSO.dtd">
<tp:taxon-treatment xmlns:tp="http://www.plazi.org/taxpub"><tp:treatment-meta><kwd-group><label>Taxon classification</label><kwd>
                <named-content content-type="kingdom">Plantae</named-content>
              </kwd><kwd>
                <named-content content-type="order">Lamiales</named-content>
              </kwd><kwd>
                <named-content content-type="family">Lamiaceae</named-content>
              </kwd></kwd-group><mixed-citation publication-type="journal"><person-group><name><surname>Meerts</surname><given-names>Pierre J.</given-names></name><name><surname>Paton</surname><given-names>Alan J.</given-names></name></person-group><article-title>﻿The genus <italic><tp:taxon-name><tp:taxon-name-part taxon-name-part-type="genus" reg="Coleus">Coleus</tp:taxon-name-part></tp:taxon-name></italic> (<tp:taxon-name><tp:taxon-name-part taxon-name-part-type="family">Lamiaceae</tp:taxon-name-part></tp:taxon-name>) in Central Africa (Democratic Republic of the Congo, Rwanda, Burundi), with the description of 15 new species</article-title><source>PhytoKeys</source><day>02</day><month>09</month><year>2024</year><volume>246</volume><fpage>71</fpage><lpage>178</lpage><pub-id pub-id-type="doi">10.3897/phytokeys.246.129476</pub-id></mixed-citation></tp:treatment-meta><tp:nomenclature><label>﻿</label><tp:taxon-name>
              <object-id xmlns:xlink="http://www.w3.org/1999/xlink" content-type="arpha" xlink:type="simple">A4DF915B-7FB8-5C16-B33D-61F7521FBB60</object-id>
              <tp:taxon-name-part taxon-name-part-type="genus" reg="Coleus">Coleus</tp:taxon-name-part>
              <tp:taxon-name-part taxon-name-part-type="species" reg="monostachyus">monostachyus</tp:taxon-name-part>
              <tp:taxon-name-part taxon-name-part-type="basionym-authority">(P.Beauv.)</tp:taxon-name-part>
              <tp:taxon-name-part taxon-name-part-type="authority">A.J.Paton</tp:taxon-name-part>
              <tp:taxon-name-part taxon-name-part-type="infraspecific-rank">subsp.</tp:taxon-name-part>
              <tp:taxon-name-part taxon-name-part-type="subspecies" reg="monostachyus">monostachyus</tp:taxon-name-part>
            </tp:taxon-name><tp:nomenclature-citation-list><tp:nomenclature-citation><tp:taxon-name>
                  <tp:taxon-name-part taxon-name-part-type="genus" reg="Solenostemon"/>
                  <tp:taxon-name-part taxon-name-part-type="species" reg="monostachyus"/>
                </tp:taxon-name><comment>= <tp:taxon-name><tp:taxon-name-part taxon-name-part-type="genus" reg="Solenostemon">Solenostemon</tp:taxon-name-part><tp:taxon-name-part taxon-name-part-type="species" reg="monostachyus">monostachyus</tp:taxon-name-part><tp:taxon-name-part taxon-name-part-type="infraspecific-rank">var.</tp:taxon-name-part><tp:taxon-name-part taxon-name-part-type="variety" reg="amplifrons">amplifrons</tp:taxon-name-part></tp:taxon-name> Briq. Bull. Herb. Boissier, sér. 2, 6: 826. 1906. Type: DR. Congo, Bangala, 26 May 1888, <italic>F.Hens ser. C, 33</italic> (holotype Z [Z-000021117]). </comment></tp:nomenclature-citation></tp:nomenclature-citation-list></tp:nomenclature><tp:treatment-sec sec-type="description" id="SECID0ELYEM"><title>Description.</title><p><xref ref-type="bibr" rid="B24">Paton et al. (2022</xref>: 52).</p></tp:treatment-sec><tp:treatment-sec sec-type="distribution" id="SECID0EVYEM"><title>Distribution.</title><p>W Tropical Africa to S Chad and Cabinda.</p></tp:treatment-sec><tp:treatment-sec sec-type="habitat" id="SECID0E1YEM"><title>Habitat and ecology.</title><p>Disturbed ground, cultivated fields, fallow fields, rainforest, wetland, occasionally epiphytic on palm stipe; 60–800 m elev.</p></tp:treatment-sec><tp:treatment-sec sec-type="Additional specimens" id="SECID0E6YEM"><title>Additional specimens.</title><p>DR. Congo, <bold><italic>Mayumbe</italic></bold>, Gimbi, vallée de la Mvuzi, 5 Jan 1949, <italic>L.Toussaint 720</italic> (BR); <bold><italic>Bas-Congo</italic></bold>, Kinsonia, 9 Mar 1960, <italic>P.Compère 1589</italic> (BR); Kitobola, 15 May 1910, <italic>A.Flamigni 176</italic> (BR, US); Terr. Masina, Kimbangu, 20 Dec 1978, <italic>L.Pauwels 6093</italic> (BR, WAG); <bold><italic>Kasaï</italic></bold>, Kutu, 30 Oct 1903, <italic>Em.&amp;M.Laurent s.n</italic>. (BR); Kapanga, Apr 1934, <italic>F.Overlaet 1213</italic> (BR); <bold><italic>Forestier central</italic></bold>: Mulumbela, 27 Jan 1980, <italic>Y.&amp;T.Ankei 79/1042</italic> (BR); Bambesa, 16 Sep 1958, <italic>A.Blomme 122</italic> (BR); Bongabo, 6 Jun 1971, <italic>H.Breyne 1695</italic> (BR); Territ. Banalia, route Kole-Kanwa, km 24, 13 Jun 1932, <italic>Galdermans 10</italic> (BR); Territ. Ekota-Bakutu, Sep 1934, <italic>L.Dubois 565</italic> (BR); Karawa, Apr 1924, <italic>V.G.Goossens 4485</italic> (BR); Bokuma, 26 Feb 1941, <italic>G.Hulstaert 61</italic> (BR); Eala, 22 May 1946, <italic>J.Léonard 164</italic> (BR); Yangambi, 29 Oct 1913, <italic>A.Michiels 32</italic> (BR); Barumbu, 29 Aug 1938, <italic>J.Louis 11061</italic> (BR, U, US); <bold><italic>Ubangi-Uele</italic></bold>, Bodangabo, 15 Feb 1955, <italic>C.Evrard 200</italic> (BR); Digba, 13 Sep 1952, <italic>P.Gérard 252</italic> (BR); Tukpwo, 9 Jul 1959, <italic>P.Gérard 3984</italic> (BR);</p></tp:treatment-sec><tp:treatment-sec sec-type="notes" id="SECID0EP2EM"><title>Note.</title><p>Specimens with unusually large leaves (e.g. <italic>W.Robyns 4263</italic>) correspond to “var. <tp:taxon-name><tp:taxon-name-part taxon-name-part-type="genus" reg="Solenostemon"/><tp:taxon-name-part taxon-name-part-type="variety" reg="amplifrons">amplifrons</tp:taxon-name-part></tp:taxon-name>’, but variation is continuous and this variety is not retained here.</p></tp:treatment-sec><ref-list><ref id="B24"><mixed-citation xmlns:xlink="http://www.w3.org/1999/xlink" xlink:type="simple"><person-group><name name-style="western"><surname>Paton</surname><given-names>AJ</given-names></name><name name-style="western"><surname>Pollard</surname><given-names>BJ</given-names></name><name name-style="western"><surname>Meerts</surname><given-names>P</given-names></name></person-group> (<year>2022</year>) <tp:taxon-name><tp:taxon-name-part taxon-name-part-type="family">Labiatae</tp:taxon-name-part></tp:taxon-name>. Flore du Gabon 38. Naturalis, Leiden &amp; Meise Botanic Garden, Meise.</mixed-citation></ref></ref-list></tp:taxon-treatment>
