# Supplementary material for: ﻿The genus Coleus (Lamiaceae) in Central Africa (Democratic Republic of the Congo, Rwanda, Burundi), with the description of 15 new species
Source: PhytoKeys. 2024 Sep 2;246:71–178. doi: 10.3897/phytokeys.246.129476 (PMC11384907; doi:10.3897/phytokeys.246.129476)
Supplement: XML Treatment for Coleus mystax [file phytokeys.246.129476-treatment73.xml]

<!DOCTYPE tp:taxon-treatment
  PUBLIC "-//TaxonX//DTD Taxonomic Treatment Publishing DTD v0 20100105//EN" "tax-treatment-NSO.dtd">
<tp:taxon-treatment xmlns:tp="http://www.plazi.org/taxpub"><tp:treatment-meta><kwd-group><label>Taxon classification</label><kwd>
                <named-content content-type="kingdom">Plantae</named-content>
              </kwd><kwd>
                <named-content content-type="order">Lamiales</named-content>
              </kwd><kwd>
                <named-content content-type="family">Lamiaceae</named-content>
              </kwd></kwd-group><mixed-citation publication-type="journal"><person-group><name><surname>Meerts</surname><given-names>Pierre J.</given-names></name><name><surname>Paton</surname><given-names>Alan J.</given-names></name></person-group><article-title>﻿The genus <italic><tp:taxon-name><tp:taxon-name-part taxon-name-part-type="genus" reg="Coleus">Coleus</tp:taxon-name-part></tp:taxon-name></italic> (<tp:taxon-name><tp:taxon-name-part taxon-name-part-type="family">Lamiaceae</tp:taxon-name-part></tp:taxon-name>) in Central Africa (Democratic Republic of the Congo, Rwanda, Burundi), with the description of 15 new species</article-title><source>PhytoKeys</source><day>02</day><month>09</month><year>2024</year><volume>246</volume><fpage>71</fpage><lpage>178</lpage><pub-id pub-id-type="doi">10.3897/phytokeys.246.129476</pub-id></mixed-citation></tp:treatment-meta><tp:nomenclature><label>﻿</label><tp:taxon-name>
              <object-id xmlns:xlink="http://www.w3.org/1999/xlink" content-type="arpha" xlink:type="simple">7E587E6A-1A4A-5293-AE33-D8155321C6FF</object-id>
              <tp:taxon-name-part taxon-name-part-type="genus" reg="Coleus">Coleus</tp:taxon-name-part>
              <tp:taxon-name-part taxon-name-part-type="species" reg="mystax">mystax</tp:taxon-name-part>
              <object-id xmlns:xlink="http://www.w3.org/1999/xlink" content-type="ipni" xlink:type="simple">urn:lsid:ipni.org:names:77347701-1</object-id>
            </tp:taxon-name><tp:taxon-authority>Meerts &amp; A.J.Paton</tp:taxon-authority><tp:taxon-status xmlns:xlink="http://www.w3.org/1999/xlink" xlink:type="simple">sp. nov.</tp:taxon-status><xref ref-type="fig" rid="F13">Fig. 13A–E</xref></tp:nomenclature><tp:treatment-sec sec-type="material" id="SECID0EU4EM"><title>Type.</title><p>DR. Congo, Haut-Katanga, Parc national de l’Upemba, Ganza, près de la riv. Mware, 24 Jun 1949, <italic>G.F.de Witte 6990</italic> (holotype BR [BR0000016835726]; isotype K).</p></tp:treatment-sec><tp:treatment-sec sec-type="diagnosis" id="SECID0EO5EM"><title>Diagnosis.</title><p>Closely related to <italic><tp:taxon-name><tp:taxon-name-part taxon-name-part-type="genus" reg="Coleus">Coleus</tp:taxon-name-part><tp:taxon-name-part taxon-name-part-type="species" reg="efoliatus">efoliatus</tp:taxon-name-part></tp:taxon-name></italic> De Wild., differing in the long patent smooth hairs on the calyx, pedicel and rachis, the shorter, more congested, inflorescence and the calyx lobes all similar in shape.</p></tp:treatment-sec><tp:treatment-sec sec-type="description" id="SECID0E65EM"><title>Description.</title><p>Annual herb, ca. 0.3 m high, leafless at flowering. Stem erect, sharply quadrangular, puberulent (hairs appressed, antrorse), with a tuft of hairs at the nodes, shiny, with yellow sessile glands, sparingly branched. Leaves not observed. Inflorescence lateral, moderately congested, 6–20 mm long, peduncle ca. 5 mm long, 9 to 20 flowers arranged in a spiral, with a single flower between an opposite or subopposite pair, each bract subtending a single flower; rachis with straight, smooth 1–4 mm long long cilia and short glandular hairs; bract narrowly elliptic, ca. 0.3 mm long; pedicel 1–2.5 mm long, pubescent as the rachis, inserted eccentrically in front of upper calyx lobe; calyx tubular, 3–4 mm long at anthesis, slightly accrescent to 4–5 mm long in fruit, pale whitish-green with dark green veins, with patent smooth cilia 2–5 mm long, short glandular hairs and sessile yellow glands, tube truncate, lobes purplish-tinged, all lobes almost similar in shape and length, narrowly triangular-subulate, 1–2 mm long, upper lobe slightly recurved, not decurrent; corolla sky-blue, ca. 6 mm long, tube straight, ca. 3 mm long, not exceeding calyx, progressively widening to throat, upper lip ca. 1 mm long, sparingly pilose, anterior lip ca. 2 mm long, 1 mm deep, cucullate, sparingly pilose, stamens included. Fruit: Nutlets rounded, compressed, shiny brown, ca. 0.8 mm diam.</p><fig id="F13" position="float" orientation="portrait"><object-id xmlns:xlink="http://www.w3.org/1999/xlink" content-type="doi" xlink:type="simple">10.3897/phytokeys.246.129476.figure13</object-id><object-id xmlns:xlink="http://www.w3.org/1999/xlink" content-type="arpha" xlink:type="simple">0FD63662-D1BA-582A-9DB9-5CC2CCCC0DAA</object-id><label>Figure 13.</label><caption><p><italic><tp:taxon-name><tp:taxon-name-part taxon-name-part-type="genus" reg="Coleus">Coleus</tp:taxon-name-part><tp:taxon-name-part taxon-name-part-type="species" reg="mystax">mystax</tp:taxon-name-part></tp:taxon-name></italic> Meerts &amp; A.J.Paton <bold>A</bold> habit <bold>B</bold> detail of stem <bold>C</bold> inflorescence <bold>D</bold> fruiting calyx <bold>E</bold> corolla. <italic>G.F.de Witte 6990</italic>. Drawn by Hilde Orye. Scale bars: 1 cm (<bold>A</bold>); 2 mm (<bold>B, C</bold>); 0.8 mm (<bold>D</bold>); 1 mm (<bold>E</bold>).</p></caption><graphic xmlns:xlink="http://www.w3.org/1999/xlink" xlink:href="phytokeys-246-071_article-129476__-g013.jpg" position="float" orientation="portrait" xlink:type="simple" id="oo_1126720.jpg"><uri content-type="original_file" xlink:type="simple">https://binary.pensoft.net/fig/1126720</uri></graphic></fig></tp:treatment-sec><tp:treatment-sec sec-type="etymology" id="SECID0EQAFM"><title>Etymology.</title><p>Latin <italic><tp:taxon-name><tp:taxon-name-part taxon-name-part-type="genus" reg="Coleus"/><tp:taxon-name-part taxon-name-part-type="species" reg="mystax">mystax</tp:taxon-name-part></tp:taxon-name> -acis</italic>, whisker, on account of the long stiff hairs on calyx and pedicel.</p></tp:treatment-sec><tp:treatment-sec sec-type="distribution" id="SECID0EBBFM"><title>Distribution.</title><p>Endemic of SE DR. Congo (Haut-Katanga).</p></tp:treatment-sec><tp:treatment-sec sec-type="habitat" id="SECID0EZBFM"><title>Habitat and ecology.</title><p>Steppic savannah, miombo woodland, often on rocky soil; 1100–1400 m elev.</p></tp:treatment-sec><tp:treatment-sec sec-type="Additional specimens" id="SECID0E5BFM"><title>Additional specimens.</title><p>DR. Congo, <bold><italic>Haut-Katanga</italic></bold>, Colline de Kungumarembe, à l’Est de Kasompi, forêt claire à <italic><tp:taxon-name><tp:taxon-name-part taxon-name-part-type="genus" reg="Brachystegia">Brachystegia</tp:taxon-name-part><tp:taxon-name-part taxon-name-part-type="species" reg="floribunda">floribunda</tp:taxon-name-part></tp:taxon-name></italic>, 30 Jul 1956, <italic>P.Duvigneaud &amp; J.Timperman 2183E</italic> (BRLU); Entre Shinkolobwe et Tantara, forêt claire sur roches dures, 7 Sep 1956, <italic>P.Duvigneaud &amp; J.Timperman 2643H</italic> (BRLU); Jadotville [Likasi], forêt claire à <italic><tp:taxon-name><tp:taxon-name-part taxon-name-part-type="genus" reg="Brachystegia">Brachystegia</tp:taxon-name-part><tp:taxon-name-part taxon-name-part-type="species" reg="utilis">utilis</tp:taxon-name-part></tp:taxon-name></italic> sur grand conglomérat, 15 Jun 1957, with <italic><tp:taxon-name><tp:taxon-name-part taxon-name-part-type="genus" reg="Coleus">Coleus</tp:taxon-name-part><tp:taxon-name-part taxon-name-part-type="species" reg="efoliatus">efoliatus</tp:taxon-name-part></tp:taxon-name></italic>, <italic>P.Duvigneaud 3580C1</italic> (BRLU); 7 km à l’ouest de Nzilo, sur la piste Nzilo-Kyamasumba, 1200 m elev., forêt claire sur affleurement rocheux, 17 Jun 1984, <italic>M.Schaijes 2323</italic> (BR).</p></tp:treatment-sec><tp:treatment-sec sec-type="notes" id="SECID0EWDFM"><title>Notes.</title><p>1. <italic><tp:taxon-name><tp:taxon-name-part taxon-name-part-type="genus" reg="Coleus">C.</tp:taxon-name-part><tp:taxon-name-part taxon-name-part-type="species" reg="mystax">mystax</tp:taxon-name-part></tp:taxon-name></italic> is closely related to <italic><tp:taxon-name><tp:taxon-name-part taxon-name-part-type="genus" reg="Coleus">C.</tp:taxon-name-part><tp:taxon-name-part taxon-name-part-type="species" reg="efoliatus">efoliatus</tp:taxon-name-part></tp:taxon-name></italic>, with which it sometimes co-exists; it shares with it the annual habit, early deciduous leaves, strongly quadrangular stem, inflorescence architecture and short corolla. It differs from it in the very conspicuous long smooth cilia on inflorescence (vs. cilia lacking or occasionally sparse in <italic><tp:taxon-name><tp:taxon-name-part taxon-name-part-type="genus" reg="Coleus">C.</tp:taxon-name-part><tp:taxon-name-part taxon-name-part-type="species" reg="efoliatus">efoliatus</tp:taxon-name-part></tp:taxon-name></italic>), the calyx lobes all more or less equal in size and shape (vs. upper lobe ovate), the shorter, more congested inflorescence (6–20 mm long vs. 15–50 mm) and the shorter calyx (4–5 mm long vs. 5–10 mm).</p><p>2. Vernacular name: tulamalama (in the Upemba National Park).</p></tp:treatment-sec></tp:taxon-treatment>
