# Supplementary material for: ﻿The genus Coleus (Lamiaceae) in Central Africa (Democratic Republic of the Congo, Rwanda, Burundi), with the description of 15 new species
Source: PhytoKeys. 2024 Sep 2;246:71–178. doi: 10.3897/phytokeys.246.129476 (PMC11384907; doi:10.3897/phytokeys.246.129476)
Supplement: XML Treatment for Coleus pseudoschizophyllus [file phytokeys.246.129476-treatment79.xml]

<!DOCTYPE tp:taxon-treatment
  PUBLIC "-//TaxonX//DTD Taxonomic Treatment Publishing DTD v0 20100105//EN" "tax-treatment-NSO.dtd">
<tp:taxon-treatment xmlns:tp="http://www.plazi.org/taxpub"><tp:treatment-meta><kwd-group><label>Taxon classification</label><kwd>
                <named-content content-type="kingdom">Plantae</named-content>
              </kwd><kwd>
                <named-content content-type="order">Lamiales</named-content>
              </kwd><kwd>
                <named-content content-type="family">Lamiaceae</named-content>
              </kwd></kwd-group><mixed-citation publication-type="journal"><person-group><name><surname>Meerts</surname><given-names>Pierre J.</given-names></name><name><surname>Paton</surname><given-names>Alan J.</given-names></name></person-group><article-title>﻿The genus <italic><tp:taxon-name><tp:taxon-name-part taxon-name-part-type="genus" reg="Coleus">Coleus</tp:taxon-name-part></tp:taxon-name></italic> (<tp:taxon-name><tp:taxon-name-part taxon-name-part-type="family">Lamiaceae</tp:taxon-name-part></tp:taxon-name>) in Central Africa (Democratic Republic of the Congo, Rwanda, Burundi), with the description of 15 new species</article-title><source>PhytoKeys</source><day>02</day><month>09</month><year>2024</year><volume>246</volume><fpage>71</fpage><lpage>178</lpage><pub-id pub-id-type="doi">10.3897/phytokeys.246.129476</pub-id></mixed-citation></tp:treatment-meta><tp:nomenclature><label>﻿</label><tp:taxon-name>
              <object-id xmlns:xlink="http://www.w3.org/1999/xlink" content-type="arpha" xlink:type="simple">6AF4E0FB-4ECC-596E-BDAF-2435EFE4EAD8</object-id>
              <tp:taxon-name-part taxon-name-part-type="genus" reg="Coleus">Coleus</tp:taxon-name-part>
              <tp:taxon-name-part taxon-name-part-type="species" reg="pseudoschizophyllus">pseudoschizophyllus</tp:taxon-name-part>
              <object-id xmlns:xlink="http://www.w3.org/1999/xlink" content-type="ipni" xlink:type="simple">urn:lsid:ipni.org:names:77347705-1</object-id>
            </tp:taxon-name><tp:taxon-authority>Meerts &amp; A.J.Paton</tp:taxon-authority><tp:taxon-status xmlns:xlink="http://www.w3.org/1999/xlink" xlink:type="simple">sp. nov.</tp:taxon-status><xref ref-type="fig" rid="F16">Fig. 16A–F</xref></tp:nomenclature><tp:treatment-sec sec-type="material" id="SECID0EBDGM"><title>Type.</title><p>DR. Congo, Haut-Katanga, Marungu, Katomia, 18 Apr 1939, <italic>P.J.J.Vanden Brande 55</italic> (holotype BR [BR0000016832183]).</p></tp:treatment-sec><tp:treatment-sec sec-type="diagnosis" id="SECID0E2DGM"><title>Diagnosis.</title><p>Closely related to <italic><tp:taxon-name><tp:taxon-name-part taxon-name-part-type="genus" reg="Coleus">C.</tp:taxon-name-part><tp:taxon-name-part taxon-name-part-type="species" reg="schizophyllus">schizophyllus</tp:taxon-name-part></tp:taxon-name></italic> on account of pinnatisect leaves and tuberous rootstock, differing by the conspicuously exserted sigmoid corolla tube, larger leaves, exserted stamens, tightly appressed indumentum and lack of glandular hairs in the inflorescence. It is also very closely related to <italic><tp:taxon-name><tp:taxon-name-part taxon-name-part-type="genus" reg="Coleus">C.</tp:taxon-name-part><tp:taxon-name-part taxon-name-part-type="species" reg="welwitschii">welwitschii</tp:taxon-name-part></tp:taxon-name></italic>, differing by the jagged to pinnatisect leaves and rootstock with tubers.</p></tp:treatment-sec><tp:treatment-sec sec-type="description" id="SECID0EXEGM"><title>Description.</title><p>Perennial herb, or suffrutex, 0.30–0.80 m high, from a thick rhizomatous rootstock, with fusiform tubers up to 5 cm long. Stem ascending to erect, the lower part woody, defoliated, purplish, strongly quadrangular, thinly puberulous with short adpressed retrorse hairs, upwards more densely puberulous and with red sessile glands, with a few long patent hairs at nodes, branched. Leaves opposite, petioled, often with fascicles of young leaves in the axils, ascending to spreading; blade ovate to trullate, 1.0–2.8 × 0.6–2.5 cm, apex acute, base more or less abruptly contracted and then attenuated into the petiole, margin markedly recurved, jagged to pinnatisect, with 3 to 6 lobes on either side, apical lobe narrowly oblong-triangular 3–5 mm long, upper surface dark green in herbarium, appressed pubescent, ca. 3 pairs of secondary veins, markedly impressed, lower surface markedly paler, pubescent on venation, this prominent, with dense red sessile glands; petiole 0.5–1.5 cm long, narrowly winged over the whole length, canaliculate, margin strongly recurved. Inflorescence lax, 8–10 cm long, 9–16 mm wide at anthesis (corolla excluded), with 12–15 verticils, spaced 6–10 mm, bracts ovate, cucullate, acuminate, 2–3 mm long, not forming a coma, ciliate, soon caducous, cymes sessile or with 1-mm long peduncle, of 5–12 flowers, cincinni 2–4 mm long, pedicels 2–4 mm, appressed pubescent, curved at tip, inserted very eccentrically in front of calyx upper lobe. Flower: calyx ca. 1.5 mm long at anthesis, pubescent, with red sessile glands, fruiting calyx 4–5 mm long, tubular, tube with 10 prominent ridges, throat truncate; posterior lip obovate, slightly recurved, very shortly decurrent, rounded to apiculate, ca. 2 mm long, lateral lobes oblong, ca. 2 mm long, rounded to truncate, median lobes of anterior lip fused into a 3–4 mm long linear lip, with teeth acute. Corolla white, 7–11 mm long, very shortly pubescent or puberulent on lobes, with red sessile glands, tube strongly sigmoid, 3–5 mm long, the sigmoid part long exserted, upper lip ca. 1 mm long, shallowly 4-lobed, much shorter than lower, lower lip ca. 4–5 mm long, 1.5–2 mm deep, somewhat upwardly curving, stamens exserted, filaments fused, anther ca. 0.5 mm long, style very shortly bifid, the branches often not divergent. Fruit: nutlets not observed.</p><fig id="F16" position="float" orientation="portrait"><object-id xmlns:xlink="http://www.w3.org/1999/xlink" content-type="doi" xlink:type="simple">10.3897/phytokeys.246.129476.figure16</object-id><object-id xmlns:xlink="http://www.w3.org/1999/xlink" content-type="arpha" xlink:type="simple">DAEECA27-E2A9-561E-B789-F31A0F6AF6B4</object-id><label>Figure 16.</label><caption><p><italic><tp:taxon-name><tp:taxon-name-part taxon-name-part-type="genus" reg="Coleus">Coleus</tp:taxon-name-part><tp:taxon-name-part taxon-name-part-type="species" reg="pseudoschizophyllus">pseudoschizophyllus</tp:taxon-name-part></tp:taxon-name></italic> Meerts &amp; A.J.Paton <bold>A</bold> habit <bold>B</bold> leaf <bold>C</bold> detail of inflorescence <bold>D</bold> flower <bold>E</bold> fruiting calyx <bold>A</bold> (except roots) <bold>B–D</bold><italic>L.Dubois 1140</italic><bold>A</bold> (roots only) <bold>E</bold><italic>P.J.J.Vanden Brande 55</italic>. Drawn by Hilde Orye. Scale bars: 1 cm (<bold>A, B</bold>); 2 mm (<bold>C</bold>); 3 mm (<bold>D</bold>); 1 mm (<bold>E</bold>).</p></caption><graphic xmlns:xlink="http://www.w3.org/1999/xlink" xlink:href="phytokeys-246-071_article-129476__-g016.jpg" position="float" orientation="portrait" xlink:type="simple" id="oo_1126723.jpg"><uri content-type="original_file" xlink:type="simple">https://binary.pensoft.net/fig/1126723</uri></graphic></fig></tp:treatment-sec><tp:treatment-sec sec-type="etymology" id="SECID0ESGGM"><title>Etymology.</title><p>The species superficially resembles <italic><tp:taxon-name><tp:taxon-name-part taxon-name-part-type="genus" reg="Coleus">Coleus</tp:taxon-name-part><tp:taxon-name-part taxon-name-part-type="species" reg="schizophyllus">schizophyllus</tp:taxon-name-part></tp:taxon-name></italic> (Baker) A.J.Paton on account of the deeply lobed leaves.</p></tp:treatment-sec><tp:treatment-sec sec-type="distribution" id="SECID0EDHGM"><title>Distribution.</title><p>Endemic of SE DR. Congo (Haut-Katanga, Marungu Massif).</p></tp:treatment-sec><tp:treatment-sec sec-type="habitat" id="SECID0E2HGM"><title>Habitat and ecology.</title><p>Rock crevices on mountains, scrub, steppic savannah on rocky soil (rhyolite); ca. 1600–2450 m elev.</p></tp:treatment-sec><tp:treatment-sec sec-type="Additional specimens" id="SECID0EAIGM"><title>Additional specimens.</title><p>DR. Congo, <bold><italic>Haut-Katanga</italic></bold>, Marungu, Ndawa, 2200 m elev., Apr 1944, <italic>L.Dubois 1140</italic> (BR); Marungu Massif, Katomia, 18 Apr 1939, <italic>P.J.J.Vanden Brande 67</italic> (BR); Marungu, Katuba, broussailles sur affleurement de rhyolithes, 27 Jun 1957, <italic>P.Duvigneaud 3744L</italic> (BRLU); Marungu, Env. Kasiki, Mont Kilonge, 12 Jun 1969, <italic>S.Lisowski, F.Malaisse, J.-J.Symoens 6518</italic> (POZG); Marungu, 10 km NNE Kasiki, sommet Lusale, 2450 m elev., 26 Nov 1969, <italic>S.Lisowski, F.Malaisse, J.-J.Symoens</italic> 8460 &amp; 8460a (POZG); Marungu, 7 km WSW de Luonde, 16 Feb 1970, <italic>S.Lisowski, F.Malaisse, J.-J.Symoens 9768</italic> (POZG); Marungu, Mont Zuiba, steppe, 21 Feb 1970, <italic>S.Lisowski, F.Malaisse, J.-J.Symoens</italic> 10483 (POZG).</p></tp:treatment-sec></tp:taxon-treatment>
