# Supplementary material for: ﻿The genus Coleus (Lamiaceae) in Central Africa (Democratic Republic of the Congo, Rwanda, Burundi), with the description of 15 new species
Source: PhytoKeys. 2024 Sep 2;246:71–178. doi: 10.3897/phytokeys.246.129476 (PMC11384907; doi:10.3897/phytokeys.246.129476)
Supplement: XML Treatment for Coleus pseudospeciosus [file phytokeys.246.129476-treatment80.xml]

<!DOCTYPE tp:taxon-treatment
  PUBLIC "-//TaxonX//DTD Taxonomic Treatment Publishing DTD v0 20100105//EN" "tax-treatment-NSO.dtd">
<tp:taxon-treatment xmlns:tp="http://www.plazi.org/taxpub"><tp:treatment-meta><kwd-group><label>Taxon classification</label><kwd>
                <named-content content-type="kingdom">Plantae</named-content>
              </kwd><kwd>
                <named-content content-type="order">Lamiales</named-content>
              </kwd><kwd>
                <named-content content-type="family">Lamiaceae</named-content>
              </kwd></kwd-group><mixed-citation publication-type="journal"><person-group><name><surname>Meerts</surname><given-names>Pierre J.</given-names></name><name><surname>Paton</surname><given-names>Alan J.</given-names></name></person-group><article-title>﻿The genus <italic><tp:taxon-name><tp:taxon-name-part taxon-name-part-type="genus" reg="Coleus">Coleus</tp:taxon-name-part></tp:taxon-name></italic> (<tp:taxon-name><tp:taxon-name-part taxon-name-part-type="family">Lamiaceae</tp:taxon-name-part></tp:taxon-name>) in Central Africa (Democratic Republic of the Congo, Rwanda, Burundi), with the description of 15 new species</article-title><source>PhytoKeys</source><day>02</day><month>09</month><year>2024</year><volume>246</volume><fpage>71</fpage><lpage>178</lpage><pub-id pub-id-type="doi">10.3897/phytokeys.246.129476</pub-id></mixed-citation></tp:treatment-meta><tp:nomenclature><label>﻿</label><tp:taxon-name>
              <object-id xmlns:xlink="http://www.w3.org/1999/xlink" content-type="arpha" xlink:type="simple">30D5ADC5-2283-57D5-96E8-1BEB2F88CAF0</object-id>
              <tp:taxon-name-part taxon-name-part-type="genus" reg="Coleus">Coleus</tp:taxon-name-part>
              <tp:taxon-name-part taxon-name-part-type="species" reg="pseudospeciosus">pseudospeciosus</tp:taxon-name-part>
            </tp:taxon-name><tp:taxon-authority>(Buscal. &amp; Muschl.) A.J.Paton, Phytokeys 129: 87. 2019.</tp:taxon-authority><tp:nomenclature-citation-list><tp:nomenclature-citation><tp:taxon-name>
                  <tp:taxon-name-part taxon-name-part-type="genus" reg="Pycnostachys"/>
                  <tp:taxon-name-part taxon-name-part-type="species" reg="pseudospeciosa"/>
                </tp:taxon-name><comment>≡ <tp:taxon-name><tp:taxon-name-part taxon-name-part-type="genus" reg="Pycnostachys">Pycnostachys</tp:taxon-name-part><tp:taxon-name-part taxon-name-part-type="species" reg="pseudospeciosa">pseudospeciosa</tp:taxon-name-part></tp:taxon-name> Buscal. &amp; Muschl., Bot. Jahrb. Syst. 49: 486. 1913. Type: Zambia, Lake Bangweulu, s.d, <italic>E.D’Aosta 1002</italic> (lectotype K [K000405996] fragment, designated by <xref ref-type="bibr" rid="B34">Ryding [2001]</xref>). </comment></tp:nomenclature-citation><tp:nomenclature-citation><tp:taxon-name>
                  <tp:taxon-name-part taxon-name-part-type="genus" reg="Pycnostachys"/>
                  <tp:taxon-name-part taxon-name-part-type="species" reg="ballotoides"/>
                </tp:taxon-name><comment>= <tp:taxon-name><tp:taxon-name-part taxon-name-part-type="genus" reg="Pycnostachys">Pycnostachys</tp:taxon-name-part><tp:taxon-name-part taxon-name-part-type="species" reg="ballotoides">ballotoides</tp:taxon-name-part></tp:taxon-name> Perkins, Notizbl. Bot. Gart. Berlin-Dahlem 8: 72. 1921. Type: DR. Congo, Katanga, Mt Senga, May 1908 [“1906” in protologue], <italic>T.Kassner 2930a</italic> (holotype B destroyed). </comment></tp:nomenclature-citation><tp:nomenclature-citation><tp:taxon-name>
                  <tp:taxon-name-part taxon-name-part-type="genus" reg="Pycnostachys"/>
                  <tp:taxon-name-part taxon-name-part-type="species" reg="mausaensis"/>
                </tp:taxon-name><comment>= <tp:taxon-name><tp:taxon-name-part taxon-name-part-type="genus" reg="Pycnostachys">Pycnostachys</tp:taxon-name-part><tp:taxon-name-part taxon-name-part-type="species" reg="mausaensis">mausaensis</tp:taxon-name-part></tp:taxon-name> De Wild., Notes Fl. Katanga 7: 47. 1921. Type: DR. Congo, Katanga, Mt Senga, mt. slope, 31 May 1908, <italic>T.Kassner</italic> 2920a (holotype BR [BR0000013409814]; isotype K [K000405742]). </comment></tp:nomenclature-citation></tp:nomenclature-citation-list></tp:nomenclature><tp:treatment-sec sec-type="description" id="SECID0ERMGM"><title>Description.</title><p><xref ref-type="bibr" rid="B21">Paton et al. (2013</xref>: 326), as <italic><tp:taxon-name><tp:taxon-name-part taxon-name-part-type="genus" reg="Pycnostachys">Pycnostachys</tp:taxon-name-part><tp:taxon-name-part taxon-name-part-type="species" reg="pseudospeciosa">pseudospeciosa</tp:taxon-name-part></tp:taxon-name></italic> Buscal. &amp; Muschl.</p></tp:treatment-sec><tp:treatment-sec sec-type="distribution" id="SECID0EGNGM"><title>Distribution.</title><p>S DR. Congo to N. Zambia.</p></tp:treatment-sec><tp:treatment-sec sec-type="habitat" id="SECID0ESNGM"><title>Habitat and ecology.</title><p>Steppic savannah on seasonally set soil (dilungu), pond margin, more rarely dry woodland; 1400–1750 m elev.</p></tp:treatment-sec><tp:treatment-sec sec-type="Additional specimens" id="SECID0EXNGM"><title>Additional specimens.</title><p>DR. Congo, <bold><italic>Haut-Katanga</italic></bold>, Au-delà de Kakera vers Baudouinville [Moba], 29 Jun 1957, <italic>P.Duvigneaud 3773</italic> (BRLU); Buyé Bula, affl. Muye, 30 Mar 1948, <italic>G.F.de Witte 3595</italic> (BR, WAG); Mont Senga, 31 May 1908, <italic>T.Kassner 2920a</italic> (K); Près de la rivière Mutungulu, 16 May 1971, <italic>F.Malaisse 1357</italic> (BR).</p></tp:treatment-sec><ref-list><ref id="B34"><mixed-citation xmlns:xlink="http://www.w3.org/1999/xlink" xlink:type="simple"><person-group><name name-style="western"><surname>Ryding</surname><given-names>O</given-names></name></person-group> (<year>2001</year>) <article-title>Reno Muschler and the identity of his African labiates.</article-title><source>Biologiske Skrifter</source><volume>54</volume>: <fpage>155</fpage>–<lpage>172</lpage>.</mixed-citation></ref><ref id="B21"><mixed-citation xmlns:xlink="http://www.w3.org/1999/xlink" xlink:type="simple"><person-group><name name-style="western"><surname>Paton</surname><given-names>AJ</given-names></name><name name-style="western"><surname>Bramley</surname><given-names>G</given-names></name><name name-style="western"><surname>Ryding</surname><given-names>O</given-names></name><name name-style="western"><surname>Polhill</surname><given-names>RM</given-names></name><name name-style="western"><surname>Harvey</surname><given-names>YB</given-names></name><name name-style="western"><surname>Iwarsson</surname><given-names>M</given-names></name><name name-style="western"><surname>Willis</surname><given-names>F</given-names></name><name name-style="western"><surname>Phillipson</surname><given-names>PB</given-names></name><name name-style="western"><surname>Balkwill</surname><given-names>K</given-names></name><name name-style="western"><surname>Lukhoba</surname><given-names>CW</given-names></name><name name-style="western"><surname>Otieno</surname><given-names>D</given-names></name><name name-style="western"><surname>Harley</surname><given-names>RM</given-names></name></person-group> (<year>2013</year>) <article-title><tp:taxon-name><tp:taxon-name-part taxon-name-part-type="family">Lamiaceae</tp:taxon-name-part></tp:taxon-name>.</article-title> In: <person-group><name name-style="western"><surname>Timberlake</surname><given-names>J</given-names></name></person-group> (<role>Ed.</role>) <issue-title>Flora Zambesiaca 8(8).</issue-title><source>Royal Botanic Gardens, Kew, Richmond</source>, <fpage>1</fpage>–<lpage>346</lpage>.</mixed-citation></ref></ref-list></tp:taxon-treatment>
