# Supplementary material for: ﻿The genus Coleus (Lamiaceae) in Central Africa (Democratic Republic of the Congo, Rwanda, Burundi), with the description of 15 new species
Source: PhytoKeys. 2024 Sep 2;246:71–178. doi: 10.3897/phytokeys.246.129476 (PMC11384907; doi:10.3897/phytokeys.246.129476)
Supplement: XML Treatment for Coleus repens [file phytokeys.246.129476-treatment81.xml]

<!DOCTYPE tp:taxon-treatment
  PUBLIC "-//TaxonX//DTD Taxonomic Treatment Publishing DTD v0 20100105//EN" "tax-treatment-NSO.dtd">
<tp:taxon-treatment xmlns:tp="http://www.plazi.org/taxpub"><tp:treatment-meta><kwd-group><label>Taxon classification</label><kwd>
                <named-content content-type="kingdom">Plantae</named-content>
              </kwd><kwd>
                <named-content content-type="order">Lamiales</named-content>
              </kwd><kwd>
                <named-content content-type="family">Lamiaceae</named-content>
              </kwd></kwd-group><mixed-citation publication-type="journal"><person-group><name><surname>Meerts</surname><given-names>Pierre J.</given-names></name><name><surname>Paton</surname><given-names>Alan J.</given-names></name></person-group><article-title>﻿The genus <italic><tp:taxon-name><tp:taxon-name-part taxon-name-part-type="genus" reg="Coleus">Coleus</tp:taxon-name-part></tp:taxon-name></italic> (<tp:taxon-name><tp:taxon-name-part taxon-name-part-type="family">Lamiaceae</tp:taxon-name-part></tp:taxon-name>) in Central Africa (Democratic Republic of the Congo, Rwanda, Burundi), with the description of 15 new species</article-title><source>PhytoKeys</source><day>02</day><month>09</month><year>2024</year><volume>246</volume><fpage>71</fpage><lpage>178</lpage><pub-id pub-id-type="doi">10.3897/phytokeys.246.129476</pub-id></mixed-citation></tp:treatment-meta><tp:nomenclature><label>﻿</label><tp:taxon-name>
              <object-id xmlns:xlink="http://www.w3.org/1999/xlink" content-type="arpha" xlink:type="simple">43BF860A-DFC3-519A-B688-0EAACA2157AE</object-id>
              <tp:taxon-name-part taxon-name-part-type="genus" reg="Coleus">Coleus</tp:taxon-name-part>
              <tp:taxon-name-part taxon-name-part-type="species" reg="repens">repens</tp:taxon-name-part>
            </tp:taxon-name><tp:taxon-authority>Gürke, Bot. Jahrb. Syst. 19: 213. 1894.</tp:taxon-authority></tp:nomenclature><tp:treatment-sec sec-type="material" id="SECID0ESPGM"><title>Type.</title><p>Cameroon, Mt Kupe, Nyasoso, nature trail above the Government High School, <italic>B.Pollard 83</italic> (neotype K [K000051084]; isoneotype KUPE, WAG, YA, designated by <xref ref-type="bibr" rid="B25">Pollard [2005]</xref>).</p></tp:treatment-sec><tp:treatment-sec sec-type="description" id="SECID0E5PGM"><title>Description.</title><p><xref ref-type="bibr" rid="B19">Paton (2022</xref>: 53).</p></tp:treatment-sec><tp:treatment-sec sec-type="distribution" id="SECID0EIQGM"><title>Distribution.</title><p>W &amp; WC Tropical Africa.</p></tp:treatment-sec><tp:treatment-sec sec-type="habitat" id="SECID0ENQGM"><title>Habitat and ecology.</title><p>Rain forest; ca. 500 m elev.</p></tp:treatment-sec><tp:treatment-sec sec-type="Additional specimens" id="SECID0ESQGM"><title>Additional specimens.</title><p>DR. Congo, <bold><italic>Forestier Central</italic></bold>, Katako Kombe, Jan 1910, <italic>J.Claessens 406</italic> (BR).</p></tp:treatment-sec><tp:treatment-sec sec-type="notes" id="SECID0EMRGM"><title>Note.</title><p>This species is known from a single collection in DR. Congo, ca. 1000 km east of nearest localities in the Republic of Congo; the materials from DR. Congo departs from typical materials in having lateral calyx teeth obtuse at tip, not acuminate.</p></tp:treatment-sec><ref-list><ref id="B25"><mixed-citation xmlns:xlink="http://www.w3.org/1999/xlink" xlink:type="simple"><person-group><name name-style="western"><surname>Pollard</surname><given-names>BJ</given-names></name></person-group> (<year>2005</year>) <article-title>Two new names in African <italic><tp:taxon-name><tp:taxon-name-part taxon-name-part-type="genus">Plectranthus</tp:taxon-name-part></tp:taxon-name></italic> (<tp:taxon-name><tp:taxon-name-part taxon-name-part-type="family">Labiatae</tp:taxon-name-part></tp:taxon-name>).</article-title><source>Kew Bulletin</source><volume>60</volume>: <fpage>145</fpage>–<lpage>147</lpage>. <ext-link xlink:href="https://www.jstor.org/stable/4110898" ext-link-type="uri" xlink:type="simple">https://www.jstor.org/stable/4110898</ext-link></mixed-citation></ref><ref id="B19"><mixed-citation xmlns:xlink="http://www.w3.org/1999/xlink" xlink:type="simple"><person-group><name name-style="western"><surname>Paton</surname><given-names>AJ</given-names></name></person-group> (<year>2022</year>) <italic><tp:taxon-name><tp:taxon-name-part taxon-name-part-type="genus">Coleus</tp:taxon-name-part></tp:taxon-name></italic>. In: Flore du Gabon 38. <tp:taxon-name><tp:taxon-name-part taxon-name-part-type="family">Labiatae</tp:taxon-name-part></tp:taxon-name>. Naturalis, Leiden &amp; Meise Botanic Garden, Meise, 41–54.</mixed-citation></ref></ref-list></tp:taxon-treatment>
