# Supplementary material for: ﻿The genus Coleus (Lamiaceae) in Central Africa (Democratic Republic of the Congo, Rwanda, Burundi), with the description of 15 new species
Source: PhytoKeys. 2024 Sep 2;246:71–178. doi: 10.3897/phytokeys.246.129476 (PMC11384907; doi:10.3897/phytokeys.246.129476)
Supplement: XML Treatment for Coleus rhodesianus [file phytokeys.246.129476-treatment82.xml]

<!DOCTYPE tp:taxon-treatment
  PUBLIC "-//TaxonX//DTD Taxonomic Treatment Publishing DTD v0 20100105//EN" "tax-treatment-NSO.dtd">
<tp:taxon-treatment xmlns:tp="http://www.plazi.org/taxpub"><tp:treatment-meta><kwd-group><label>Taxon classification</label><kwd>
                <named-content content-type="kingdom">Plantae</named-content>
              </kwd><kwd>
                <named-content content-type="order">Lamiales</named-content>
              </kwd><kwd>
                <named-content content-type="family">Lamiaceae</named-content>
              </kwd></kwd-group><mixed-citation publication-type="journal"><person-group><name><surname>Meerts</surname><given-names>Pierre J.</given-names></name><name><surname>Paton</surname><given-names>Alan J.</given-names></name></person-group><article-title>﻿The genus <italic><tp:taxon-name><tp:taxon-name-part taxon-name-part-type="genus" reg="Coleus">Coleus</tp:taxon-name-part></tp:taxon-name></italic> (<tp:taxon-name><tp:taxon-name-part taxon-name-part-type="family">Lamiaceae</tp:taxon-name-part></tp:taxon-name>) in Central Africa (Democratic Republic of the Congo, Rwanda, Burundi), with the description of 15 new species</article-title><source>PhytoKeys</source><day>02</day><month>09</month><year>2024</year><volume>246</volume><fpage>71</fpage><lpage>178</lpage><pub-id pub-id-type="doi">10.3897/phytokeys.246.129476</pub-id></mixed-citation></tp:treatment-meta><tp:nomenclature><label>﻿</label><tp:taxon-name>
              <object-id xmlns:xlink="http://www.w3.org/1999/xlink" content-type="arpha" xlink:type="simple">B7CDB4F8-F386-5EFB-880C-C43816A1AB52</object-id>
              <tp:taxon-name-part taxon-name-part-type="genus" reg="Coleus">Coleus</tp:taxon-name-part>
              <tp:taxon-name-part taxon-name-part-type="species" reg="rhodesianus">rhodesianus</tp:taxon-name-part>
            </tp:taxon-name><tp:taxon-authority>(N.E.Br.) A.J.Paton, Phytokeys 129: 88. 2019 (“ rhodesianum”).</tp:taxon-authority><tp:nomenclature-citation-list><tp:nomenclature-citation><tp:taxon-name>
                  <tp:taxon-name-part taxon-name-part-type="genus" reg="Englerastrum"/>
                  <tp:taxon-name-part taxon-name-part-type="species" reg="rhodesianum"/>
                </tp:taxon-name><comment>≡ <tp:taxon-name><tp:taxon-name-part taxon-name-part-type="genus" reg="Englerastrum">Englerastrum</tp:taxon-name-part><tp:taxon-name-part taxon-name-part-type="species" reg="rhodesianum">rhodesianum</tp:taxon-name-part></tp:taxon-name> N.E.Br., Bull. Misc. Inform. Kew 1922: 31. 1922. Type: Zambia, Mumbwai, <italic>M.A.Macaulay 637</italic> (syntype K), &amp; Zambia, Livingstone, <italic>F.A.Rogers 7205</italic> (syntype, not seen). </comment></tp:nomenclature-citation><tp:nomenclature-citation><tp:taxon-name>
                  <tp:taxon-name-part taxon-name-part-type="genus" reg="Englerastrum"/>
                  <tp:taxon-name-part taxon-name-part-type="species" reg="schweinfurthii"/>
                </tp:taxon-name><comment>= <tp:taxon-name><tp:taxon-name-part taxon-name-part-type="genus" reg="Englerastrum">Englerastrum</tp:taxon-name-part><tp:taxon-name-part taxon-name-part-type="species" reg="schweinfurthii">schweinfurthii</tp:taxon-name-part></tp:taxon-name> Briq., Bot. Jahrb. Syst. 19: 178. 1894, non <tp:taxon-name><tp:taxon-name-part taxon-name-part-type="genus" reg="Coleus">Coleus</tp:taxon-name-part><tp:taxon-name-part taxon-name-part-type="species" reg="schweinfurthii">schweinfurthii</tp:taxon-name-part></tp:taxon-name> Vatke. Type: South Sudan (“Ghasallquellengebiet, Lande der Bongo”), Addai, 19 Oct 1869, <italic>G.Schweinfurth 2532</italic> (K, P, PRE, W). </comment></tp:nomenclature-citation><tp:nomenclature-citation><tp:taxon-name>
                  <tp:taxon-name-part taxon-name-part-type="genus" reg="Plectranthus"/>
                  <tp:taxon-name-part taxon-name-part-type="species" reg="djalonensis"/>
                </tp:taxon-name><comment>= <tp:taxon-name><tp:taxon-name-part taxon-name-part-type="genus" reg="Plectranthus">Plectranthus</tp:taxon-name-part><tp:taxon-name-part taxon-name-part-type="species" reg="djalonensis">djalonensis</tp:taxon-name-part></tp:taxon-name> (A.Chev.) A.J.Paton, Fl. Trop. E. Afr., Lamiac.: 286. 2009. Type: Guinea, sur les plateau ferrugineux arides entre Timbo et Kouria, Sept 1907, <italic>A.Chevalier s.n.</italic> (holotype P [P00466389]; isotype K). </comment></tp:nomenclature-citation></tp:nomenclature-citation-list></tp:nomenclature><tp:treatment-sec sec-type="description" id="SECID0EMVGM"><title>Description.</title><p><xref ref-type="bibr" rid="B20">Paton et al. (2009</xref>: 286), <xref ref-type="bibr" rid="B21">Paton et al. (2013</xref>: 236), as <italic><tp:taxon-name><tp:taxon-name-part taxon-name-part-type="genus" reg="Plectranthus">Plectranthus</tp:taxon-name-part><tp:taxon-name-part taxon-name-part-type="species" reg="djalonensis">djalonensis</tp:taxon-name-part></tp:taxon-name></italic> (A.Chev.) A.J.Paton.</p></tp:treatment-sec><tp:treatment-sec sec-type="distribution" id="SECID0EFWGM"><title>Distribution.</title><p>Tropical Africa to Caprivi Strip.</p></tp:treatment-sec><tp:treatment-sec sec-type="habitat" id="SECID0EKWGM"><title>Habitat and ecology.</title><p>River-bank, ruderal, open vegetation on wet soil, savannah, palm oil plantation, mostly on wet soil; forests, rarely on copper rich soil; very broad ecological amplitude in terms of light and soil moisture; 100–1750 m elev.</p></tp:treatment-sec><tp:treatment-sec sec-type="Additional specimens" id="SECID0EPWGM"><title>Additional specimens.</title><p>DR. Congo, <bold><italic>Mayombe</italic></bold>, Lukula, 1 Sep 1913, <italic>J.Bequaert 671</italic> (BR); Luki, 3 Apr 1947, <italic>R.Devred 3363</italic> (BR, POZG); <bold><italic>Bas-Congo</italic></bold>, Kisantu, 4 Mar 1959, <italic>L.Pauwels 2005</italic> (BR, WAG); Dolo [Ndolo], Jun 1899, <italic>R.Schlechter 12490</italic> (AMD, BM, BR, E, G, L, P); <bold><italic>Kasaï</italic></bold>, Lusambo, 15 Mar 1939, <italic>P.Casier 54 &amp; 56</italic> (BR); Suka, Jul 1975, <italic>M.Dujardin 401</italic> (BR); <bold><italic>Bas-Katanga</italic></bold>, Mwene-Ditu, Kele, 13 May 1957, <italic>L.Liben 2946</italic> (BR); Gandajika, 18 Mar 1954, <italic>S.Risopoulos 196</italic> (BR); <bold><italic>Forestier Central</italic></bold>, Yangambi, Ile Tukutu, 10 Jul 1963, <italic>D.Bolema 1178</italic> (BR); Kisangani, Ile Kongolo, 3 Mar 1978, <italic>J.Lejoly 2747</italic> (BR, BRLU, K, WAG); Yoambole, entre Lileko et Basoko, 28 Sep 1938, <italic>J.Louis 11437</italic> (BR); Bikoro, Gombe, 20 May 1959, <italic>L.Toka 79</italic> (BR, WAG); <bold><italic>Ubangi-Uele</italic></bold>, Doruma, Oct 1936, <italic>A.M.De Graer 754</italic> (BR, K, WAG); Camp Garamba, 10 Oct 1955, <italic>M.Micha 296</italic> (BR, WAG); <bold><italic>Lacs Edouard et Kivu</italic></bold>, Ruzizi, May 1967, <italic>J.Loumaye s.n</italic>. (BR); <bold><italic>Haut-Katanga</italic></bold>, Upemba, riv. Manda, 20 Apr 1948, <italic>G.F.de Witte 3736</italic> (BR); Entre Mulubi et Kashika, 29 Apr 1926, <italic>J.Lebrun 2119</italic> (BR); Kwatebala, 24 Apr 2006, <italic>F.Malaisse, E.Kisimba, L.Saad 21</italic> (BR).</p><p>Rwanda, Route Nyamasheke-Kibuye, km 19, 29 Mar 1972, <italic>G.Bouxin 1527</italic> (BR); Mushao, May 1929, <italic>H.Humbert 8460</italic> (BR); Rwinkwavu, Plaine de Matinza, 21 May 1969, <italic>G.Bouxin &amp; M.Radoux 450</italic> (BR).</p><p>Burundi, Aérodrome de Bujumbura, 16 Mar 1967, <italic>J.Lewalle 1680</italic> (BR, MO); Kabuyekere, 5 Jun 1980, <italic>M.Reekmans 9282</italic> (BR, MO, US); Kigwena, 13 May 1982, <italic>M.Reekmans 11199</italic> (BR, MO, WAG).</p></tp:treatment-sec><ref-list><ref id="B20"><mixed-citation xmlns:xlink="http://www.w3.org/1999/xlink" xlink:type="simple"><person-group><name name-style="western"><surname>Paton</surname><given-names>AJ</given-names></name><name name-style="western"><surname>Bramley</surname><given-names>G</given-names></name><name name-style="western"><surname>Ryding</surname><given-names>O</given-names></name><name name-style="western"><surname>Polhill</surname><given-names>RM</given-names></name><name name-style="western"><surname>Harvey</surname><given-names>YB</given-names></name><name name-style="western"><surname>Iwarsson</surname><given-names>M</given-names></name><name name-style="western"><surname>Willis</surname><given-names>F</given-names></name><name name-style="western"><surname>Phillipson</surname><given-names>PB</given-names></name><name name-style="western"><surname>Balkwill</surname><given-names>K</given-names></name><name name-style="western"><surname>Lukhoba</surname><given-names>CW</given-names></name><name name-style="western"><surname>Otieno</surname><given-names>D</given-names></name><name name-style="western"><surname>Harley</surname><given-names>RM</given-names></name></person-group> (<year>2009</year>) <article-title><tp:taxon-name><tp:taxon-name-part taxon-name-part-type="family">Lamiaceae</tp:taxon-name-part></tp:taxon-name> (<tp:taxon-name><tp:taxon-name-part taxon-name-part-type="family">Labiatae</tp:taxon-name-part></tp:taxon-name>).</article-title> In: <person-group><name name-style="western"><surname>Beentje</surname><given-names>HJ</given-names></name><name name-style="western"><surname>Ghazanfar</surname><given-names>SA</given-names></name><name name-style="western"><surname>Polhill</surname><given-names>RM</given-names></name></person-group> (<role>Eds</role>) <issue-title>Flora of Tropical East Africa.</issue-title><source>Royal Botanic Gardens, Kew, Richmond</source>, <fpage>1</fpage>–<lpage>430</lpage>.</mixed-citation></ref><ref id="B21"><mixed-citation xmlns:xlink="http://www.w3.org/1999/xlink" xlink:type="simple"><person-group><name name-style="western"><surname>Paton</surname><given-names>AJ</given-names></name><name name-style="western"><surname>Bramley</surname><given-names>G</given-names></name><name name-style="western"><surname>Ryding</surname><given-names>O</given-names></name><name name-style="western"><surname>Polhill</surname><given-names>RM</given-names></name><name name-style="western"><surname>Harvey</surname><given-names>YB</given-names></name><name name-style="western"><surname>Iwarsson</surname><given-names>M</given-names></name><name name-style="western"><surname>Willis</surname><given-names>F</given-names></name><name name-style="western"><surname>Phillipson</surname><given-names>PB</given-names></name><name name-style="western"><surname>Balkwill</surname><given-names>K</given-names></name><name name-style="western"><surname>Lukhoba</surname><given-names>CW</given-names></name><name name-style="western"><surname>Otieno</surname><given-names>D</given-names></name><name name-style="western"><surname>Harley</surname><given-names>RM</given-names></name></person-group> (<year>2013</year>) <article-title><tp:taxon-name><tp:taxon-name-part taxon-name-part-type="family">Lamiaceae</tp:taxon-name-part></tp:taxon-name>.</article-title> In: <person-group><name name-style="western"><surname>Timberlake</surname><given-names>J</given-names></name></person-group> (<role>Ed.</role>) <issue-title>Flora Zambesiaca 8(8).</issue-title><source>Royal Botanic Gardens, Kew, Richmond</source>, <fpage>1</fpage>–<lpage>346</lpage>.</mixed-citation></ref></ref-list></tp:taxon-treatment>
