# Supplementary material for: ﻿The genus Coleus (Lamiaceae) in Central Africa (Democratic Republic of the Congo, Rwanda, Burundi), with the description of 15 new species
Source: PhytoKeys. 2024 Sep 2;246:71–178. doi: 10.3897/phytokeys.246.129476 (PMC11384907; doi:10.3897/phytokeys.246.129476)
Supplement: XML Treatment for Coleus schliebenii [file phytokeys.246.129476-treatment86.xml]

<!DOCTYPE tp:taxon-treatment
  PUBLIC "-//TaxonX//DTD Taxonomic Treatment Publishing DTD v0 20100105//EN" "tax-treatment-NSO.dtd">
<tp:taxon-treatment xmlns:tp="http://www.plazi.org/taxpub"><tp:treatment-meta><kwd-group><label>Taxon classification</label><kwd>
                <named-content content-type="kingdom">Plantae</named-content>
              </kwd><kwd>
                <named-content content-type="order">Lamiales</named-content>
              </kwd><kwd>
                <named-content content-type="family">Lamiaceae</named-content>
              </kwd></kwd-group><mixed-citation publication-type="journal"><person-group><name><surname>Meerts</surname><given-names>Pierre J.</given-names></name><name><surname>Paton</surname><given-names>Alan J.</given-names></name></person-group><article-title>﻿The genus <italic><tp:taxon-name><tp:taxon-name-part taxon-name-part-type="genus" reg="Coleus">Coleus</tp:taxon-name-part></tp:taxon-name></italic> (<tp:taxon-name><tp:taxon-name-part taxon-name-part-type="family">Lamiaceae</tp:taxon-name-part></tp:taxon-name>) in Central Africa (Democratic Republic of the Congo, Rwanda, Burundi), with the description of 15 new species</article-title><source>PhytoKeys</source><day>02</day><month>09</month><year>2024</year><volume>246</volume><fpage>71</fpage><lpage>178</lpage><pub-id pub-id-type="doi">10.3897/phytokeys.246.129476</pub-id></mixed-citation></tp:treatment-meta><tp:nomenclature><label>﻿</label><tp:taxon-name>
              <object-id xmlns:xlink="http://www.w3.org/1999/xlink" content-type="arpha" xlink:type="simple">CAED1199-60F5-565B-98FE-43F378078BB6</object-id>
              <tp:taxon-name-part taxon-name-part-type="genus" reg="Coleus">Coleus</tp:taxon-name-part>
              <tp:taxon-name-part taxon-name-part-type="species" reg="schliebenii">schliebenii</tp:taxon-name-part>
            </tp:taxon-name><tp:taxon-authority>(Mildbr.) A.J.Paton, Phytokeys 129: 92. 2019.</tp:taxon-authority><tp:nomenclature-citation-list><tp:nomenclature-citation><tp:taxon-name>
                  <tp:taxon-name-part taxon-name-part-type="genus" reg="Pycnostachys"/>
                  <tp:taxon-name-part taxon-name-part-type="species" reg="schliebenii"/>
                </tp:taxon-name><comment>≡ <tp:taxon-name><tp:taxon-name-part taxon-name-part-type="genus" reg="Pycnostachys">Pycnostachys</tp:taxon-name-part><tp:taxon-name-part taxon-name-part-type="species" reg="schliebenii">schliebenii</tp:taxon-name-part></tp:taxon-name> Mildbr., Notizbl. Bot. Gart. Berlin-Dahlem 11: 405. 1932. Type: Tanzania, Njombe District: Lupembe, stromgebiet des oberen Ruhudje, landschaft Lupenbe, nördlich des Flusses, Apr 1931, <italic>H.J.Schlieben 713</italic> (holotype B destroyed: isotype BM [BM000884009], BR [BR0000006410650], G [G00435269], K [K000405738] fragment, MA [MA384632], P [P00541260]). </comment></tp:nomenclature-citation></tp:nomenclature-citation-list></tp:nomenclature><tp:treatment-sec sec-type="description" id="SECID0EQOHM"><title>Description.</title><p><xref ref-type="bibr" rid="B20">Paton et al. (2009</xref>: 410), <xref ref-type="bibr" rid="B21">Paton et al. (2013</xref>: 330), as <italic><tp:taxon-name><tp:taxon-name-part taxon-name-part-type="genus" reg="Pycnostachys">Pycnostachys</tp:taxon-name-part><tp:taxon-name-part taxon-name-part-type="species" reg="schliebenii">schliebenii</tp:taxon-name-part></tp:taxon-name></italic> Mildbr.</p></tp:treatment-sec><tp:treatment-sec sec-type="distribution" id="SECID0EJPHM"><title>Distribution.</title><p>Tanzania to Zambia and E DR. Congo.</p></tp:treatment-sec><tp:treatment-sec sec-type="habitat" id="SECID0EVPHM"><title>Habitat and ecology.</title><p>Mountain forest with <italic><tp:taxon-name><tp:taxon-name-part taxon-name-part-type="genus" reg="Arundinaria">Arundinaria</tp:taxon-name-part></tp:taxon-name></italic>, <italic><tp:taxon-name><tp:taxon-name-part taxon-name-part-type="genus" reg="Erica">Erica</tp:taxon-name-part></tp:taxon-name></italic> scrub, river bank, more rarely wooded savannah; in Burundi also in savannah and fallow fields, (950–)1750–2500 m elev.</p></tp:treatment-sec><tp:treatment-sec sec-type="Additional specimens" id="SECID0EJQHM"><title>Additional specimens.</title><p>DR. Congo, <bold><italic>Lacs Edouard et Kivu</italic></bold>, Katana, 10 Jul 1959, <italic>Cambridge Congo Expedition 80</italic> (BR, US); Chaîne des Mitumba, W Lac Edouard, piste Mangi-Kipesa, 19 Jan 1956, <italic>J.de Wilde 623</italic> (BR); Entre Kasindi et Lubango, Dec 1931, <italic>J.Lebrun 4690</italic> (BR); Kalehe, Mont Kahuzi, 7 Jul 1971, <italic>J.Ntakiyimana 92</italic> (BR); <bold><italic>Haut-Katanga</italic></bold>, Upemba, galerie de la Kalumengongo, 18 Apr 1947, <italic>G.F.de Witte 2518</italic> (BR); Marungu, env. Kasiki, fourré de la source de la rivière Lunanga, 12 Jun 1969, <italic>S.Lisowski, F.Malaisse, J.-J.Symoens 6429</italic> (POZG); Upemba, tête de source de la riv. Kadidika, près de la piste Lusinga-Mitwaba, 11 May 1949, <italic>van Meel</italic> in <italic>de Witte 6321</italic> (BR).</p><p>Burundi, Mont Manga, 21 Apr 1982, Missumba, 4 Jun 1970, <italic>J.Lewalle 4676</italic> (BR); Rushubi, Mont Bona, 26 Apr 1977, <italic>M.Reekmans 6025</italic> (BR, WAG); Kitwe Rumonge, 12 May 1977, <italic>M.Reekmans 6211</italic> (BR, WAG); Kabuyekere, 5 Jun 1980, <italic>M.Reekmans 9287</italic> (MO, WAG); Bujumbura, Mont Manga, 21 Apr 1982, <italic>M.Reekmans 1099</italic>4 (BR, WAG); Bukemba-Muzye, 12 May 1981, <italic>M.Reekmans 10220</italic> (BR, MO, WAG).</p></tp:treatment-sec><tp:treatment-sec sec-type="notes" id="SECID0EASHM"><title>Notes.</title><p>1. This species is variable in Burundi; a particular morphotype occurring in savannah has long ciliate bracts, calyx tube with a ring of hairs inside the throat, short inflorescence (1 cm at anthesis) and short calyx teeth (e.g. <italic>J.Lewalle 1912, G.Michel 2408, 2715, 2956, M.Reekmans 486, 5074, 6211, 7035, 9287, 10220, J.Saintenoy 158</italic>); such plants were identified <italic>in schedis</italic> as “<italic><tp:taxon-name><tp:taxon-name-part taxon-name-part-type="genus" reg="Potentilla">P.</tp:taxon-name-part><tp:taxon-name-part taxon-name-part-type="species" reg="bruceae">bruceae</tp:taxon-name-part></tp:taxon-name></italic> Gatheri” (unpublished designation); further work is needed to assess their taxonomic status.</p><p>2. In the Marungu Massif (Haut-Katanga), the species is represented by a large-flowered phenotype (corolla up to 20 mm long) e.g. <italic>S.Lisowski, F.Malaisse, J.-J.Symoens 6428</italic> (POZG) which could deserve taxonomic recognition; further work is needed on this polymorphic species.</p><p>3. The specimens <italic>J.F.Laurent 489</italic> and <italic>Bytebier &amp; Luke 3128</italic> (BR, EA) could represent <italic><tp:taxon-name><tp:taxon-name-part taxon-name-part-type="genus" reg="Coleus">Coleus</tp:taxon-name-part><tp:taxon-name-part taxon-name-part-type="species" reg="livingstonei">livingstonei</tp:taxon-name-part></tp:taxon-name></italic> A.J.Paton, a species not yet recorded in Central Africa; however, the materials are poor and the presence of this species needs confirmation.</p></tp:treatment-sec><ref-list><ref id="B20"><mixed-citation xmlns:xlink="http://www.w3.org/1999/xlink" xlink:type="simple"><person-group><name name-style="western"><surname>Paton</surname><given-names>AJ</given-names></name><name name-style="western"><surname>Bramley</surname><given-names>G</given-names></name><name name-style="western"><surname>Ryding</surname><given-names>O</given-names></name><name name-style="western"><surname>Polhill</surname><given-names>RM</given-names></name><name name-style="western"><surname>Harvey</surname><given-names>YB</given-names></name><name name-style="western"><surname>Iwarsson</surname><given-names>M</given-names></name><name name-style="western"><surname>Willis</surname><given-names>F</given-names></name><name name-style="western"><surname>Phillipson</surname><given-names>PB</given-names></name><name name-style="western"><surname>Balkwill</surname><given-names>K</given-names></name><name name-style="western"><surname>Lukhoba</surname><given-names>CW</given-names></name><name name-style="western"><surname>Otieno</surname><given-names>D</given-names></name><name name-style="western"><surname>Harley</surname><given-names>RM</given-names></name></person-group> (<year>2009</year>) <article-title><tp:taxon-name><tp:taxon-name-part taxon-name-part-type="family">Lamiaceae</tp:taxon-name-part></tp:taxon-name> (<tp:taxon-name><tp:taxon-name-part taxon-name-part-type="family">Labiatae</tp:taxon-name-part></tp:taxon-name>).</article-title> In: <person-group><name name-style="western"><surname>Beentje</surname><given-names>HJ</given-names></name><name name-style="western"><surname>Ghazanfar</surname><given-names>SA</given-names></name><name name-style="western"><surname>Polhill</surname><given-names>RM</given-names></name></person-group> (<role>Eds</role>) <issue-title>Flora of Tropical East Africa.</issue-title><source>Royal Botanic Gardens, Kew, Richmond</source>, <fpage>1</fpage>–<lpage>430</lpage>.</mixed-citation></ref><ref id="B21"><mixed-citation xmlns:xlink="http://www.w3.org/1999/xlink" xlink:type="simple"><person-group><name name-style="western"><surname>Paton</surname><given-names>AJ</given-names></name><name name-style="western"><surname>Bramley</surname><given-names>G</given-names></name><name name-style="western"><surname>Ryding</surname><given-names>O</given-names></name><name name-style="western"><surname>Polhill</surname><given-names>RM</given-names></name><name name-style="western"><surname>Harvey</surname><given-names>YB</given-names></name><name name-style="western"><surname>Iwarsson</surname><given-names>M</given-names></name><name name-style="western"><surname>Willis</surname><given-names>F</given-names></name><name name-style="western"><surname>Phillipson</surname><given-names>PB</given-names></name><name name-style="western"><surname>Balkwill</surname><given-names>K</given-names></name><name name-style="western"><surname>Lukhoba</surname><given-names>CW</given-names></name><name name-style="western"><surname>Otieno</surname><given-names>D</given-names></name><name name-style="western"><surname>Harley</surname><given-names>RM</given-names></name></person-group> (<year>2013</year>) <article-title><tp:taxon-name><tp:taxon-name-part taxon-name-part-type="family">Lamiaceae</tp:taxon-name-part></tp:taxon-name>.</article-title> In: <person-group><name name-style="western"><surname>Timberlake</surname><given-names>J</given-names></name></person-group> (<role>Ed.</role>) <issue-title>Flora Zambesiaca 8(8).</issue-title><source>Royal Botanic Gardens, Kew, Richmond</source>, <fpage>1</fpage>–<lpage>346</lpage>.</mixed-citation></ref></ref-list></tp:taxon-treatment>
