# Supplementary material for: ﻿The genus Coleus (Lamiaceae) in Central Africa (Democratic Republic of the Congo, Rwanda, Burundi), with the description of 15 new species
Source: PhytoKeys. 2024 Sep 2;246:71–178. doi: 10.3897/phytokeys.246.129476 (PMC11384907; doi:10.3897/phytokeys.246.129476)
Supplement: XML Treatment for Coleus scruposus [file phytokeys.246.129476-treatment87.xml]

<!DOCTYPE tp:taxon-treatment
  PUBLIC "-//TaxonX//DTD Taxonomic Treatment Publishing DTD v0 20100105//EN" "tax-treatment-NSO.dtd">
<tp:taxon-treatment xmlns:tp="http://www.plazi.org/taxpub"><tp:treatment-meta><kwd-group><label>Taxon classification</label><kwd>
                <named-content content-type="kingdom">Plantae</named-content>
              </kwd><kwd>
                <named-content content-type="order">Lamiales</named-content>
              </kwd><kwd>
                <named-content content-type="family">Lamiaceae</named-content>
              </kwd></kwd-group><mixed-citation publication-type="journal"><person-group><name><surname>Meerts</surname><given-names>Pierre J.</given-names></name><name><surname>Paton</surname><given-names>Alan J.</given-names></name></person-group><article-title>﻿The genus <italic><tp:taxon-name><tp:taxon-name-part taxon-name-part-type="genus" reg="Coleus">Coleus</tp:taxon-name-part></tp:taxon-name></italic> (<tp:taxon-name><tp:taxon-name-part taxon-name-part-type="family">Lamiaceae</tp:taxon-name-part></tp:taxon-name>) in Central Africa (Democratic Republic of the Congo, Rwanda, Burundi), with the description of 15 new species</article-title><source>PhytoKeys</source><day>02</day><month>09</month><year>2024</year><volume>246</volume><fpage>71</fpage><lpage>178</lpage><pub-id pub-id-type="doi">10.3897/phytokeys.246.129476</pub-id></mixed-citation></tp:treatment-meta><tp:nomenclature><label>﻿</label><tp:taxon-name>
              <object-id xmlns:xlink="http://www.w3.org/1999/xlink" content-type="arpha" xlink:type="simple">A19041EC-F93B-53AF-9AE4-718F18469FE7</object-id>
              <tp:taxon-name-part taxon-name-part-type="genus" reg="Coleus">Coleus</tp:taxon-name-part>
              <tp:taxon-name-part taxon-name-part-type="species" reg="scruposus">scruposus</tp:taxon-name-part>
            </tp:taxon-name><tp:taxon-authority>A.J.Paton, Phytokeys 129: 92. 2019.</tp:taxon-authority><tp:nomenclature-citation-list><tp:nomenclature-citation><tp:taxon-name>
                  <tp:taxon-name-part taxon-name-part-type="genus" reg="Pycnostachys"/>
                  <tp:taxon-name-part taxon-name-part-type="species" reg="kassneri"/>
                </tp:taxon-name><comment>≡ <tp:taxon-name><tp:taxon-name-part taxon-name-part-type="genus" reg="Pycnostachys">Pycnostachys</tp:taxon-name-part><tp:taxon-name-part taxon-name-part-type="species" reg="kassneri">kassneri</tp:taxon-name-part></tp:taxon-name> De Wild., Contr. Fl. Katanga: 172. &amp; Ann. Soc. Sci. Bruxelles 41(2): 54. 1921., non <tp:taxon-name><tp:taxon-name-part taxon-name-part-type="genus" reg="Coleus">Coleus</tp:taxon-name-part><tp:taxon-name-part taxon-name-part-type="species" reg="kassneri">kassneri</tp:taxon-name-part></tp:taxon-name> Robyns &amp; Lebrun. </comment></tp:nomenclature-citation><tp:nomenclature-citation><tp:taxon-name>
                  <tp:taxon-name-part taxon-name-part-type="genus" reg="Pycnostachys"/>
                  <tp:taxon-name-part taxon-name-part-type="species" reg="congensis"/>
                </tp:taxon-name><comment>= <tp:taxon-name><tp:taxon-name-part taxon-name-part-type="genus" reg="Pycnostachys">Pycnostachys</tp:taxon-name-part><tp:taxon-name-part taxon-name-part-type="species" reg="congensis">congensis</tp:taxon-name-part></tp:taxon-name> Gürke, Bull. Herb. Boissier 4: 819. 1896. Type: DR. Congo, Lusambo, 1891, <italic>G.Descamps 27</italic> (lectotype Z [Z-000021015], <bold>designated here</bold>). </comment></tp:nomenclature-citation><tp:nomenclature-citation><tp:taxon-name>
                  <tp:taxon-name-part taxon-name-part-type="genus" reg="Coleus"/>
                  <tp:taxon-name-part taxon-name-part-type="species" reg="congensis"/>
                </tp:taxon-name><comment>≡ <tp:taxon-name><tp:taxon-name-part taxon-name-part-type="genus" reg="Coleus">Coleus</tp:taxon-name-part><tp:taxon-name-part taxon-name-part-type="species" reg="congensis">congensis</tp:taxon-name-part></tp:taxon-name> (Gürke) A.J.Paton, Phytokeys 129: 35. 2019. </comment></tp:nomenclature-citation></tp:nomenclature-citation-list></tp:nomenclature><tp:treatment-sec sec-type="material" id="SECID0ECXHM"><title>Type.</title><p>DR. Congo, Katanga, West Kundelungu, 17 May 1908, <italic>T.Kassner 2794</italic> (holotype BR [BR0000009824614]; isotype BM [BM000838018], HBG, K [K000405735]).</p></tp:treatment-sec><tp:treatment-sec sec-type="description" id="SECID0EWXHM"><title>Description.</title><p><xref ref-type="bibr" rid="B20">Paton et al. (2009</xref>: 390), <xref ref-type="bibr" rid="B21">Paton et al. (2013</xref>: 318), as <italic><tp:taxon-name><tp:taxon-name-part taxon-name-part-type="genus" reg="Pycnostachys">Pycnostachys</tp:taxon-name-part><tp:taxon-name-part taxon-name-part-type="species" reg="kassneri">kassneri</tp:taxon-name-part></tp:taxon-name></italic> De Wild.</p></tp:treatment-sec><tp:treatment-sec sec-type="distribution" id="SECID0EPYHM"><title>Distribution.</title><p>Tanzania to Zambia.</p></tp:treatment-sec><tp:treatment-sec sec-type="habitat" id="SECID0EUYHM"><title>Habitat and еcology.</title><p>Savannah, riparian forest, scree, dry woodland; 950–1650 m elev.</p></tp:treatment-sec><tp:treatment-sec sec-type="Additional specimens" id="SECID0EZYHM"><title>Additional specimens.</title><p>DR. Congo, <bold><italic>Kasaï</italic></bold>, Sandoa, près de Kambungu, 23 Apr 1959, S.Risopoulos 970 (BR, K, WAG); <bold><italic>Bas-Katanga</italic></bold>, Samba, 1891, <italic>G.Descamps 28</italic> (BR); Kamina, Lovoi, Mar 1932, <italic>P.Quarré 2971</italic> (BR); <bold><italic>Haut-Katanga</italic></bold>, Upemba, Mont Muye, 3 May 1948, <italic>G.F.de Witte 3774</italic> (BR); Vallée de la Kalumengongo, près des chutes, 12 Apr 1949, <italic>G.F.de Witte 6071</italic> (BR, K, WAG); Mugila, 23 May 1908, <italic>T.Kassner 2967</italic> (K); Kundelungu, 17 km NW Sampwe, 24 Apr 1970, <italic>S.Lisowski, F.Malaisse, J.-J.Symoens 11072</italic> (BR, POZG); Route Kolwezi-Kamina, km 75, 5 Apr 1948, <italic>A.Schmitz 1780</italic> (BR).</p></tp:treatment-sec><tp:treatment-sec sec-type="notes" id="SECID0EB1HM"><title>Notes.</title><p>1. Calyx teeth length is variable; specimens from DR. Congo and Zambia with very short calyx teeth (&lt; 2 mm) also tend to have calyx throat that is tomentose inside (e.g. <italic>A.Schmitz 1780</italic>, <italic>J.-J.Symoens 10239</italic>). Further work is needed to decide if this represents a distinct taxon or just one extreme of a continuous variation.</p><p>2. Lectotypification of <italic><tp:taxon-name><tp:taxon-name-part taxon-name-part-type="genus" reg="Pycnostachys">Pycnostachys</tp:taxon-name-part><tp:taxon-name-part taxon-name-part-type="species" reg="congensis">congensis</tp:taxon-name-part></tp:taxon-name></italic> Gürke. <xref ref-type="bibr" rid="B11">Gürke (1896)</xref> cited two syntypes of <italic><tp:taxon-name><tp:taxon-name-part taxon-name-part-type="genus" reg="Pycnostachys">Pycnostachys</tp:taxon-name-part><tp:taxon-name-part taxon-name-part-type="species" reg="congensis">congensis</tp:taxon-name-part></tp:taxon-name></italic> Gürke (<italic>G.Descamps 27</italic> (syntype B destroyed; isosyntype Z), DR. Congo, Lusambo &amp; <italic>G.Descamps 28</italic> (syntype B destroyed; isotype BR), DR. Congo, Samba, 1891. We select <italic>G.Descamps 27</italic> (Z) as the lectotype because it comprises a whole plant.</p></tp:treatment-sec><ref-list><ref id="B20"><mixed-citation xmlns:xlink="http://www.w3.org/1999/xlink" xlink:type="simple"><person-group><name name-style="western"><surname>Paton</surname><given-names>AJ</given-names></name><name name-style="western"><surname>Bramley</surname><given-names>G</given-names></name><name name-style="western"><surname>Ryding</surname><given-names>O</given-names></name><name name-style="western"><surname>Polhill</surname><given-names>RM</given-names></name><name name-style="western"><surname>Harvey</surname><given-names>YB</given-names></name><name name-style="western"><surname>Iwarsson</surname><given-names>M</given-names></name><name name-style="western"><surname>Willis</surname><given-names>F</given-names></name><name name-style="western"><surname>Phillipson</surname><given-names>PB</given-names></name><name name-style="western"><surname>Balkwill</surname><given-names>K</given-names></name><name name-style="western"><surname>Lukhoba</surname><given-names>CW</given-names></name><name name-style="western"><surname>Otieno</surname><given-names>D</given-names></name><name name-style="western"><surname>Harley</surname><given-names>RM</given-names></name></person-group> (<year>2009</year>) <article-title><tp:taxon-name><tp:taxon-name-part taxon-name-part-type="family">Lamiaceae</tp:taxon-name-part></tp:taxon-name> (<tp:taxon-name><tp:taxon-name-part taxon-name-part-type="family">Labiatae</tp:taxon-name-part></tp:taxon-name>).</article-title> In: <person-group><name name-style="western"><surname>Beentje</surname><given-names>HJ</given-names></name><name name-style="western"><surname>Ghazanfar</surname><given-names>SA</given-names></name><name name-style="western"><surname>Polhill</surname><given-names>RM</given-names></name></person-group> (<role>Eds</role>) <issue-title>Flora of Tropical East Africa.</issue-title><source>Royal Botanic Gardens, Kew, Richmond</source>, <fpage>1</fpage>–<lpage>430</lpage>.</mixed-citation></ref><ref id="B21"><mixed-citation xmlns:xlink="http://www.w3.org/1999/xlink" xlink:type="simple"><person-group><name name-style="western"><surname>Paton</surname><given-names>AJ</given-names></name><name name-style="western"><surname>Bramley</surname><given-names>G</given-names></name><name name-style="western"><surname>Ryding</surname><given-names>O</given-names></name><name name-style="western"><surname>Polhill</surname><given-names>RM</given-names></name><name name-style="western"><surname>Harvey</surname><given-names>YB</given-names></name><name name-style="western"><surname>Iwarsson</surname><given-names>M</given-names></name><name name-style="western"><surname>Willis</surname><given-names>F</given-names></name><name name-style="western"><surname>Phillipson</surname><given-names>PB</given-names></name><name name-style="western"><surname>Balkwill</surname><given-names>K</given-names></name><name name-style="western"><surname>Lukhoba</surname><given-names>CW</given-names></name><name name-style="western"><surname>Otieno</surname><given-names>D</given-names></name><name name-style="western"><surname>Harley</surname><given-names>RM</given-names></name></person-group> (<year>2013</year>) <article-title><tp:taxon-name><tp:taxon-name-part taxon-name-part-type="family">Lamiaceae</tp:taxon-name-part></tp:taxon-name>.</article-title> In: <person-group><name name-style="western"><surname>Timberlake</surname><given-names>J</given-names></name></person-group> (<role>Ed.</role>) <issue-title>Flora Zambesiaca 8(8).</issue-title><source>Royal Botanic Gardens, Kew, Richmond</source>, <fpage>1</fpage>–<lpage>346</lpage>.</mixed-citation></ref><ref id="B11"><mixed-citation xmlns:xlink="http://www.w3.org/1999/xlink" xlink:type="simple"><person-group><name name-style="western"><surname>Gürke</surname><given-names>M</given-names></name></person-group> (<year>1896</year>) <article-title><tp:taxon-name><tp:taxon-name-part taxon-name-part-type="family">Labiatae</tp:taxon-name-part></tp:taxon-name>.</article-title> In: <person-group><name name-style="western"><surname>Schinz</surname><given-names>H</given-names></name></person-group> (<role>Ed.</role>) <issue-title>Beiträge zur Kenntis der Afrikanischen Flora. V.</issue-title><source>Bulletin de l’Herbier Boissier</source><volume>4</volume>: <fpage>809</fpage>–<lpage>846</lpage>. <ext-link xlink:href="https://www.biodiversitylibrary.org/item/104951#page/867/mode/1up" ext-link-type="uri" xlink:type="simple">https://www.biodiversitylibrary.org/item/104951#page/867/mode/1up</ext-link></mixed-citation></ref></ref-list></tp:taxon-treatment>
