# Supplementary material for: ﻿The genus Coleus (Lamiaceae) in Central Africa (Democratic Republic of the Congo, Rwanda, Burundi), with the description of 15 new species
Source: PhytoKeys. 2024 Sep 2;246:71–178. doi: 10.3897/phytokeys.246.129476 (PMC11384907; doi:10.3897/phytokeys.246.129476)
Supplement: XML Treatment for Coleus seretii [file phytokeys.246.129476-treatment88.xml]

<!DOCTYPE tp:taxon-treatment
  PUBLIC "-//TaxonX//DTD Taxonomic Treatment Publishing DTD v0 20100105//EN" "tax-treatment-NSO.dtd">
<tp:taxon-treatment xmlns:tp="http://www.plazi.org/taxpub"><tp:treatment-meta><kwd-group><label>Taxon classification</label><kwd>
                <named-content content-type="kingdom">Plantae</named-content>
              </kwd><kwd>
                <named-content content-type="order">Lamiales</named-content>
              </kwd><kwd>
                <named-content content-type="family">Lamiaceae</named-content>
              </kwd></kwd-group><mixed-citation publication-type="journal"><person-group><name><surname>Meerts</surname><given-names>Pierre J.</given-names></name><name><surname>Paton</surname><given-names>Alan J.</given-names></name></person-group><article-title>﻿The genus <italic><tp:taxon-name><tp:taxon-name-part taxon-name-part-type="genus" reg="Coleus">Coleus</tp:taxon-name-part></tp:taxon-name></italic> (<tp:taxon-name><tp:taxon-name-part taxon-name-part-type="family">Lamiaceae</tp:taxon-name-part></tp:taxon-name>) in Central Africa (Democratic Republic of the Congo, Rwanda, Burundi), with the description of 15 new species</article-title><source>PhytoKeys</source><day>02</day><month>09</month><year>2024</year><volume>246</volume><fpage>71</fpage><lpage>178</lpage><pub-id pub-id-type="doi">10.3897/phytokeys.246.129476</pub-id></mixed-citation></tp:treatment-meta><tp:nomenclature><label>﻿</label><tp:taxon-name>
              <object-id xmlns:xlink="http://www.w3.org/1999/xlink" content-type="arpha" xlink:type="simple">BFEF9835-8D97-5D16-8FE5-FC4933C27E23</object-id>
              <tp:taxon-name-part taxon-name-part-type="genus" reg="Coleus">Coleus</tp:taxon-name-part>
              <tp:taxon-name-part taxon-name-part-type="species" reg="seretii">seretii</tp:taxon-name-part>
            </tp:taxon-name><tp:taxon-authority>De Wild., Bol. Soc. Ibér. Ci. Nat. 19: 122. 1920.</tp:taxon-authority><tp:nomenclature-citation-list><tp:nomenclature-citation><tp:taxon-name>
                  <tp:taxon-name-part taxon-name-part-type="genus" reg="Plectranthus"/>
                  <tp:taxon-name-part taxon-name-part-type="species" reg="seretii"/>
                </tp:taxon-name><comment>≡ <tp:taxon-name><tp:taxon-name-part taxon-name-part-type="genus" reg="Plectranthus">Plectranthus</tp:taxon-name-part><tp:taxon-name-part taxon-name-part-type="species" reg="seretii">seretii</tp:taxon-name-part></tp:taxon-name> (De Wild.) Vollesen, Opera Bot. 59: 84. 1980. Type: DR. Congo, route Buta–Bima (Bali), 13 Oct 1905, <italic>F.Seret 68</italic> (lectotype BR [BR0000006262600], <bold>designated here</bold>). </comment></tp:nomenclature-citation></tp:nomenclature-citation-list></tp:nomenclature><tp:treatment-sec sec-type="description" id="SECID0E24HM"><title>Description.</title><p><xref ref-type="bibr" rid="B20">Paton et al. (2009</xref>: 313), as <italic><tp:taxon-name><tp:taxon-name-part taxon-name-part-type="genus" reg="Plectranthus">Plectranthus</tp:taxon-name-part><tp:taxon-name-part taxon-name-part-type="species" reg="seretii">seretii</tp:taxon-name-part></tp:taxon-name></italic> (De Wild.) Vollesen.</p></tp:treatment-sec><tp:treatment-sec sec-type="distribution" id="SECID0EQ5HM"><title>Distribution.</title><p>Ethiopia, DR. Congo, Tanzania, NW. Madagascar.</p></tp:treatment-sec><tp:treatment-sec sec-type="habitat" id="SECID0E35HM"><title>Habitat and еcology.</title><p>Secondary forest, road verge; 450–600 m elev.</p></tp:treatment-sec><tp:treatment-sec sec-type="Additional specimens" id="SECID0EB6HM"><title>Additional specimens.</title><p>DR. Congo, <bold><italic>Bas-Katanga</italic></bold>, Kasongo, Mobanga, 18 Jun 1952, <italic>R.Germain 7695</italic> (BR); <bold><italic>Forestier Central</italic></bold>, Route Benalia-Buta, 1 Nov 1945, <italic>R.Germain 4267</italic> (BR); Route Buta-Banalia, km 38, 23 May 1976, <italic>S.Lisowski 42922</italic> (POZG); Entre Buta et Lekada, 9 Jan 1926, <italic>W.Robyns 1320</italic> (BR).</p></tp:treatment-sec><tp:treatment-sec sec-type="notes" id="SECID0EJAIM"><title>Note.</title><p>Lectotypification of <italic><tp:taxon-name><tp:taxon-name-part taxon-name-part-type="genus" reg="Coleus">Coleus</tp:taxon-name-part><tp:taxon-name-part taxon-name-part-type="species" reg="seretii">seretii</tp:taxon-name-part></tp:taxon-name></italic> De Wild. <xref ref-type="bibr" rid="B8">De Wildeman (1920)</xref> cites two syntypes (<italic>F.Seret 68 &amp; 420</italic> (erroneously cited as “120” in the protologue), both matching the protologue; <italic>F.Seret 68</italic> (sheet [BR0000006262600] is selected here as the lectotype because it has better preserved leaves. Remaining syntype: <italic>F.Seret 420</italic> (syntype BR; isosyntype K), Suronga Forest, 26 Dec 1905.</p></tp:treatment-sec><ref-list><ref id="B20"><mixed-citation xmlns:xlink="http://www.w3.org/1999/xlink" xlink:type="simple"><person-group><name name-style="western"><surname>Paton</surname><given-names>AJ</given-names></name><name name-style="western"><surname>Bramley</surname><given-names>G</given-names></name><name name-style="western"><surname>Ryding</surname><given-names>O</given-names></name><name name-style="western"><surname>Polhill</surname><given-names>RM</given-names></name><name name-style="western"><surname>Harvey</surname><given-names>YB</given-names></name><name name-style="western"><surname>Iwarsson</surname><given-names>M</given-names></name><name name-style="western"><surname>Willis</surname><given-names>F</given-names></name><name name-style="western"><surname>Phillipson</surname><given-names>PB</given-names></name><name name-style="western"><surname>Balkwill</surname><given-names>K</given-names></name><name name-style="western"><surname>Lukhoba</surname><given-names>CW</given-names></name><name name-style="western"><surname>Otieno</surname><given-names>D</given-names></name><name name-style="western"><surname>Harley</surname><given-names>RM</given-names></name></person-group> (<year>2009</year>) <article-title><tp:taxon-name><tp:taxon-name-part taxon-name-part-type="family">Lamiaceae</tp:taxon-name-part></tp:taxon-name> (<tp:taxon-name><tp:taxon-name-part taxon-name-part-type="family">Labiatae</tp:taxon-name-part></tp:taxon-name>).</article-title> In: <person-group><name name-style="western"><surname>Beentje</surname><given-names>HJ</given-names></name><name name-style="western"><surname>Ghazanfar</surname><given-names>SA</given-names></name><name name-style="western"><surname>Polhill</surname><given-names>RM</given-names></name></person-group> (<role>Eds</role>) <issue-title>Flora of Tropical East Africa.</issue-title><source>Royal Botanic Gardens, Kew, Richmond</source>, <fpage>1</fpage>–<lpage>430</lpage>.</mixed-citation></ref><ref id="B8"><mixed-citation xmlns:xlink="http://www.w3.org/1999/xlink" xlink:type="simple"><person-group><name name-style="western"><surname>De Wildeman</surname><given-names>E</given-names></name></person-group> (<year>1920</year>) Note sur les espèces de la famille des labiées de la flore congolaise Boletin de la Sociedad Iberica de Ciencias Naturales (5–7): 110–129. <ext-link xlink:href="10.2307/3666466" ext-link-type="doi" xlink:type="simple">https://doi.org/10.2307/3666466</ext-link></mixed-citation></ref></ref-list></tp:taxon-treatment>
