# Supplementary material for: ﻿The genus Coleus (Lamiaceae) in Central Africa (Democratic Republic of the Congo, Rwanda, Burundi), with the description of 15 new species
Source: PhytoKeys. 2024 Sep 2;246:71–178. doi: 10.3897/phytokeys.246.129476 (PMC11384907; doi:10.3897/phytokeys.246.129476)
Supplement: XML Treatment for Coleus stachyoides [file phytokeys.246.129476-treatment91.xml]

<!DOCTYPE tp:taxon-treatment
  PUBLIC "-//TaxonX//DTD Taxonomic Treatment Publishing DTD v0 20100105//EN" "tax-treatment-NSO.dtd">
<tp:taxon-treatment xmlns:tp="http://www.plazi.org/taxpub"><tp:treatment-meta><kwd-group><label>Taxon classification</label><kwd>
                <named-content content-type="kingdom">Plantae</named-content>
              </kwd><kwd>
                <named-content content-type="order">Lamiales</named-content>
              </kwd><kwd>
                <named-content content-type="family">Lamiaceae</named-content>
              </kwd></kwd-group><mixed-citation publication-type="journal"><person-group><name><surname>Meerts</surname><given-names>Pierre J.</given-names></name><name><surname>Paton</surname><given-names>Alan J.</given-names></name></person-group><article-title>﻿The genus <italic><tp:taxon-name><tp:taxon-name-part taxon-name-part-type="genus" reg="Coleus">Coleus</tp:taxon-name-part></tp:taxon-name></italic> (<tp:taxon-name><tp:taxon-name-part taxon-name-part-type="family">Lamiaceae</tp:taxon-name-part></tp:taxon-name>) in Central Africa (Democratic Republic of the Congo, Rwanda, Burundi), with the description of 15 new species</article-title><source>PhytoKeys</source><day>02</day><month>09</month><year>2024</year><volume>246</volume><fpage>71</fpage><lpage>178</lpage><pub-id pub-id-type="doi">10.3897/phytokeys.246.129476</pub-id></mixed-citation></tp:treatment-meta><tp:nomenclature><label>﻿</label><tp:taxon-name>
              <object-id xmlns:xlink="http://www.w3.org/1999/xlink" content-type="arpha" xlink:type="simple">D9EB21AD-4D03-5710-99B0-B71FBD80F2E1</object-id>
              <tp:taxon-name-part taxon-name-part-type="genus" reg="Coleus">Coleus</tp:taxon-name-part>
              <tp:taxon-name-part taxon-name-part-type="species" reg="stachyoides">stachyoides</tp:taxon-name-part>
            </tp:taxon-name><tp:taxon-authority>(Oliv.) E.A.Bruce, Bull. Misc. Inform. Kew 1934: 306. 1934.</tp:taxon-authority><tp:nomenclature-citation-list><tp:nomenclature-citation><tp:taxon-name>
                  <tp:taxon-name-part taxon-name-part-type="genus" reg="Plectranthus"/>
                  <tp:taxon-name-part taxon-name-part-type="species" reg="stachyoides"/>
                </tp:taxon-name><comment>≡ <tp:taxon-name><tp:taxon-name-part taxon-name-part-type="genus" reg="Plectranthus">Plectranthus</tp:taxon-name-part><tp:taxon-name-part taxon-name-part-type="species" reg="stachyoides">stachyoides</tp:taxon-name-part></tp:taxon-name> Oliv., Trans. Linn. Soc. London 29: 136. 1875. Type: Uganda, West Nile District: Madi, Dec 1862, <italic>J.A.Grant 732</italic> (holotype K [K000431982]). </comment></tp:nomenclature-citation><tp:nomenclature-citation><tp:taxon-name>
                  <tp:taxon-name-part taxon-name-part-type="genus" reg="Plectranthus"/>
                  <tp:taxon-name-part taxon-name-part-type="species" reg="cylindrostachys"/>
                </tp:taxon-name><comment>= <tp:taxon-name><tp:taxon-name-part taxon-name-part-type="genus" reg="Plectranthus">Plectranthus</tp:taxon-name-part><tp:taxon-name-part taxon-name-part-type="species" reg="cylindrostachys">cylindrostachys</tp:taxon-name-part></tp:taxon-name> Robyns &amp; Lebrun, Rev. Zool. Bot. Africaines 16: 356. 1928. Type: Burundi, Irubura, Akanguru Valley, 31 May 1926, <italic>W.Robyns 2403</italic> (holotype BR [BR0000006263294]; isotype K [K000431886]). </comment></tp:nomenclature-citation></tp:nomenclature-citation-list></tp:nomenclature><tp:treatment-sec sec-type="description" id="SECID0ESLIM"><title>Description.</title><p><xref ref-type="bibr" rid="B20">Paton et al. (2009</xref>: 323), as <italic><tp:taxon-name><tp:taxon-name-part taxon-name-part-type="genus" reg="Plectranthus">Plectranthus</tp:taxon-name-part><tp:taxon-name-part taxon-name-part-type="species" reg="stachyoides">stachyoides</tp:taxon-name-part></tp:taxon-name></italic> Oliv.</p></tp:treatment-sec><tp:treatment-sec sec-type="distribution" id="SECID0EHMIM"><title>Distribution.</title><p>
              Central African Rep. to E Tropical Africa.</p></tp:treatment-sec><tp:treatment-sec sec-type="habitat" id="SECID0ETMIM"><title>Habitat and еcology.</title><p><italic>Hyparrhenia-Loudetia</italic> savannah, wooded savannah, sclerophyllous scrub, rock crevices; 800–3045 m elev.</p></tp:treatment-sec><tp:treatment-sec sec-type="Additional specimens" id="SECID0EANIM"><title>Additional specimens.</title><p>DR. Congo, <bold><italic>Bas-Katanga</italic></bold>, Kasengi, May 1947, <italic>W.Mullenders 2405</italic> (BR); Kisamba, Jan 1931, <italic>P.Quarré 2377</italic> (BR); <bold><italic>Lacs Edouard et Kivu</italic></bold>, Ruzizi, Tsamate, Apr 1950, <italic>R.Germain 6458</italic> (BR); Mont Muhi, 31 Jul 1955, <italic>U.Kinet 93</italic> (BR); <bold><italic>Haut-Katanga</italic></bold>, Kando, Mar-Apr 1931, <italic>G.F.de Witte 204</italic> (BR); Marungu, Kasiki, Mont Kilonge, 12 Jun 1969, <italic>S.Lisowski, F.Malaisse, J.-J.Symoens 6388</italic> (POZG); Muhila, Mont Mwango, 12 May 1971, <italic>S.Lisowski 23526</italic> (POZG).</p><p>Rwanda, S Kagera, Rwinkwavu, 13 Apr 1966, <italic>J.Lewalle 686</italic> (BR, MO); Rubona, 25 Apr 1958, <italic>G.Michel 5311</italic> (BR, MO); Kagera, colline Rwanyerajana, 5 Apr 1958, <italic>G.Troupin 6833</italic> (BR, LWI); Kibungu, Parc National Kagera, colline Gwenjange, 17 Jun 1958, <italic>G.Troupin 7470</italic> (BR, WAG); Kibungo, Mbuye, 28 Jun 1978, <italic>G.Troupin 16166</italic> (BR). BURUNDI, Gitega, route vers Karuzi, 27 Apr 1971, <italic>J.Lewalle 5793</italic> (BR, WAG); Kininya Mosso, 12 Jun 1952, <italic>G.Michel 2785</italic> (BR); Bubanza, Rugazi, 3 May 1981, <italic>M.Reekmans 10091</italic> (BR, WAG); Bukemba, Muzye, 12 May 1981, <italic>M.Reekmans 10232</italic> (WAG, MO, BR).</p></tp:treatment-sec><ref-list><ref id="B20"><mixed-citation xmlns:xlink="http://www.w3.org/1999/xlink" xlink:type="simple"><person-group><name name-style="western"><surname>Paton</surname><given-names>AJ</given-names></name><name name-style="western"><surname>Bramley</surname><given-names>G</given-names></name><name name-style="western"><surname>Ryding</surname><given-names>O</given-names></name><name name-style="western"><surname>Polhill</surname><given-names>RM</given-names></name><name name-style="western"><surname>Harvey</surname><given-names>YB</given-names></name><name name-style="western"><surname>Iwarsson</surname><given-names>M</given-names></name><name name-style="western"><surname>Willis</surname><given-names>F</given-names></name><name name-style="western"><surname>Phillipson</surname><given-names>PB</given-names></name><name name-style="western"><surname>Balkwill</surname><given-names>K</given-names></name><name name-style="western"><surname>Lukhoba</surname><given-names>CW</given-names></name><name name-style="western"><surname>Otieno</surname><given-names>D</given-names></name><name name-style="western"><surname>Harley</surname><given-names>RM</given-names></name></person-group> (<year>2009</year>) <article-title><tp:taxon-name><tp:taxon-name-part taxon-name-part-type="family">Lamiaceae</tp:taxon-name-part></tp:taxon-name> (<tp:taxon-name><tp:taxon-name-part taxon-name-part-type="family">Labiatae</tp:taxon-name-part></tp:taxon-name>).</article-title> In: <person-group><name name-style="western"><surname>Beentje</surname><given-names>HJ</given-names></name><name name-style="western"><surname>Ghazanfar</surname><given-names>SA</given-names></name><name name-style="western"><surname>Polhill</surname><given-names>RM</given-names></name></person-group> (<role>Eds</role>) <issue-title>Flora of Tropical East Africa.</issue-title><source>Royal Botanic Gardens, Kew, Richmond</source>, <fpage>1</fpage>–<lpage>430</lpage>.</mixed-citation></ref></ref-list></tp:taxon-treatment>
