# Supplementary material for: ﻿The genus Coleus (Lamiaceae) in Central Africa (Democratic Republic of the Congo, Rwanda, Burundi), with the description of 15 new species
Source: PhytoKeys. 2024 Sep 2;246:71–178. doi: 10.3897/phytokeys.246.129476 (PMC11384907; doi:10.3897/phytokeys.246.129476)
Supplement: XML Treatment for Coleus welwitschii [file phytokeys.246.129476-treatment99.xml]

<!DOCTYPE tp:taxon-treatment
  PUBLIC "-//TaxonX//DTD Taxonomic Treatment Publishing DTD v0 20100105//EN" "tax-treatment-NSO.dtd">
<tp:taxon-treatment xmlns:tp="http://www.plazi.org/taxpub"><tp:treatment-meta><kwd-group><label>Taxon classification</label><kwd>
                <named-content content-type="kingdom">Plantae</named-content>
              </kwd><kwd>
                <named-content content-type="order">Lamiales</named-content>
              </kwd><kwd>
                <named-content content-type="family">Lamiaceae</named-content>
              </kwd></kwd-group><mixed-citation publication-type="journal"><person-group><name><surname>Meerts</surname><given-names>Pierre J.</given-names></name><name><surname>Paton</surname><given-names>Alan J.</given-names></name></person-group><article-title>﻿The genus <italic><tp:taxon-name><tp:taxon-name-part taxon-name-part-type="genus" reg="Coleus">Coleus</tp:taxon-name-part></tp:taxon-name></italic> (<tp:taxon-name><tp:taxon-name-part taxon-name-part-type="family">Lamiaceae</tp:taxon-name-part></tp:taxon-name>) in Central Africa (Democratic Republic of the Congo, Rwanda, Burundi), with the description of 15 new species</article-title><source>PhytoKeys</source><day>02</day><month>09</month><year>2024</year><volume>246</volume><fpage>71</fpage><lpage>178</lpage><pub-id pub-id-type="doi">10.3897/phytokeys.246.129476</pub-id></mixed-citation></tp:treatment-meta><tp:nomenclature><label>﻿</label><tp:taxon-name>
              <object-id xmlns:xlink="http://www.w3.org/1999/xlink" content-type="arpha" xlink:type="simple">78748614-8B30-5397-B7C8-61C438456D7B</object-id>
              <tp:taxon-name-part taxon-name-part-type="genus" reg="Coleus">Coleus</tp:taxon-name-part>
              <tp:taxon-name-part taxon-name-part-type="species" reg="welwitschii">welwitschii</tp:taxon-name-part>
            </tp:taxon-name><tp:taxon-authority>Briq., Bot. Jahrb. Syst. 19: 185. 1895.</tp:taxon-authority><tp:nomenclature-citation-list><tp:nomenclature-citation><tp:taxon-name>
                  <tp:taxon-name-part taxon-name-part-type="genus" reg="Coleus"/>
                  <tp:taxon-name-part taxon-name-part-type="species" reg="dupuisii"/>
                </tp:taxon-name><comment>= <tp:taxon-name><tp:taxon-name-part taxon-name-part-type="genus" reg="Coleus">Coleus</tp:taxon-name-part><tp:taxon-name-part taxon-name-part-type="species" reg="dupuisii">dupuisii</tp:taxon-name-part></tp:taxon-name> Briq., Bull. Soc. Roy. Bot. Belgique 37: 70. 1899. </comment></tp:nomenclature-citation><tp:nomenclature-citation><tp:taxon-name>
                  <tp:taxon-name-part taxon-name-part-type="genus" reg="Plectranthus"/>
                  <tp:taxon-name-part taxon-name-part-type="species" reg="dupuisii"/>
                </tp:taxon-name><comment>≡ <tp:taxon-name><tp:taxon-name-part taxon-name-part-type="genus" reg="Plectranthus">Plectranthus</tp:taxon-name-part><tp:taxon-name-part taxon-name-part-type="species" reg="dupuisii">dupuisii</tp:taxon-name-part></tp:taxon-name> (Briq.) A.J.Paton, Fl. Trop. E. Afr., Lamiac.: 329. 2009. Type: DR. Congo, Kasai, Mayumbe, Jul 1893, <italic>Dupuis s.n.</italic> (holotype BR [BR0000008109132]). </comment></tp:nomenclature-citation><tp:nomenclature-citation><tp:taxon-name>
                  <tp:taxon-name-part taxon-name-part-type="genus" reg="Solenostemon"/>
                  <tp:taxon-name-part taxon-name-part-type="species" reg="thyrsiflorum"/>
                </tp:taxon-name><comment>= <tp:taxon-name><tp:taxon-name-part taxon-name-part-type="genus" reg="Solenostemon">Solenostemon</tp:taxon-name-part><tp:taxon-name-part taxon-name-part-type="species" reg="thyrsiflorum">thyrsiflorum</tp:taxon-name-part></tp:taxon-name> (Lebrun &amp; L.Touss.) Vollesen, Opera Bot. 59: 85. 1980., nom. superfl. Type: Rwanda, Kagera, Nyakayaga, Jan 1938, <italic>J.Lebrun 9447</italic> (holotype BR [BR0000006263003]; isotype K, P). </comment></tp:nomenclature-citation><tp:nomenclature-citation><tp:taxon-name>
                  <tp:taxon-name-part taxon-name-part-type="genus" reg="Coleus"/>
                  <tp:taxon-name-part taxon-name-part-type="species" reg="laurentii"/>
                </tp:taxon-name><comment>= ?<tp:taxon-name><tp:taxon-name-part taxon-name-part-type="genus" reg="Coleus">Coleus</tp:taxon-name-part><tp:taxon-name-part taxon-name-part-type="species" reg="laurentii">laurentii</tp:taxon-name-part></tp:taxon-name> De Wild. (1920) 121. Bol. Soc. Ibér. Ci. Nat. 19: 121. 1920. Type: DR. Congo, Gombe, 14 Dec 1903, <italic>E.&amp;M.Laurent s.n.</italic> (holotype BR [BR0000006258580] &amp; [BR0000008109798]). </comment></tp:nomenclature-citation></tp:nomenclature-citation-list></tp:nomenclature><tp:treatment-sec sec-type="material" id="SECID0EEWJM"><title>Type.</title><p>Angola, Pungo Andongo, <italic>F.Welwitsch 5589</italic> (syntypes BM [BM000564040], [BM000999976], C [C10001537], G, K, LISU [LISU220997], [LISU220998], MEL, P), &amp; <italic>A.von Mechow 75</italic> (syntype, not seen).</p></tp:treatment-sec><tp:treatment-sec sec-type="description" id="SECID0EOWJM"><title>Description.</title><p><xref ref-type="bibr" rid="B20">Paton et al. (2009</xref>: 329), <xref ref-type="bibr" rid="B21">Paton et al. (2013</xref>: 268), as <italic><tp:taxon-name><tp:taxon-name-part taxon-name-part-type="genus" reg="Plectranthus">Plectranthus</tp:taxon-name-part><tp:taxon-name-part taxon-name-part-type="species" reg="dupuisii">dupuisii</tp:taxon-name-part></tp:taxon-name></italic> (Briq.) A.J.Paton.</p></tp:treatment-sec><tp:treatment-sec sec-type="distribution" id="SECID0EHXJM"><title>Distribution.</title><p>Ethiopia to S. Tropical Africa.</p></tp:treatment-sec><tp:treatment-sec sec-type="habitat" id="SECID0EMXJM"><title>Habitat and ecology.</title><p>Savannah, steppic savannah, often on shallow rocky soil, xerophilous scrub, more rarely forest and woodland (termite mounds); 100–2200 m elev.</p></tp:treatment-sec><tp:treatment-sec sec-type="Additional specimens" id="SECID0ERXJM"><title>Additional specimens.</title><p>DR. Congo, <bold><italic>Côtier</italic></bold>, Banana, Mar 1948, <italic>H.Callens 1066</italic> (BR); <bold><italic>Bas-Congo</italic></bold>, Léopoldvile [Kinshasa], Matete, 5 Aug 1956, <italic>A.Carlier 334</italic> (BR); <bold><italic>Ubangi-Uele</italic></bold>, Garamba, 14 May 1950, <italic>H.De Saeger 511</italic> (BR); Garamba, route Dungu-Bagbele, km 17 de Bagbele, 27 Aug 1952, <italic>G.Troupin 2028</italic> (BR); <bold><italic>Lacs Edouard et Kivu</italic></bold>, Plaine de la Ruzizi, sommet Tsamate, Apr 1950, <italic>R.Germain 6826</italic> (BR).</p><p>Rwanda, Bugesera, 27 Mar 1970, <italic>G.Bouxin &amp; M.Radoux 1631</italic> (BR); Rusumo, route vers Nyarubuye, 25 Jan 1980, <italic>D.Bridson 299</italic> (BR, WAG); Kibungo, Rusumo, 16 Oct 1974, <italic>J.Lambinon 74/1574</italic> (BR, LG); Route Nyamasheke-Kibuye, 29 Mar 1972, <italic>G.Troupin 6510</italic> (BR, WAG); Kitega, Bweru, Muhweza, 27 Nov 1957, <italic>van der Ben 1727</italic> (BR).</p><p>Burundi, Buterama, Gasorwe, 22 May 1959, <italic>van der Ben 2558</italic> (BR); Kameramagambo, 27 Dec 1965, <italic>J.Lewalle 155</italic> (BR, MO); Gitwenge, 2 Jan 1979, <italic>M.Reekmans 7448</italic> (BR); Kagoma, E de Gitwenge, 7 Feb 1979, <italic>M.Reekmans 7639</italic> (BR, WAG); Muramvya, Komwe, 24 May 1981, <italic>M.Reekmans 10355</italic> (BR, MO, WAG).</p></tp:treatment-sec><tp:treatment-sec sec-type="notes" id="SECID0EVZJM"><title>Notes.</title><p>1. <italic><tp:taxon-name><tp:taxon-name-part taxon-name-part-type="genus" reg="Coleus">Coleus</tp:taxon-name-part><tp:taxon-name-part taxon-name-part-type="species" reg="laurentii">laurentii</tp:taxon-name-part></tp:taxon-name></italic> De Wild. is considered as a synonym of <italic><tp:taxon-name><tp:taxon-name-part taxon-name-part-type="genus" reg="Coleus">C.</tp:taxon-name-part><tp:taxon-name-part taxon-name-part-type="species" reg="welwitschii">welwitschii</tp:taxon-name-part></tp:taxon-name></italic> by <xref ref-type="bibr" rid="B23">Paton et al. (2019)</xref>. However, the type material (<italic>E.&amp; M.Laurent s.n.</italic> [BR0000008109798], [BR0000006258580]) is remarkable in being almost glabrous in all vegetative parts; collecting notes on the label indicate the presence of white tubers (not collected); it could represent a different taxon (<italic><tp:taxon-name><tp:taxon-name-part taxon-name-part-type="genus" reg="Coleus">C.</tp:taxon-name-part><tp:taxon-name-part taxon-name-part-type="species" reg="rotundifolius">rotundifolius</tp:taxon-name-part></tp:taxon-name></italic>?).</p><p>2. <italic>L.Liben 2855</italic> is somewhat intermediate between <italic><tp:taxon-name><tp:taxon-name-part taxon-name-part-type="genus" reg="Coleus">C.</tp:taxon-name-part><tp:taxon-name-part taxon-name-part-type="species" reg="bojeri">bojeri</tp:taxon-name-part></tp:taxon-name></italic> and <italic><tp:taxon-name><tp:taxon-name-part taxon-name-part-type="genus" reg="Coleus">C.</tp:taxon-name-part><tp:taxon-name-part taxon-name-part-type="species" reg="welwitschii">welwitschii</tp:taxon-name-part></tp:taxon-name></italic>, having robust lignified shoots, but lacking a true rhizome.</p><p>3. Many specimens from Rwanda, Burundi and W Tanzania have greyish-tomentose lower leaf surface and thicker leaves, corresponding to the type specimen of <italic><tp:taxon-name><tp:taxon-name-part taxon-name-part-type="genus" reg="Coleus">Coleus</tp:taxon-name-part><tp:taxon-name-part taxon-name-part-type="species" reg="thyrsiflorus">thyrsiflorus</tp:taxon-name-part></tp:taxon-name></italic>, but there is no real discontinuity with less pubescent forms.</p><p>4. See also note under <italic><tp:taxon-name><tp:taxon-name-part taxon-name-part-type="genus" reg="Coleus">C.</tp:taxon-name-part><tp:taxon-name-part taxon-name-part-type="species" reg="brazzavillensis">brazzavillensis</tp:taxon-name-part></tp:taxon-name></italic>.</p></tp:treatment-sec><ref-list><ref id="B20"><mixed-citation xmlns:xlink="http://www.w3.org/1999/xlink" xlink:type="simple"><person-group><name name-style="western"><surname>Paton</surname><given-names>AJ</given-names></name><name name-style="western"><surname>Bramley</surname><given-names>G</given-names></name><name name-style="western"><surname>Ryding</surname><given-names>O</given-names></name><name name-style="western"><surname>Polhill</surname><given-names>RM</given-names></name><name name-style="western"><surname>Harvey</surname><given-names>YB</given-names></name><name name-style="western"><surname>Iwarsson</surname><given-names>M</given-names></name><name name-style="western"><surname>Willis</surname><given-names>F</given-names></name><name name-style="western"><surname>Phillipson</surname><given-names>PB</given-names></name><name name-style="western"><surname>Balkwill</surname><given-names>K</given-names></name><name name-style="western"><surname>Lukhoba</surname><given-names>CW</given-names></name><name name-style="western"><surname>Otieno</surname><given-names>D</given-names></name><name name-style="western"><surname>Harley</surname><given-names>RM</given-names></name></person-group> (<year>2009</year>) <article-title><tp:taxon-name><tp:taxon-name-part taxon-name-part-type="family">Lamiaceae</tp:taxon-name-part></tp:taxon-name> (<tp:taxon-name><tp:taxon-name-part taxon-name-part-type="family">Labiatae</tp:taxon-name-part></tp:taxon-name>).</article-title> In: <person-group><name name-style="western"><surname>Beentje</surname><given-names>HJ</given-names></name><name name-style="western"><surname>Ghazanfar</surname><given-names>SA</given-names></name><name name-style="western"><surname>Polhill</surname><given-names>RM</given-names></name></person-group> (<role>Eds</role>) <issue-title>Flora of Tropical East Africa.</issue-title><source>Royal Botanic Gardens, Kew, Richmond</source>, <fpage>1</fpage>–<lpage>430</lpage>.</mixed-citation></ref><ref id="B21"><mixed-citation xmlns:xlink="http://www.w3.org/1999/xlink" xlink:type="simple"><person-group><name name-style="western"><surname>Paton</surname><given-names>AJ</given-names></name><name name-style="western"><surname>Bramley</surname><given-names>G</given-names></name><name name-style="western"><surname>Ryding</surname><given-names>O</given-names></name><name name-style="western"><surname>Polhill</surname><given-names>RM</given-names></name><name name-style="western"><surname>Harvey</surname><given-names>YB</given-names></name><name name-style="western"><surname>Iwarsson</surname><given-names>M</given-names></name><name name-style="western"><surname>Willis</surname><given-names>F</given-names></name><name name-style="western"><surname>Phillipson</surname><given-names>PB</given-names></name><name name-style="western"><surname>Balkwill</surname><given-names>K</given-names></name><name name-style="western"><surname>Lukhoba</surname><given-names>CW</given-names></name><name name-style="western"><surname>Otieno</surname><given-names>D</given-names></name><name name-style="western"><surname>Harley</surname><given-names>RM</given-names></name></person-group> (<year>2013</year>) <article-title><tp:taxon-name><tp:taxon-name-part taxon-name-part-type="family">Lamiaceae</tp:taxon-name-part></tp:taxon-name>.</article-title> In: <person-group><name name-style="western"><surname>Timberlake</surname><given-names>J</given-names></name></person-group> (<role>Ed.</role>) <issue-title>Flora Zambesiaca 8(8).</issue-title><source>Royal Botanic Gardens, Kew, Richmond</source>, <fpage>1</fpage>–<lpage>346</lpage>.</mixed-citation></ref><ref id="B23"><mixed-citation xmlns:xlink="http://www.w3.org/1999/xlink" xlink:type="simple"><person-group><name name-style="western"><surname>Paton</surname><given-names>AJ</given-names></name><name name-style="western"><surname>Mwanyambo</surname><given-names>M</given-names></name><name name-style="western"><surname>Govaerts</surname><given-names>RH</given-names></name><name name-style="western"><surname>Smith</surname><given-names>AK</given-names></name><name name-style="western"><surname>Suddee</surname><given-names>S</given-names></name><name name-style="western"><surname>Phillipson</surname><given-names>PB</given-names></name><name name-style="western"><surname>Wilson</surname><given-names>TC</given-names></name><name name-style="western"><surname>Forster</surname><given-names>PI</given-names></name><name name-style="western"><surname>Culham</surname><given-names>A</given-names></name></person-group> (<year>2019</year>) <article-title>Nomenclatural changes in <italic><tp:taxon-name><tp:taxon-name-part taxon-name-part-type="genus">Coleus</tp:taxon-name-part></tp:taxon-name></italic> and <italic><tp:taxon-name><tp:taxon-name-part taxon-name-part-type="genus">Plectranthus</tp:taxon-name-part></tp:taxon-name></italic> (<tp:taxon-name><tp:taxon-name-part taxon-name-part-type="family">Lamiaceae</tp:taxon-name-part></tp:taxon-name>): A tale of more than two genera.</article-title><source>PhytoKeys</source><volume>129</volume>: <fpage>1</fpage>–<lpage>158</lpage>. <ext-link xlink:href="10.3897/phytokeys.129.34988" ext-link-type="doi" xlink:type="simple">https://doi.org/10.3897/phytokeys.129.34988</ext-link></mixed-citation></ref></ref-list></tp:taxon-treatment>
