# Supplementary material for: ﻿The genus Coleus (Lamiaceae) in Central Africa (Democratic Republic of the Congo, Rwanda, Burundi), with the description of 15 new species
Source: PhytoKeys. 2024 Sep 2;246:71–178. doi: 10.3897/phytokeys.246.129476 (PMC11384907; doi:10.3897/phytokeys.246.129476)
Supplement: ﻿Supplementary material 1 — Herbarium specimens examined [file phytokeys-246-071_article-129476__-s001.xlsx]

## Sheet: template
Linked data table of: The genus Coleus (Lamiaceae) in Central Africa (Democratic Republic of the Congo, Rwanda, Burundi), with the description of 15 new species, by Meerts P. & Paton A.J.
1	Specimens/Taxa group A (core/source species)
2	Preserved specimen	Type status	Taxon name/MOTU
3	Specimen code (InstCode and/or CollCode + Catalogue #)
	K000405978	iso	Coleus affinis (Gürke) A.J.Paton
	BR0000016038349		Coleus affinis (Gürke) A.J.Paton
	BM000513299	lecto	Coleus alpinus Vatke
	BR0000008910035		Coleus alpinus Vatke
	BR0000006262914		Coleus alpinus Vatke
	BR0000006262631		Coleus alpinus Vatke
	BR0000006262631		Coleus alpinus Vatke
	BR0000017708647		Coleus alpinus Vatke
	BR0000016832237		Coleus alpinus Vatke
	BR0000017708777		Coleus alpinus Vatke
	BR0000017732765		Coleus alpinus Vatke
	BR0000017733731		Coleus alpinus Vatke
	BR0000017734080		Coleus alpinus Vatke
	BR0000017707862		Coleus alpinus Vatke
	BR0000017714006		Coleus alpinus Vatke
	BR0000017709507		Coleus alpinus Vatke
	BR0000017714174		Coleus alpinus Vatke
	BR0000017733700		Coleus alpinus Vatke
	BR0000017710336		Coleus alpinus Vatke
	BR0000016833463		Coleus alpinus Vatke
	BR0000016836211		Coleus alpinus Vatke
	BR0000016833555		Coleus alpinus Vatke
	BR0000016834965		Coleus alpinus Vatke
	BR0000016836273		Coleus alpinus Vatke
	BR0000015269614V		Coleus alpinus Vatke
	BR0000008909701		Coleus alpinus Vatke
	BR0000008910035		Coleus alpinus Vatke
	BR0000006262914		Coleus alpinus Vatke
	BR0000006262631		Coleus alpinus Vatke
	BR0000016451582		Coleus alpinus Vatke
	BR0000016451599		Coleus alpinus Vatke
	BR0000016451605		Coleus alpinus Vatke
	BR0000016451612		Coleus alpinus Vatke
	BR0000005518234		Coleus alpinus Vatke
	BR0000016451629		Coleus alpinus Vatke
	BR0000016451636		Coleus alpinus Vatke
	BR0000016451643		Coleus alpinus Vatke
	BR0000016451650		Coleus alpinus Vatke
	BR0000016451667		Coleus alpinus Vatke
	BR0000016451674		Coleus alpinus Vatke
	BR0000016451681		Coleus alpinus Vatke
	BR0000016451698		Coleus alpinus Vatke
	BR0000016451704		Coleus alpinus Vatke
	BR0000016451711		Coleus alpinus Vatke
	BR0000016451728		Coleus alpinus Vatke
	BR0000016451735		Coleus alpinus Vatke
	BR0000016451742		Coleus alpinus Vatke
	BR0000016451759		Coleus alpinus Vatke
	BR0000016451766		Coleus alpinus Vatke
	BRLU0043142		Coleus alpinus Vatke
	BR0000016451773		Coleus amboinicus Lour.
	GH00002146	holo	Coleus articulatus (I.M.Johnst.) A.J.Paton
	BR0000006263287		Coleus articulatus (I.M.Johnst.) A.J.Paton
	BR0000006741778		Coleus articulatus (I.M.Johnst.) A.J.Paton
	BR0000017707947		Coleus articulatus (I.M.Johnst.) A.J.Paton
	BR0000017712934		Coleus articulatus (I.M.Johnst.) A.J.Paton
	BR0000017713757		Coleus articulatus (I.M.Johnst.) A.J.Paton
	BR0000016832404		Coleus articulatus (I.M.Johnst.) A.J.Paton
	BR0000017711548		Coleus articulatus (I.M.Johnst.) A.J.Paton
	BR0000017058537		Coleus articulatus (I.M.Johnst.) A.J.Paton
	BR0000017058544		Coleus articulatus (I.M.Johnst.) A.J.Paton
	BR0000017058551		Coleus articulatus (I.M.Johnst.) A.J.Paton
	BR0000005019830		Coleus articulatus (I.M.Johnst.) A.J.Paton
	BR0000017712941		Coleus articulatus (I.M.Johnst.) A.J.Paton
	BR0000016832473		Coleus articulatus (I.M.Johnst.) A.J.Paton
	BR0000017715188		Coleus articulatus (I.M.Johnst.) A.J.Paton
	BR0000017715195		Coleus articulatus (I.M.Johnst.) A.J.Paton
	BR0000017711272		Coleus articulatus (I.M.Johnst.) A.J.Paton
	BR0000016832541		Coleus articulatus (I.M.Johnst.) A.J.Paton
	BR0000016833036		Coleus articulatus (I.M.Johnst.) A.J.Paton
	BR0000017733564		Coleus articulatus (I.M.Johnst.) A.J.Paton
	BR0000009958395		Coleus articulatus (I.M.Johnst.) A.J.Paton
	BR0000009957565		Coleus articulatus (I.M.Johnst.) A.J.Paton
	BR0000017713733		Coleus articulatus (I.M.Johnst.) A.J.Paton
	BR0000017713627		Coleus articulatus (I.M.Johnst.) A.J.Paton
	BR0000009439351		Coleus articulatus (I.M.Johnst.) A.J.Paton
	BR0000017713306		Coleus articulatus (I.M.Johnst.) A.J.Paton
	BR0000006263287		Coleus articulatus (I.M.Johnst.) A.J.Paton
	BR0000008733177		Coleus articulatus (I.M.Johnst.) A.J.Paton
	BR0000008109453		Coleus articulatus (I.M.Johnst.) A.J.Paton
	BR0000017678278		Coleus articulatus (I.M.Johnst.) A.J.Paton
	BR0000017678285		Coleus articulatus (I.M.Johnst.) A.J.Paton
	BR0000017678292		Coleus articulatus (I.M.Johnst.) A.J.Paton
	BR0000017678308		Coleus articulatus (I.M.Johnst.) A.J.Paton
	BR0000017677905		Coleus articulatus (I.M.Johnst.) A.J.Paton
	BR0000017677912		Coleus articulatus (I.M.Johnst.) A.J.Paton
	BR0000017677929		Coleus articulatus (I.M.Johnst.) A.J.Paton
	BR0000017677936		Coleus articulatus (I.M.Johnst.) A.J.Paton
	BR0000017677943		Coleus articulatus (I.M.Johnst.) A.J.Paton
	BR0000017677950		Coleus articulatus (I.M.Johnst.) A.J.Paton
	BR0000017677967		Coleus articulatus (I.M.Johnst.) A.J.Paton
	G00435189	holo	Coleus autranii Briq.
	P00450783	iso	Coleus autranii Briq.
	P00450781	iso	Coleus autranii Briq.
	P00450782	iso	Coleus autranii Briq.
	BR0000017734394		Coleus autranii Briq.
	BR0000017708760		Coleus autranii Briq.
	BR0000017733755		Coleus autranii Briq.
	BR0000017712484		Coleus autranii Briq.
	BR0000017712118		Coleus autranii Briq.
	BR0000017713986		Coleus autranii Briq.
	BR0000017713245		Coleus autranii Briq.
	BR0000017709880		Coleus autranii Briq.
	BR0000017734769		Coleus autranii Briq.
	BR0000017708784		Coleus autranii Briq.
	BR0000016455344		Coleus autranii Briq.
	BR0000017708289		Coleus autranii Briq.
	BR0000016832084		Coleus autranii Briq.
	BR0000016833364		Coleus autranii Briq.
	BR0000016455313		Coleus autranii Briq.
	BR0000016455283		Coleus autranii Briq.
	BR0000017712576		Coleus autranii Briq.
	BR0000016832572		Coleus autranii Briq.
	BR0000016454712		Coleus autranii Briq.
	BR0000017708746		Coleus autranii Briq.
	BR0000017708753		Coleus autranii Briq.
	BR0000017708555		Coleus autranii Briq.
	BR0000017712460		Coleus autranii Briq.
	BR0000017734073		Coleus autranii Briq.
	BR0000017733250		Coleus autranii Briq.
	BR0000016833487		Coleus autranii Briq.
	BR0000016834385		Coleus autranii Briq.
	BR0000016834361		Coleus autranii Briq.
	BR0000016832893		Coleus autranii Briq.
	BR0000016832664		Coleus autranii Briq.
	BR0000016455207		Coleus autranii Briq.
	BR0000016835689		Coleus autranii Briq.
	BR0000016043107		Coleus autranii Briq.
	BR0000017709729		Coleus autranii Briq.
	BR0000017709798		Coleus autranii Briq.
	BR0000017711005		Coleus autranii Briq.
	BR0000017711067		Coleus autranii Briq.
	BR0000017713238		Coleus autranii Briq.
	BR0000016832732		Coleus autranii Briq.
	BR0000017710831		Coleus autranii Briq.
	BR0000017709590		Coleus autranii Briq.
	BR0000017709637		Coleus autranii Briq.
	BR0000016835047		Coleus autranii Briq.
	BR0000017709675		Coleus autranii Briq.
	BR0000017708739		Coleus autranii Briq.
	BR0000016452527		Coleus autranii Briq.
	BR0000016452534		Coleus autranii Briq.
	BR0000016452558		Coleus autranii Briq.
	BR0000016835818		Coleus autranii Briq.
	BR0000016452060		Coleus autranii Briq.
	BR0000016452077		Coleus autranii Briq.
	BR0000016452084		Coleus autranii Briq.
	BR0000016452091		Coleus autranii Briq.
	BR0000016452107		Coleus autranii Briq.
	BR0000016452114		Coleus autranii Briq.
	BR0000016452138		Coleus autranii Briq.
	BR0000021718519		Coleus autranii Briq.
	BR0000021718526		Coleus autranii Briq.
	BR0000016452145		Coleus autranii Briq.
	BR0000016452152		Coleus autranii Briq.
	BR0000016452169		Coleus autranii Briq.
	BR0000016452176		Coleus autranii Briq.
	BR0000016452183		Coleus autranii Briq.
	BR0000016452190		Coleus autranii Briq.
	BR0000016452206		Coleus autranii Briq.
	BR0000016452213		Coleus autranii Briq.
	BR0000016452220		Coleus autranii Briq.
	BR0000016452237		Coleus autranii Briq.
	BR0000016452244		Coleus autranii Briq.
	BR0000016452251		Coleus autranii Briq.
	BR0000015269621V		Coleus autranii Briq.
	BR0000016452121		Coleus autranii Briq.
	BR0000016452268		Coleus autranii Briq.
	BR0000016452275		Coleus autranii Briq.
	BR0000016452282		Coleus autranii Briq.
	BR0000016452299		Coleus autranii Briq.
	BR0000016452305		Coleus autranii Briq.
	BR0000016452312		Coleus autranii Briq.
	BR0000016452329		Coleus autranii Briq.
	BR0000016452336		Coleus autranii Briq.
	BR0000016452343		Coleus autranii Briq.
	BR0000016452350		Coleus autranii Briq.
	BR0000016452367		Coleus autranii Briq.
	BR0000016452374		Coleus autranii Briq.
	BR0000016452381		Coleus autranii Briq.
	BR0000016452398		Coleus autranii Briq.
	BR0000016452404		Coleus autranii Briq.
	BR0000016452411		Coleus autranii Briq.
	BR0000016452428		Coleus autranii Briq.
	BR0000016452435		Coleus autranii Briq.
	BR0000016452442		Coleus autranii Briq.
	BR0000016452459		Coleus autranii Briq.
	BR0000016452466		Coleus autranii Briq.
	BR0000016452473		Coleus autranii Briq.
	BR0000016452480		Coleus autranii Briq.
	BR0000016452497		Coleus autranii Briq.
	BR0000016452503		Coleus autranii Briq.
	BR0000016452510		Coleus autranii Briq.
	K000431890	epi	Coleus barbatus (Andrews) Benth. ex G.Don var. barbatus
	BR0000016453005		Coleus barbatus (Andrews) Benth. ex G.Don var. barbatus
	K000820136	iso	Coleus barbatus var. grandis (L.H.Cramer) A.J.Paton
	K000975992		Coleus barbatus var. grandis (L.H.Cramer) A.J.Paton
	BR0000016836051		Coleus barbatus var. grandis (L.H.Cramer) A.J.Paton
	BR0000013410797		Coleus barbatus var. grandis (L.H.Cramer) A.J.Paton
	BR0000013410711		Coleus barbatus var. grandis (L.H.Cramer) A.J.Paton
	BR0000016832350		Coleus barbatus var. grandis (L.H.Cramer) A.J.Paton
	BR0000016833470		Coleus barbatus var. grandis (L.H.Cramer) A.J.Paton
	BR0000016833685		Coleus barbatus var. grandis (L.H.Cramer) A.J.Paton
	BR0000016834156		Coleus barbatus var. grandis (L.H.Cramer) A.J.Paton
	BR0000016834668		Coleus barbatus var. grandis (L.H.Cramer) A.J.Paton
	BR0000016834675		Coleus barbatus var. grandis (L.H.Cramer) A.J.Paton
	BR0000016835122		Coleus barbatus var. grandis (L.H.Cramer) A.J.Paton
	BR0000016835139		Coleus barbatus var. grandis (L.H.Cramer) A.J.Paton
	BR0000016835023		Coleus barbatus var. grandis (L.H.Cramer) A.J.Paton
	BR0000016835030		Coleus barbatus var. grandis (L.H.Cramer) A.J.Paton
	BR0000016834682		Coleus barbatus var. grandis (L.H.Cramer) A.J.Paton
	BR0000016834897		Coleus barbatus var. grandis (L.H.Cramer) A.J.Paton
	BR0000016834903		Coleus barbatus var. grandis (L.H.Cramer) A.J.Paton
	BR0000016830899		Coleus barbatus var. grandis (L.H.Cramer) A.J.Paton
	BR0000016830806		Coleus barbatus var. grandis (L.H.Cramer) A.J.Paton
	BR0000016830813		Coleus barbatus var. grandis (L.H.Cramer) A.J.Paton
	BR0000017060738		Coleus barbatus var. grandis (L.H.Cramer) A.J.Paton
	BR0000017060837		Coleus barbatus var. grandis (L.H.Cramer) A.J.Paton
	BR0000016451803		Coleus barbatus var. grandis (L.H.Cramer) A.J.Paton
	BR0000016831810		Coleus barbatus var. grandis (L.H.Cramer) A.J.Paton
	BR0000016834712		Coleus barbatus var. grandis (L.H.Cramer) A.J.Paton
	BR0000017709699		Coleus barbatus var. grandis (L.H.Cramer) A.J.Paton
	BR0000016832268		Coleus barbatus var. grandis (L.H.Cramer) A.J.Paton
	BR0000017713993		Coleus barbatus var. grandis (L.H.Cramer) A.J.Paton
	BR0000017709903		Coleus barbatus var. grandis (L.H.Cramer) A.J.Paton
	BR0000017709958		Coleus barbatus var. grandis (L.H.Cramer) A.J.Paton
	BR0000017709842		Coleus barbatus var. grandis (L.H.Cramer) A.J.Paton
	BR0000016836242		Coleus barbatus var. grandis (L.H.Cramer) A.J.Paton
	BR0000013410605		Coleus barbatus var. grandis (L.H.Cramer) A.J.Paton
	BR0000017734387		Coleus barbatus var. grandis (L.H.Cramer) A.J.Paton
	BR0000016451810		Coleus barbatus var. grandis (L.H.Cramer) A.J.Paton
	BR0000016453166		Coleus barbatus var. grandis (L.H.Cramer) A.J.Paton
	BR0000016453173		Coleus barbatus var. grandis (L.H.Cramer) A.J.Paton
	BR0000016453180		Coleus barbatus var. grandis (L.H.Cramer) A.J.Paton
	BR0000016453197		Coleus barbatus var. grandis (L.H.Cramer) A.J.Paton
	BR0000016452909		Coleus barbatus var. grandis (L.H.Cramer) A.J.Paton
	BR0000016452916		Coleus barbatus var. grandis (L.H.Cramer) A.J.Paton
	BR0000016452923		Coleus barbatus var. grandis (L.H.Cramer) A.J.Paton
	BR0000016452930		Coleus barbatus var. grandis (L.H.Cramer) A.J.Paton
	BR0000016452947		Coleus barbatus var. grandis (L.H.Cramer) A.J.Paton
	BR0000016452954		Coleus barbatus var. grandis (L.H.Cramer) A.J.Paton
	BR0000016452961		Coleus barbatus var. grandis (L.H.Cramer) A.J.Paton
	BR0000016452978		Coleus barbatus var. grandis (L.H.Cramer) A.J.Paton
	BR0000016452985		Coleus barbatus var. grandis (L.H.Cramer) A.J.Paton
	BR0000016452992		Coleus barbatus var. grandis (L.H.Cramer) A.J.Paton
	BR0000016453005		Coleus barbatus var. grandis (L.H.Cramer) A.J.Paton
	BR0000016453012		Coleus barbatus var. grandis (L.H.Cramer) A.J.Paton
	BR0000016453029		Coleus barbatus var. grandis (L.H.Cramer) A.J.Paton
	BR0000016453036		Coleus barbatus var. grandis (L.H.Cramer) A.J.Paton
	BR0000016453043		Coleus barbatus var. grandis (L.H.Cramer) A.J.Paton
	BR0000016453050		Coleus barbatus var. grandis (L.H.Cramer) A.J.Paton
	BR0000016453067		Coleus barbatus var. grandis (L.H.Cramer) A.J.Paton
	BR0000016453074		Coleus barbatus var. grandis (L.H.Cramer) A.J.Paton
	BR0000016453081		Coleus barbatus var. grandis (L.H.Cramer) A.J.Paton
	BR0000016453098		Coleus barbatus var. grandis (L.H.Cramer) A.J.Paton
	BR0000016453104		Coleus barbatus var. grandis (L.H.Cramer) A.J.Paton
	BR0000016453111		Coleus barbatus var. grandis (L.H.Cramer) A.J.Paton
	BR0000016453128		Coleus barbatus var. grandis (L.H.Cramer) A.J.Paton
	BR0000016453135		Coleus barbatus var. grandis (L.H.Cramer) A.J.Paton
	BR0000016453142		Coleus barbatus var. grandis (L.H.Cramer) A.J.Paton
	BR0000016453159		Coleus barbatus var. grandis (L.H.Cramer) A.J.Paton
	K000405951	holo	Coleus batesii (Baker) A.J.Paton
	BM000884040	iso	Coleus batesii (Baker) A.J.Paton
	BR0000016826304		Coleus batesii (Baker) A.J.Paton
	BR0000016826311		Coleus batesii (Baker) A.J.Paton
	BR0000016826328		Coleus batesii (Baker) A.J.Paton
	BR0000016826335		Coleus batesii (Baker) A.J.Paton
	BR0000016826342		Coleus batesii (Baker) A.J.Paton
	BR0000016037786		Coleus batesii (Baker) A.J.Paton
	K000431993	lecto	Coleus betonicifolius (Baker) A.J.Paton var. betonicifolius
	BR0000016832381		Coleus betonicifolius (Baker) A.J.Paton var. betonicifolius
	BR0000017713566		Coleus betonicifolius (Baker) A.J.Paton var. betonicifolius
	BR0000017733212		Coleus betonicifolius (Baker) A.J.Paton var. betonicifolius
	BR0000017711173		Coleus betonicifolius (Baker) A.J.Paton var. betonicifolius
	BR0000016453470		Coleus betonicifolius (Baker) A.J.Paton var. betonicifolius
	BR0000016453487		Coleus betonicifolius (Baker) A.J.Paton var. betonicifolius
	BR0000016453494		Coleus betonicifolius (Baker) A.J.Paton var. betonicifolius
	BR0000016453500		Coleus betonicifolius (Baker) A.J.Paton var. betonicifolius
	BR0000016453517		Coleus betonicifolius (Baker) A.J.Paton var. betonicifolius
	BR0000016453524		Coleus betonicifolius (Baker) A.J.Paton var. betonicifolius
	BR0000016453531		Coleus betonicifolius (Baker) A.J.Paton var. betonicifolius
	BR0000016453548		Coleus betonicifolius (Baker) A.J.Paton var. betonicifolius
	BR0000006258283	lecto	Coleus betonicifolius (Baker) A.J.Paton var. kasomenensis (De Wild.) Meerts & A.J.Paton
	BR0000008907790		Coleus betonicifolius (Baker) A.J.Paton var. kasomenensis (De Wild.) Meerts & A.J.Paton
	BM000910139		Coleus betonicifolius (Baker) A.J.Paton var. kasomenensis (De Wild.) Meerts & A.J.Paton
	G00435191		Coleus betonicifolius (Baker) A.J.Paton var. kasomenensis (De Wild.) Meerts & A.J.Paton
	HBG518672		Coleus betonicifolius (Baker) A.J.Paton var. kasomenensis (De Wild.) Meerts & A.J.Paton
	K000431990		Coleus betonicifolius (Baker) A.J.Paton var. kasomenensis (De Wild.) Meerts & A.J.Paton
	M0104724		Coleus betonicifolius (Baker) A.J.Paton var. kasomenensis (De Wild.) Meerts & A.J.Paton
	W1901-0006713		Coleus betonicifolius (Baker) A.J.Paton var. kasomenensis (De Wild.) Meerts & A.J.Paton
	S-G-1537		Coleus betonicifolius (Baker) A.J.Paton var. kasomenensis (De Wild.) Meerts & A.J.Paton
	BR0000016833395		Coleus betonicifolius (Baker) A.J.Paton var. kasomenensis (De Wild.) Meerts & A.J.Paton
	BR0000016832497		Coleus betonicifolius (Baker) A.J.Paton var. kasomenensis (De Wild.) Meerts & A.J.Paton
	BR0000016835252		Coleus betonicifolius (Baker) A.J.Paton var. kasomenensis (De Wild.) Meerts & A.J.Paton
	BR0000017713672		Coleus betonicifolius (Baker) A.J.Paton var. kasomenensis (De Wild.) Meerts & A.J.Paton
	BR0000017713795		Coleus betonicifolius (Baker) A.J.Paton var. kasomenensis (De Wild.) Meerts & A.J.Paton
	BR0000016453463		Coleus betonicifolius (Baker) A.J.Paton var. kasomenensis (De Wild.) Meerts & A.J.Paton
	BR0000009824553		Coleus betonicifolius (Baker) A.J.Paton var. kasomenensis (De Wild.) Meerts & A.J.Paton
	BR0000009825260		Coleus betonicifolius (Baker) A.J.Paton var. kasomenensis (De Wild.) Meerts & A.J.Paton
	BR0000006258610		Coleus betonicifolius (Baker) A.J.Paton var. kasomenensis (De Wild.) Meerts & A.J.Paton
	P00541359	lecto	Coleus bojeri Benth.
	W0002279	isolecto	Coleus bojeri Benth.
	BR0000016833647		Coleus bojeri Benth.
	BR0000016454842		Coleus bojeri Benth.
	BR0000017712309		Coleus bojeri Benth.
	BR0000017709255		Coleus bojeri Benth.
	BR0000016830547		Coleus bojeri Benth.
	BR0000016830639		Coleus bojeri Benth.
	BR0000016455474		Coleus bojeri Benth.
	BR0000016455436		Coleus bojeri Benth.
	BR0000016455221		Coleus bojeri Benth.
	BR0000016455238		Coleus bojeri Benth.
	BR0000016455276		Coleus bojeri Benth.
	BR0000016455214		Coleus bojeri Benth.
	BR0000017708906		Coleus bojeri Benth.
	BR0000017714983		Coleus bojeri Benth.
	BR0000017734110		Coleus bojeri Benth.
	BR0000017711388		Coleus bojeri Benth.
	BR0000017708883		Coleus bojeri Benth.
	BR0000016835146		Coleus bojeri Benth.
	BR0000016835153		Coleus bojeri Benth.
	BR0000016835856		Coleus bojeri Benth.
	BR0000017152778		Coleus bojeri Benth.
	BR0000017151085		Coleus bojeri Benth.
	BR0000016835580		Coleus bojeri Benth.
	BR0000017714969		Coleus bojeri Benth.
	BR0000017714976		Coleus bojeri Benth.
	BR0000017733076		Coleus bojeri Benth.
	BR0000016835115		Coleus bojeri Benth.
	BR0000017714808		Coleus bojeri Benth.
	BR0000017709422		Coleus bojeri Benth.
	BR0000016834354		Coleus bojeri Benth.
	BR0000016834880		Coleus bojeri Benth.
	BR0000016834873		Coleus bojeri Benth.
	BR0000017714136		Coleus bojeri Benth.
	BR0000017713085		Coleus bojeri Benth.
	BR0000016454729		Coleus bojeri Benth.
	BR0000016832879		Coleus bojeri Benth.
	BR0000017708593		Coleus bojeri Benth.
	BR0000016832220		Coleus bojeri Benth.
	BR0000016831063		Coleus bojeri Benth.
	BR0000016830554		Coleus bojeri Benth.
	BR0000017714945		Coleus bojeri Benth.
	BR0000016836044		Coleus bojeri Benth.
	BR0000016831032		Coleus bojeri Benth.
	BR0000016831049		Coleus bojeri Benth.
	BR0000016455054		Coleus bojeri Benth.
	BR0000016454668		Coleus bojeri Benth.
	BR0000016454620		Coleus bojeri Benth.
	BR0000016834569		Coleus bojeri Benth.
	BR0000016455061		Coleus bojeri Benth.
	BR0000016454897		Coleus bojeri Benth.
	BR0000016454903		Coleus bojeri Benth.
	BR0000016454675		Coleus bojeri Benth.
	BR0000016454682		Coleus bojeri Benth.
	BR0000016454934		Coleus bojeri Benth.
	BR0000016454941		Coleus bojeri Benth.
	BR0000017711159		Coleus bojeri Benth.
	BR0000016454750		Coleus bojeri Benth.
	BR0000009196087		Coleus bojeri Benth.
	BR0000006878085		Coleus bojeri Benth.
	BR0000016454781		Coleus bojeri Benth.
	BR0000016454774		Coleus bojeri Benth.
	BR0000016454798		Coleus bojeri Benth.
	BR0000016454859		Coleus bojeri Benth.
	BR0000016454866		Coleus bojeri Benth.
	BR0000006877750		Coleus bojeri Benth.
	BR0000016454651		Coleus bojeri Benth.
	BR0000016454767		Coleus bojeri Benth.
	BR0000016454996		Coleus bojeri Benth.
	BR0000016455009		Coleus bojeri Benth.
	BR0000016454910		Coleus bojeri Benth.
	BR0000016454927		Coleus bojeri Benth.
	BR0000016455016		Coleus bojeri Benth.
	BR0000016455023		Coleus bojeri Benth.
	P00450785	holo	Coleus brazzavillensis A.Chev.
	BR0000016830691		Coleus brazzavillensis A.Chev.
	BR0000017733656		Coleus brazzavillensis A.Chev.
	BR0000016834538		Coleus brazzavillensis A.Chev.
	BR0000016834521		Coleus brazzavillensis A.Chev.
	BR0000017733656		Coleus brazzavillensis A.Chev.
	BR0000017733649		Coleus brazzavillensis A.Chev.
	BR0000016830530		Coleus brazzavillensis A.Chev.
	BR0000015989963		Coleus brazzavillensis A.Chev.
	BR0000016830691		Coleus brazzavillensis A.Chev.
	BR0000017734745		Coleus brazzavillensis A.Chev.
	BR0000017714730		Coleus brazzavillensis A.Chev.
	BR0000017714747		Coleus brazzavillensis A.Chev.
	BR0000021718335		Coleus brazzavillensis A.Chev.
	BR0000021718328		Coleus brazzavillensis A.Chev.
	BR0000017671514		Coleus brazzavillensis A.Chev.
	BR0000017710138		Coleus brazzavillensis A.Chev.
	BR0000017710114		Coleus brazzavillensis A.Chev.
	BR0000017714723		Coleus brazzavillensis A.Chev.
	BR0000017714716		Coleus brazzavillensis A.Chev.
	BR0000016835986		Coleus brazzavillensis A.Chev.
	BR0000017711227		Coleus brazzavillensis A.Chev.
	K000431996	holo	Coleus buchananii (Baker) Brenan
	E00193487	iso	Coleus buchananii (Baker) Brenan
	BR0000008730572		Coleus buchananii (Baker) Brenan
	BR0000016832466		Coleus buchananii (Baker) Brenan
	BR0000016832657		Coleus buchananii (Baker) Brenan
	BR0000006744120		Coleus buchananii (Baker) Brenan
	BR0000017732956		Coleus buchananii (Baker) Brenan
	BR0000017708050		Coleus buchananii (Baker) Brenan
	BR0000017057837		Coleus buchananii (Baker) Brenan
	BR0000016833166		Coleus buchananii (Baker) Brenan
	BR0000016833944		Coleus buchananii (Baker) Brenan
	BR0000016831797		Coleus buchananii (Baker) Brenan
	BR0000016831803		Coleus buchananii (Baker) Brenan
	BR0000016831780		Coleus buchananii (Baker) Brenan
	BR0000016832633		Coleus buchananii (Baker) Brenan
	K001615425	holo	Coleus calaminthoides (Baker) A.J.Paton
	BR0000017671101		Coleus calaminthoides (Baker) A.J.Paton
	BR0000017671118		Coleus calaminthoides (Baker) A.J.Paton
	BR0000015172648		Coleus calaminthoides (Baker) A.J.Paton
	BR0000017708821		Coleus calaminthoides (Baker) A.J.Paton
	BR0000016835757		Coleus calaminthoides (Baker) A.J.Paton
	BR0000016831001		Coleus calaminthoides (Baker) A.J.Paton
	BR0000021453960	iso	Coleus caninus subsp. flavovirens (Gürke) A.J.Paton
	BR0000017710961		Coleus caninus subsp. flavovirens (Gürke) A.J.Paton
	BR0000015269478V		Coleus caninus subsp. flavovirens (Gürke) A.J.Paton
	BR0000017713160		Coleus caninus subsp. flavovirens (Gürke) A.J.Paton
	BR0000017713092		Coleus caninus subsp. flavovirens (Gürke) A.J.Paton
	BR0000017733328		Coleus caninus subsp. flavovirens (Gürke) A.J.Paton
	BR0000016456174		Coleus caninus subsp. flavovirens (Gürke) A.J.Paton
	BR0000016456181		Coleus caninus subsp. flavovirens (Gürke) A.J.Paton
	BR0000016455917		Coleus caninus subsp. flavovirens (Gürke) A.J.Paton
	BR0000016455924		Coleus caninus subsp. flavovirens (Gürke) A.J.Paton
	BR0000016455931		Coleus caninus subsp. flavovirens (Gürke) A.J.Paton
	BR0000016455948		Coleus caninus subsp. flavovirens (Gürke) A.J.Paton
	BR0000016455955		Coleus caninus subsp. flavovirens (Gürke) A.J.Paton
	BR0000016455962		Coleus caninus subsp. flavovirens (Gürke) A.J.Paton
	BR0000016455979		Coleus caninus subsp. flavovirens (Gürke) A.J.Paton
	BR0000016455986		Coleus caninus subsp. flavovirens (Gürke) A.J.Paton
	BR0000016455993		Coleus caninus subsp. flavovirens (Gürke) A.J.Paton
	BR0000016456006		Coleus caninus subsp. flavovirens (Gürke) A.J.Paton
	BR0000016456013		Coleus caninus subsp. flavovirens (Gürke) A.J.Paton
	BR0000016456020		Coleus caninus subsp. flavovirens (Gürke) A.J.Paton
	BR0000016456037		Coleus caninus subsp. flavovirens (Gürke) A.J.Paton
	BR0000016456044		Coleus caninus subsp. flavovirens (Gürke) A.J.Paton
	BR0000016456051		Coleus caninus subsp. flavovirens (Gürke) A.J.Paton
	BR0000016456068		Coleus caninus subsp. flavovirens (Gürke) A.J.Paton
	BR0000016456075		Coleus caninus subsp. flavovirens (Gürke) A.J.Paton
	BR0000016456082		Coleus caninus subsp. flavovirens (Gürke) A.J.Paton
	BR0000016456099		Coleus caninus subsp. flavovirens (Gürke) A.J.Paton
	BR0000016456105		Coleus caninus subsp. flavovirens (Gürke) A.J.Paton
	BR0000016456112		Coleus caninus subsp. flavovirens (Gürke) A.J.Paton
	BR0000016456129		Coleus caninus subsp. flavovirens (Gürke) A.J.Paton
	BR0000016456136		Coleus caninus subsp. flavovirens (Gürke) A.J.Paton
	BR0000016456143		Coleus caninus subsp. flavovirens (Gürke) A.J.Paton
	BR0000016456150		Coleus caninus subsp. flavovirens (Gürke) A.J.Paton
	BR0000016456167		Coleus caninus subsp. flavovirens (Gürke) A.J.Paton
	K000405989	lecto	Coleus capitatus A.J.Paton
	BR0000017800334		Coleus capitatus A.J.Paton
	BR0000017800341		Coleus capitatus A.J.Paton
	BR0000016037434		Coleus capitatus A.J.Paton
	POZG-V-0072176		Coleus capitatus A.J.Paton
	BRLU0032124		Coleus celsus A.J.Paton
	BRLU0043144		Coleus celsus A.J.Paton
	BRLU0043143		Coleus celsus A.J.Paton
	BM00564035	lecto	Coleus celsus A.J.Paton
	BM 00564268		Coleus celsus A.J.Paton
	LISU220992		Coleus celsus A.J.Paton
	LISU220993		Coleus celsus A.J.Paton
	P00450788	holo	Coleus chevalieri Briq.
	P00450786	holo	Coleus chevalieri Briq.
	BR0000006245498	iso	Coleus chevalieri Briq.
	G00437733	iso	Coleus chevalieri Briq.
	BR0000006261559		Coleus chevalieri Briq.
	BR0000006261887		Coleus chevalieri Briq.
	BR0000017707824		Coleus chevalieri Briq.
	BR0000017734837		Coleus chevalieri Briq.
	BR0000016833500		Coleus chevalieri Briq.
	BR0000016835894		Coleus chevalieri Briq.
	BR0000016834606		Coleus chevalieri Briq.
	BR0000017734592		Coleus chevalieri Briq.
	BR0000017732727		Coleus chevalieri Briq.
	BR0000017734103		Coleus chevalieri Briq.
	BR0000015269249V		Coleus chevalieri Briq.
	BR0000016832107		Coleus chevalieri Briq.
	BR0000015990044		Coleus chevalieri Briq.
	BR0000015990051		Coleus chevalieri Briq.
	BR0000017713191		Coleus chevalieri Briq.
	BR0000016835764		Coleus chevalieri Briq.
	BR0000017707831		Coleus chevalieri Briq.
	BR0000016834309		Coleus chevalieri Briq.
	BR0000016834316		Coleus chevalieri Briq.
	BR0000016832305		Coleus chevalieri Briq.
	BR0000016832312		Coleus chevalieri Briq.
	BR0000016834613		Coleus chevalieri Briq.
	BR0000016832121		Coleus chevalieri Briq.
	BR0000016527829		Coleus chevalieri Briq.
	BR0000017734608		Coleus chevalieri Briq.
	BR0000016836020		Coleus chevalieri Briq.
	BR0000021711688		Coleus chevalieri Briq.
	BR0000016043251		Coleus chevalieri Briq.
	BR0000016649699		Coleus chevalieri Briq.
	BR0000017734554		Coleus chevalieri Briq.
	BR0000017709057		Coleus chevalieri Briq.
	BR0000017707817		Coleus chevalieri Briq.
	BR0000017708999		Coleus chevalieri Briq.
	BR0000016454521		Coleus chevalieri Briq.
	BR0000006262990	holo	Coleus collinus Lebrun & L.Touss.
	BR0000006262983	holo	Coleus collinus Lebrun & L.Touss.
	BR0000013411022		Coleus collinus Lebrun & L.Touss.
	BR0000016453906		Coleus collinus Lebrun & L.Touss.
	BR0000016453890		Coleus collinus Lebrun & L.Touss.
	BR0000016455429		Coleus collinus Lebrun & L.Touss.
	BR0000016455504		Coleus collinus Lebrun & L.Touss.
	BR0000016455481		Coleus collinus Lebrun & L.Touss.
	BR0000025325638V		Coleus collinus Lebrun & L.Touss.
	BR0000016455269		Coleus collinus Lebrun & L.Touss.
	BR0000016455252		Coleus collinus Lebrun & L.Touss.
	BR0000016455245		Coleus collinus Lebrun & L.Touss.
	BR0000016455511		Coleus collinus Lebrun & L.Touss.
	BR0000015269546V		Coleus collinus Lebrun & L.Touss.
	BR0000025325805V		Coleus collinus Lebrun & L.Touss.
	BR0000025325850V		Coleus collinus Lebrun & L.Touss.
	BR0000016454828		Coleus collinus Lebrun & L.Touss.
	BR0000016454835		Coleus collinus Lebrun & L.Touss.
	BR0000017710367		Coleus collinus Lebrun & L.Touss.
	BR0000017709385		Coleus collinus Lebrun & L.Touss.
	BR0000016833531		Coleus collinus Lebrun & L.Touss.
	BR0000016454972		Coleus collinus Lebrun & L.Touss.
	BR0000016454965		Coleus collinus Lebrun & L.Touss.
	BR0000017153300		Coleus collinus Lebrun & L.Touss.
	BR0000016454989		Coleus collinus Lebrun & L.Touss.
	BR0000016454958		Coleus collinus Lebrun & L.Touss.
	K000431858	iso	Coleus conglomeratus (T.C.E.Fr.) Robyns & Lebrun
	BR0000016454538		Coleus conglomeratus (T.C.E.Fr.) Robyns & Lebrun
	BR0000016454545		Coleus conglomeratus (T.C.E.Fr.) Robyns & Lebrun
	BR0000016454552		Coleus conglomeratus (T.C.E.Fr.) Robyns & Lebrun
	BR0000016454569		Coleus conglomeratus (T.C.E.Fr.) Robyns & Lebrun
	BR0000016454576		Coleus conglomeratus (T.C.E.Fr.) Robyns & Lebrun
	BR0000016454583		Coleus conglomeratus (T.C.E.Fr.) Robyns & Lebrun
	K000431901	holo	Coleus cylindraceus (Hochst. ex Benth.) A.J.Paton
	K000431904	holo	Coleus cylindraceus (Hochst. ex Benth.) A.J.Paton
	K000431900	holo	Coleus cylindraceus (Hochst. ex Benth.) A.J.Paton
	K000820120		Coleus cylindraceus (Hochst. ex Benth.) A.J.Paton
	BR0000025325843V		Coleus cylindraceus (Hochst. ex Benth.) A.J.Paton
	BR0000017546416		Coleus cylindraceus (Hochst. ex Benth.) A.J.Paton
	BR0000017546331		Coleus cylindraceus (Hochst. ex Benth.) A.J.Paton
	BR0000017546348		Coleus cylindraceus (Hochst. ex Benth.) A.J.Paton
	BR0000017546355		Coleus cylindraceus (Hochst. ex Benth.) A.J.Paton
	BR0000017546362		Coleus cylindraceus (Hochst. ex Benth.) A.J.Paton
	BR0000017546379		Coleus cylindraceus (Hochst. ex Benth.) A.J.Paton
	BR0000017546386		Coleus cylindraceus (Hochst. ex Benth.) A.J.Paton
	BR0000017546393		Coleus cylindraceus (Hochst. ex Benth.) A.J.Paton
	BR0000017546409		Coleus cylindraceus (Hochst. ex Benth.) A.J.Paton
	K000431998	holo	Coleus decimus (A.J.Paton) A.J.Paton
	BR0000009379800		Coleus decimus (A.J.Paton) A.J.Paton
	BR0000017713535		Coleus decimus (A.J.Paton) A.J.Paton
	COI00005778	iso	Coleus decurrens Gürke
	BR0000021453991		Coleus decurrens Gürke
	BR0000021453991		Coleus decurrens Gürke
	BR0000016834644		Coleus decurrens Gürke
	BR0000016834651		Coleus decurrens Gürke
	BR0000016832169		Coleus decurrens Gürke
	BR0000016836235		Coleus decurrens Gürke
	BR0000016836259		Coleus decurrens Gürke
	BR0000016836037		Coleus decurrens Gürke
	BR0000017734806		Coleus decurrens Gürke
	BR0000017707909		Coleus decurrens Gürke
	BR0000016830769		Coleus decurrens Gürke
	BR0000016830745		Coleus decurrens Gürke
	BR0000016832206		Coleus decurrens Gürke
	BR0000016832213		Coleus decurrens Gürke
	BR0000016832152		Coleus decurrens Gürke
	BR0000016834736		Coleus decurrens Gürke
	BR0000017710558		Coleus decurrens Gürke
	BR0000017709132		Coleus decurrens Gürke
	BR0000017709576		Coleus decurrens Gürke
	BR0000017709569		Coleus decurrens Gürke
	BR0000017709552		Coleus decurrens Gürke
	BR0000017709477		Coleus decurrens Gürke
	BR0000017710770		Coleus decurrens Gürke
	BR0000017712569		Coleus decurrens Gürke
	BR0000017714266		Coleus decurrens Gürke
	BR0000017714259		Coleus decurrens Gürke
	BR0000017734011		Coleus decurrens Gürke
	BR0000008908452		Coleus decurrens Gürke
	BR0000008908780		Coleus decurrens Gürke
	BR0000008908704		Coleus decurrens Gürke
	BR0000008907745		Coleus decurrens Gürke
	BR0000008908070		Coleus decurrens Gürke
	BR0000008908407		Coleus decurrens Gürke
	BR0000008908124		Coleus decurrens Gürke
	BR0000021454080		Coleus decurrens Gürke
	BR0000021454066		Coleus decurrens Gürke
	BR0000021454073		Coleus decurrens Gürke
	BR0000021454059		Coleus decurrens Gürke
	BR0000021454042		Coleus decurrens Gürke
	BR0000021454035		Coleus decurrens Gürke
	BR0000021453991		Coleus decurrens Gürke
	BR0000021454004		Coleus decurrens Gürke
	BR0000021453953		Coleus decurrens Gürke
	BR0000016456532		Coleus decurrens Gürke
	BR0000016456549		Coleus decurrens Gürke
	BR0000016456556		Coleus decurrens Gürke
	BR0000016456563		Coleus decurrens Gürke
	BR0000016456570		Coleus decurrens Gürke
	BR0000016456587		Coleus decurrens Gürke
	BR0000016456594		Coleus decurrens Gürke
	BR0000016456600		Coleus decurrens Gürke
	BR0000016456617		Coleus decurrens Gürke
	BR0000016456624		Coleus decurrens Gürke
	BR0000016456631		Coleus decurrens Gürke
	BR0000016456648		Coleus decurrens Gürke
	BR0000016456655		Coleus decurrens Gürke
	BR0000016456662		Coleus decurrens Gürke
	BR0000016456679		Coleus decurrens Gürke
	BR0000016456686		Coleus decurrens Gürke
	BR0000016456693		Coleus decurrens Gürke
	BR0000016456709		Coleus decurrens Gürke
	BR0000016456716		Coleus decurrens Gürke
	BR0000016456723		Coleus decurrens Gürke
	BR0000016456730		Coleus decurrens Gürke
	BR0000016456945		Coleus decurrens Gürke
	BR0000016456952		Coleus decurrens Gürke
	BR0000016456747		Coleus decurrens Gürke
	BR0000016456754		Coleus decurrens Gürke
	BR0000016456761		Coleus decurrens Gürke
	BR0000016456778		Coleus decurrens Gürke
	K000405969	holo	Coleus deflexifolius (Baker) A.J.Paton
	BRLU0043141		Coleus deflexifolius (Baker) A.J.Paton
	BR0000006250720	iso	Coleus defoliatus (Hochst. ex Benth.) A.J.Paton
	BR0000016834248		Coleus defoliatus (Hochst. ex Benth.) A.J.Paton
	BR0000016835825		Coleus defoliatus (Hochst. ex Benth.) A.J.Paton
	BR0000017733373		Coleus defoliatus (Hochst. ex Benth.) A.J.Paton
	BR0000017710497		Coleus defoliatus (Hochst. ex Benth.) A.J.Paton
	BR0000017710503		Coleus defoliatus (Hochst. ex Benth.) A.J.Paton
	BR0000008481917		Coleus defoliatus (Hochst. ex Benth.) A.J.Paton
	BR0000017710947		Coleus defoliatus (Hochst. ex Benth.) A.J.Paton
	BR0000016830622		Coleus defoliatus (Hochst. ex Benth.) A.J.Paton
	BR0000016830592		Coleus defoliatus (Hochst. ex Benth.) A.J.Paton
	BR0000016830905		Coleus defoliatus (Hochst. ex Benth.) A.J.Paton
	BR0000016830608		Coleus defoliatus (Hochst. ex Benth.) A.J.Paton
	BR0000016830912		Coleus defoliatus (Hochst. ex Benth.) A.J.Paton
	BR0000016834972		Coleus defoliatus (Hochst. ex Benth.) A.J.Paton
	BR0000016456884		Coleus defoliatus (Hochst. ex Benth.) A.J.Paton
	BR0000016456891		Coleus defoliatus (Hochst. ex Benth.) A.J.Paton
	BR0000016456907		Coleus defoliatus (Hochst. ex Benth.) A.J.Paton
	BR0000016456914		Coleus defoliatus (Hochst. ex Benth.) A.J.Paton
	BR0000016456921		Coleus defoliatus (Hochst. ex Benth.) A.J.Paton
	BR0000016456938		Coleus defoliatus (Hochst. ex Benth.) A.J.Paton
	BR0000016456969		Coleus defoliatus (Hochst. ex Benth.) A.J.Paton
	BR0000008910042	holo	Coleus descampsii (Briq.) A.J.Paton
	BR0000008910042		Coleus descampsii (Briq.) A.J.Paton
	BR0000016825352		Coleus descampsii (Briq.) A.J.Paton
	BR0000016825369		Coleus descampsii (Briq.) A.J.Paton
	BR0000016825376		Coleus descampsii (Briq.) A.J.Paton
	BR0000016825383		Coleus descampsii (Briq.) A.J.Paton
	BR0000016825390		Coleus descampsii (Briq.) A.J.Paton
	BR0000016825406		Coleus descampsii (Briq.) A.J.Paton
	BR0000016825413		Coleus descampsii (Briq.) A.J.Paton
	BR0000016825420		Coleus descampsii (Briq.) A.J.Paton
	BR0000016825437		Coleus descampsii (Briq.) A.J.Paton
	BR0000016825444		Coleus descampsii (Briq.) A.J.Paton
	BR0000016825451		Coleus descampsii (Briq.) A.J.Paton
	BR0000016825468		Coleus descampsii (Briq.) A.J.Paton
	POZG-V-0072168		Coleus descampsii (Briq.) A.J.Paton
	BR0000008910370	holo	Coleus dewildemanianus (Robyns & Lebrun) A.J.Paton
	BR0000008909732	holo	Coleus dewildemanianus (Robyns & Lebrun) A.J.Paton
	BR0000008910066	holo	Coleus dewildemanianus (Robyns & Lebrun) A.J.Paton
	BR0000025328110V		Coleus dewildemanianus (Robyns & Lebrun) A.J.Paton
	BR0000025328158V		Coleus dewildemanianus (Robyns & Lebrun) A.J.Paton
	BR0000025328264V		Coleus dewildemanianus (Robyns & Lebrun) A.J.Paton
	BR0000016824942		Coleus dewildemanianus (Robyns & Lebrun) A.J.Paton
	BR0000016824959		Coleus dewildemanianus (Robyns & Lebrun) A.J.Paton
	BR0000016824966		Coleus dewildemanianus (Robyns & Lebrun) A.J.Paton
	BR0000016824973		Coleus dewildemanianus (Robyns & Lebrun) A.J.Paton
	BR0000016824980		Coleus dewildemanianus (Robyns & Lebrun) A.J.Paton
	BR0000016824997		Coleus dewildemanianus (Robyns & Lebrun) A.J.Paton
	BR0000016825000		Coleus dewildemanianus (Robyns & Lebrun) A.J.Paton
	BR0000008910370		Coleus dewildemanianus (Robyns & Lebrun) A.J.Paton
	BR0000008909732		Coleus dewildemanianus (Robyns & Lebrun) A.J.Paton
	BR0000008910066		Coleus dewildemanianus (Robyns & Lebrun) A.J.Paton
	YBI197223159		Coleus dewildemanianus (Robyns & Lebrun) A.J.Paton
	BR0000016824904		Coleus dewildemanianus (Robyns & Lebrun) A.J.Paton
	BR0000016824911		Coleus dewildemanianus (Robyns & Lebrun) A.J.Paton
	BR0000016824928		Coleus dewildemanianus (Robyns & Lebrun) A.J.Paton
	BR0000016824935		Coleus dewildemanianus (Robyns & Lebrun) A.J.Paton
	BR0000016039506		Coleus dewildemanianus (Robyns & Lebrun) A.J.Paton
	BR0000016649460		Coleus dewildemanianus (Robyns & Lebrun) A.J.Paton
	BRLU0037795	holo	Coleus duvigneaudii Meerts & A.J.Paton
	BRLU0037792		Coleus duvigneaudii Meerts & A.J.Paton
	BRLU0037794		Coleus duvigneaudii Meerts & A.J.Paton
	BRLU0037791		Coleus duvigneaudii Meerts & A.J.Paton
	BR0000025324532V		Coleus duvigneaudii Meerts & A.J.Paton
	BR0000017711197		Coleus duvigneaudii Meerts & A.J.Paton
	BR0000025324556V		Coleus duvigneaudii Meerts & A.J.Paton
	POZG-V-0071577		Coleus duvigneaudii Meerts & A.J.Paton
	POZG-V-0071578		Coleus duvigneaudii Meerts & A.J.Paton
	POZG-V-0071579		Coleus duvigneaudii Meerts & A.J.Paton
	POZG-V-0071580		Coleus duvigneaudii Meerts & A.J.Paton
	POZG-V-0071584		Coleus duvigneaudii Meerts & A.J.Paton
	POZG-V-0071585		Coleus duvigneaudii Meerts & A.J.Paton
	BR0000006261856	lecto	Coleus efoliatus De Wild.
	BR0000017712729		Coleus efoliatus De Wild.
	BR0000016835092		Coleus efoliatus De Wild.
	BR0000017712989		Coleus efoliatus De Wild.
	BR0000017712996		Coleus efoliatus De Wild.
	BR0000017734448		Coleus efoliatus De Wild.
	BR0000009090453		Coleus efoliatus De Wild.
	BR0000009787131		Coleus efoliatus De Wild.
	BR0000006261856		Coleus efoliatus De Wild.
	BR0000006261870		Coleus efoliatus De Wild.
	BR0000006262204		Coleus efoliatus De Wild.
	BR0000006262532		Coleus efoliatus De Wild.
	BR0000017057837		Coleus efoliatus De Wild.
	BR0000017057844		Coleus efoliatus De Wild.
	BR0000017057851		Coleus efoliatus De Wild.
	BR0000017057868		Coleus efoliatus De Wild.
	BR0000017057875		Coleus efoliatus De Wild.
	BM000910111	holo	Coleus elliotii (S.Moore) A.J.Paton
	BR0000008910073		Coleus elliotii (S.Moore) A.J.Paton
	BR0000008909749		Coleus elliotii (S.Moore) A.J.Paton
	BR0000008910394		Coleus elliotii (S.Moore) A.J.Paton
	BR0000008909749		Coleus elliotii (S.Moore) A.J.Paton
	BR0000008910073		Coleus elliotii (S.Moore) A.J.Paton
	BR0000008910400		Coleus elliotii (S.Moore) A.J.Paton
	BR0000013410544		Coleus elliotii (S.Moore) A.J.Paton
	BR0000013410537		Coleus elliotii (S.Moore) A.J.Paton
	BR0000013410520		Coleus elliotii (S.Moore) A.J.Paton
	BR0000013410513		Coleus elliotii (S.Moore) A.J.Paton
	BR0000013410506		Coleus elliotii (S.Moore) A.J.Paton
	BR0000013410490		Coleus elliotii (S.Moore) A.J.Paton
	BR0000013410483		Coleus elliotii (S.Moore) A.J.Paton
	BR0000013410476		Coleus elliotii (S.Moore) A.J.Paton
	BR0000013410469		Coleus elliotii (S.Moore) A.J.Paton
	BR0000013410452		Coleus elliotii (S.Moore) A.J.Paton
	BR0000013410445		Coleus elliotii (S.Moore) A.J.Paton
	BR0000013410438		Coleus elliotii (S.Moore) A.J.Paton
	BR0000013410421		Coleus elliotii (S.Moore) A.J.Paton
	BR0000013410346		Coleus elliotii (S.Moore) A.J.Paton
	K000405740	isolecto	Coleus eminii (Gürke) A.J.Paton
	BR0000016039445		Coleus eminii (Gürke) A.J.Paton
	BR0000016824584		Coleus eminii (Gürke) A.J.Paton
	BR0000008909756		Coleus eminii (Gürke) A.J.Paton
	BR0000008910080		Coleus eminii (Gürke) A.J.Paton
	BR0000009860438		Coleus eminii (Gürke) A.J.Paton
	BR0000009860766		Coleus eminii (Gürke) A.J.Paton
	BR0000005088096		Coleus eminii (Gürke) A.J.Paton
	BR0000016824515		Coleus eminii (Gürke) A.J.Paton
	BR0000016824522		Coleus eminii (Gürke) A.J.Paton
	BR0000016824539		Coleus eminii (Gürke) A.J.Paton
	BR0000016824553		Coleus eminii (Gürke) A.J.Paton
	BR0000016824546		Coleus eminii (Gürke) A.J.Paton
	BR0000016824560		Coleus eminii (Gürke) A.J.Paton
	BR0000016824577		Coleus eminii (Gürke) A.J.Paton
	BR0000016824607		Coleus eminii (Gürke) A.J.Paton
	BR0000016824591		Coleus eminii (Gürke) A.J.Paton
	K000405621	lecto	Coleus engleri (Briq.) A.J.Paton
	BR0000016572720		Coleus engleri (Briq.) A.J.Paton
	BR0000016833302		Coleus engleri (Briq.) A.J.Paton
	BR0000016833333		Coleus engleri (Briq.) A.J.Paton
	BR0000016833340		Coleus engleri (Briq.) A.J.Paton
	BR0000016833326		Coleus engleri (Briq.) A.J.Paton
	BR0000016831995		Coleus engleri (Briq.) A.J.Paton
	BR0000016831988		Coleus engleri (Briq.) A.J.Paton
	BR0000016831971		Coleus engleri (Briq.) A.J.Paton
	BR0000016831964		Coleus engleri (Briq.) A.J.Paton
	BR0000016832923		Coleus engleri (Briq.) A.J.Paton
	BR0000016832930		Coleus engleri (Briq.) A.J.Paton
	BR0000016832947		Coleus engleri (Briq.) A.J.Paton
	BR0000016832954		Coleus engleri (Briq.) A.J.Paton
	BR0000016832961		Coleus engleri (Briq.) A.J.Paton
	BR0000016831919		Coleus engleri (Briq.) A.J.Paton
	BR0000016831926		Coleus engleri (Briq.) A.J.Paton
	BR0000016831933		Coleus engleri (Briq.) A.J.Paton
	BR0000016831940		Coleus engleri (Briq.) A.J.Paton
	BR0000016831957		Coleus engleri (Briq.) A.J.Paton
	BR0000016834149		Coleus engleri (Briq.) A.J.Paton
	BR0000016834132		Coleus engleri (Briq.) A.J.Paton
	BR0000016834125		Coleus engleri (Briq.) A.J.Paton
	BR0000016833982		Coleus engleri (Briq.) A.J.Paton
	BR0000016833999		Coleus engleri (Briq.) A.J.Paton
	BR0000016834002		Coleus engleri (Briq.) A.J.Paton
	BR0000016834019		Coleus engleri (Briq.) A.J.Paton
	BR0000016834026		Coleus engleri (Briq.) A.J.Paton
	BR0000016834033		Coleus engleri (Briq.) A.J.Paton
	BR0000016834040		Coleus engleri (Briq.) A.J.Paton
	BR0000016834064		Coleus engleri (Briq.) A.J.Paton
	BR0000016834057		Coleus engleri (Briq.) A.J.Paton
	BR0000016834071		Coleus engleri (Briq.) A.J.Paton
	BR0000016834118		Coleus engleri (Briq.) A.J.Paton
	BR0000016833265		Coleus engleri (Briq.) A.J.Paton
	BR0000016833272		Coleus engleri (Briq.) A.J.Paton
	BR0000016833289		Coleus engleri (Briq.) A.J.Paton
	BR0000016833296		Coleus engleri (Briq.) A.J.Paton
	BR0000017732932		Coleus engleri (Briq.) A.J.Paton
	BR0000021714436		Coleus engleri (Briq.) A.J.Paton
	BR0000017732925		Coleus engleri (Briq.) A.J.Paton
	BR0000017058490		Coleus engleri (Briq.) A.J.Paton
	BR0000017713863		Coleus engleri (Briq.) A.J.Paton
	BR0000016834699		Coleus engleri (Briq.) A.J.Paton
	BR0000017713290		Coleus engleri (Briq.) A.J.Paton
	BR0000017708432		Coleus engleri (Briq.) A.J.Paton
	BR0000017734196		Coleus engleri (Briq.) A.J.Paton
	BR0000017734202		Coleus engleri (Briq.) A.J.Paton
	BR0000017715065		Coleus engleri (Briq.) A.J.Paton
	BR0000017715072		Coleus engleri (Briq.) A.J.Paton
	BR0000017715089		Coleus engleri (Briq.) A.J.Paton
	BR0000016831858		Coleus engleri (Briq.) A.J.Paton
	BR0000016831766		Coleus engleri (Briq.) A.J.Paton
	BR0000016831247		Coleus engleri (Briq.) A.J.Paton
	BR0000016831230		Coleus engleri (Briq.) A.J.Paton
	BR0000021717956		Coleus engleri (Briq.) A.J.Paton
	BR0000016833135		Coleus engleri (Briq.) A.J.Paton
	BR0000006784423		Coleus engleri (Briq.) A.J.Paton
	BR0000016832619		Coleus engleri (Briq.) A.J.Paton
	BR0000016835771		Coleus engleri (Briq.) A.J.Paton
	BR0000016835788		Coleus engleri (Briq.) A.J.Paton
	BR0000017711036		Coleus engleri (Briq.) A.J.Paton
	BR0000017712828		Coleus engleri (Briq.) A.J.Paton
	BR0000017712835		Coleus engleri (Briq.) A.J.Paton
	BR0000017712859		Coleus engleri (Briq.) A.J.Paton
	BR0000017712842		Coleus engleri (Briq.) A.J.Paton
	BR0000017712866		Coleus engleri (Briq.) A.J.Paton
	BR0000017712873		Coleus engleri (Briq.) A.J.Paton
	BR0000017711807		Coleus engleri (Briq.) A.J.Paton
	BR0000017712897		Coleus engleri (Briq.) A.J.Paton
	BR0000016450394		Coleus engleri (Briq.) A.J.Paton
	BR0000016450400		Coleus engleri (Briq.) A.J.Paton
	BR0000016450417		Coleus engleri (Briq.) A.J.Paton
	BR0000016450424		Coleus engleri (Briq.) A.J.Paton
	BR0000016450431		Coleus engleri (Briq.) A.J.Paton
	BR0000016450448		Coleus engleri (Briq.) A.J.Paton
	BR0000016450455		Coleus engleri (Briq.) A.J.Paton
	BR0000016450462		Coleus engleri (Briq.) A.J.Paton
	BR0000016450479		Coleus engleri (Briq.) A.J.Paton
	BR0000016450486		Coleus engleri (Briq.) A.J.Paton
	BR0000016450493		Coleus engleri (Briq.) A.J.Paton
	BR0000016450509		Coleus engleri (Briq.) A.J.Paton
	BR0000016450516		Coleus engleri (Briq.) A.J.Paton
	BR0000016450523		Coleus engleri (Briq.) A.J.Paton
	BR0000016450530		Coleus engleri (Briq.) A.J.Paton
	BR0000016450554		Coleus engleri (Briq.) A.J.Paton
	BR0000016450561		Coleus engleri (Briq.) A.J.Paton
	BR0000016450578		Coleus engleri (Briq.) A.J.Paton
	BR0000016450585		Coleus engleri (Briq.) A.J.Paton
	BR0000016450592		Coleus engleri (Briq.) A.J.Paton
	BR0000016450608		Coleus engleri (Briq.) A.J.Paton
	BR0000016450615		Coleus engleri (Briq.) A.J.Paton
	BR0000016450622		Coleus engleri (Briq.) A.J.Paton
	BR0000016450639		Coleus engleri (Briq.) A.J.Paton
	BR0000016450646		Coleus engleri (Briq.) A.J.Paton
	BR0000016450653		Coleus engleri (Briq.) A.J.Paton
	BR0000016450660		Coleus engleri (Briq.) A.J.Paton
	BR0000016450677		Coleus engleri (Briq.) A.J.Paton
	BR0000016450684		Coleus engleri (Briq.) A.J.Paton
	BR0000016450691		Coleus engleri (Briq.) A.J.Paton
	BR0000016450707		Coleus engleri (Briq.) A.J.Paton
	BR0000016450714		Coleus engleri (Briq.) A.J.Paton
	BR0000016450721		Coleus engleri (Briq.) A.J.Paton
	BR0000016450738		Coleus engleri (Briq.) A.J.Paton
	BR0000016450745		Coleus engleri (Briq.) A.J.Paton
	BR0000016450769		Coleus engleri (Briq.) A.J.Paton
	BR0000016450776		Coleus engleri (Briq.) A.J.Paton
	BR0000016450783		Coleus engleri (Briq.) A.J.Paton
	BR0000016450790		Coleus engleri (Briq.) A.J.Paton
	BR0000016450806		Coleus engleri (Briq.) A.J.Paton
	BR0000016450813		Coleus engleri (Briq.) A.J.Paton
	BR0000016450820		Coleus engleri (Briq.) A.J.Paton
	BR0000016450837		Coleus engleri (Briq.) A.J.Paton
	BR0000016450844		Coleus engleri (Briq.) A.J.Paton
	BR0000016450851		Coleus engleri (Briq.) A.J.Paton
	BR0000016450868		Coleus engleri (Briq.) A.J.Paton
	BR0000016450875		Coleus engleri (Briq.) A.J.Paton
	BR0000016450882		Coleus engleri (Briq.) A.J.Paton
	BR0000016450899		Coleus engleri (Briq.) A.J.Paton
	BR0000016450905		Coleus engleri (Briq.) A.J.Paton
	BR0000016450912		Coleus engleri (Briq.) A.J.Paton
	BR0000016450929		Coleus engleri (Briq.) A.J.Paton
	BR0000016450936		Coleus engleri (Briq.) A.J.Paton
	BR0000016450943		Coleus engleri (Briq.) A.J.Paton
	BR0000016450950		Coleus engleri (Briq.) A.J.Paton
	BR0000016450967		Coleus engleri (Briq.) A.J.Paton
	BR0000016450974		Coleus engleri (Briq.) A.J.Paton
	BR0000016450981		Coleus engleri (Briq.) A.J.Paton
	BR0000016450998		Coleus engleri (Briq.) A.J.Paton
	BR0000016451001		Coleus engleri (Briq.) A.J.Paton
	BR0000016451018		Coleus engleri (Briq.) A.J.Paton
	BR0000016451025		Coleus engleri (Briq.) A.J.Paton
	BR0000016451032		Coleus engleri (Briq.) A.J.Paton
	BR0000016451049		Coleus engleri (Briq.) A.J.Paton
	BR0000016451056		Coleus engleri (Briq.) A.J.Paton
	BR0000016451063		Coleus engleri (Briq.) A.J.Paton
	BR0000016451070		Coleus engleri (Briq.) A.J.Paton
	BR0000016451087		Coleus engleri (Briq.) A.J.Paton
	BR0000016451094		Coleus engleri (Briq.) A.J.Paton
	BR0000016451100		Coleus engleri (Briq.) A.J.Paton
	BR0000016451117		Coleus engleri (Briq.) A.J.Paton
	BR0000016451124		Coleus engleri (Briq.) A.J.Paton
	BR0000016451131		Coleus engleri (Briq.) A.J.Paton
	BR0000016451148		Coleus engleri (Briq.) A.J.Paton
	BR0000016451155		Coleus engleri (Briq.) A.J.Paton
	BR0000016451162		Coleus engleri (Briq.) A.J.Paton
	BR0000016451179		Coleus engleri (Briq.) A.J.Paton
	BR0000016451186		Coleus engleri (Briq.) A.J.Paton
	BR0000016451193		Coleus engleri (Briq.) A.J.Paton
	BR0000016451209		Coleus engleri (Briq.) A.J.Paton
	BR0000016451216		Coleus engleri (Briq.) A.J.Paton
	BR0000016451223		Coleus engleri (Briq.) A.J.Paton
	BR0000016451230		Coleus engleri (Briq.) A.J.Paton
	BR0000016451247		Coleus engleri (Briq.) A.J.Paton
	BR0000016451254		Coleus engleri (Briq.) A.J.Paton
	BR0000016451261		Coleus engleri (Briq.) A.J.Paton
	BR0000016451278		Coleus engleri (Briq.) A.J.Paton
	BR0000016451285		Coleus engleri (Briq.) A.J.Paton
	BR0000016451292		Coleus engleri (Briq.) A.J.Paton
	BR0000016451308		Coleus engleri (Briq.) A.J.Paton
	BR0000016451315		Coleus engleri (Briq.) A.J.Paton
	BR0000016451322		Coleus engleri (Briq.) A.J.Paton
	BR0000016451339		Coleus engleri (Briq.) A.J.Paton
	BR0000016451346		Coleus engleri (Briq.) A.J.Paton
	BR0000016451353		Coleus engleri (Briq.) A.J.Paton
	BR0000016451360		Coleus engleri (Briq.) A.J.Paton
	BR0000016451377		Coleus engleri (Briq.) A.J.Paton
	BR0000016451384		Coleus engleri (Briq.) A.J.Paton
	BR0000016451391		Coleus engleri (Briq.) A.J.Paton
	BR0000016451407		Coleus engleri (Briq.) A.J.Paton
	BR0000016451414		Coleus engleri (Briq.) A.J.Paton
	BR0000016451421		Coleus engleri (Briq.) A.J.Paton
	BR0000016451438		Coleus engleri (Briq.) A.J.Paton
	V-039931	holo	Coleus erici-rosenii (R.E.Fr.) A.J.Paton
	BR0000008910011		Coleus erici-rosenii (R.E.Fr.) A.J.Paton
	BR0000008910356		Coleus erici-rosenii (R.E.Fr.) A.J.Paton
	BR0000025325461V		Coleus erici-rosenii (R.E.Fr.) A.J.Paton
	BR0000025328127V		Coleus erici-rosenii (R.E.Fr.) A.J.Paton
	BR0000025328226V		Coleus erici-rosenii (R.E.Fr.) A.J.Paton
	BR0000025328233V		Coleus erici-rosenii (R.E.Fr.) A.J.Paton
	BR0000025328240V		Coleus erici-rosenii (R.E.Fr.) A.J.Paton
	BR0000008910356		Coleus erici-rosenii (R.E.Fr.) A.J.Paton
	BR0000008909695		Coleus erici-rosenii (R.E.Fr.) A.J.Paton
	BR0000016824461		Coleus erici-rosenii (R.E.Fr.) A.J.Paton
	BR0000016822993		Coleus erici-rosenii (R.E.Fr.) A.J.Paton
	BR0000016823020		Coleus erici-rosenii (R.E.Fr.) A.J.Paton
	BR0000016823037		Coleus erici-rosenii (R.E.Fr.) A.J.Paton
	BR0000016823006		Coleus erici-rosenii (R.E.Fr.) A.J.Paton
	BR0000016823013		Coleus erici-rosenii (R.E.Fr.) A.J.Paton
	BR0000016823044		Coleus erici-rosenii (R.E.Fr.) A.J.Paton
	BR0000016823051		Coleus erici-rosenii (R.E.Fr.) A.J.Paton
	BR0000016823068		Coleus erici-rosenii (R.E.Fr.) A.J.Paton
	BR0000016823075		Coleus erici-rosenii (R.E.Fr.) A.J.Paton
	BR0000016823082		Coleus erici-rosenii (R.E.Fr.) A.J.Paton
	BR0000016823099		Coleus erici-rosenii (R.E.Fr.) A.J.Paton
	BR0000016823105		Coleus erici-rosenii (R.E.Fr.) A.J.Paton
	BR0000016823112		Coleus erici-rosenii (R.E.Fr.) A.J.Paton
	BR0000016823129		Coleus erici-rosenii (R.E.Fr.) A.J.Paton
	BR0000016823136		Coleus erici-rosenii (R.E.Fr.) A.J.Paton
	BR0000016823143		Coleus erici-rosenii (R.E.Fr.) A.J.Paton
	BR0000016823150		Coleus erici-rosenii (R.E.Fr.) A.J.Paton
	BR0000008910028		Coleus erici-rosenii (R.E.Fr.) A.J.Paton
	BR0000008910417		Coleus erici-rosenii (R.E.Fr.) A.J.Paton
	BR0000008910011		Coleus erici-rosenii (R.E.Fr.) A.J.Paton
	BR0000013701376		Coleus erici-rosenii (R.E.Fr.) A.J.Paton
	BR0000016824454		Coleus erici-rosenii (R.E.Fr.) A.J.Paton
	BR0000016824478		Coleus erici-rosenii (R.E.Fr.) A.J.Paton
	BR0000016824485		Coleus erici-rosenii (R.E.Fr.) A.J.Paton
	BR0000016824492		Coleus erici-rosenii (R.E.Fr.) A.J.Paton
	BR0000016824508		Coleus erici-rosenii (R.E.Fr.) A.J.Paton
	BR0000016824188		Coleus erici-rosenii (R.E.Fr.) A.J.Paton
	BR0000016824195		Coleus erici-rosenii (R.E.Fr.) A.J.Paton
	BR0000016824201		Coleus erici-rosenii (R.E.Fr.) A.J.Paton
	BR0000016824218		Coleus erici-rosenii (R.E.Fr.) A.J.Paton
	BR0000016824225		Coleus erici-rosenii (R.E.Fr.) A.J.Paton
	BR0000016824232		Coleus erici-rosenii (R.E.Fr.) A.J.Paton
	BR0000016824249		Coleus erici-rosenii (R.E.Fr.) A.J.Paton
	BR0000016824256		Coleus erici-rosenii (R.E.Fr.) A.J.Paton
	BR0000016824263		Coleus erici-rosenii (R.E.Fr.) A.J.Paton
	BR0000016824270		Coleus erici-rosenii (R.E.Fr.) A.J.Paton
	BR0000016824287		Coleus erici-rosenii (R.E.Fr.) A.J.Paton
	BR0000016824294		Coleus erici-rosenii (R.E.Fr.) A.J.Paton
	BR0000016824300		Coleus erici-rosenii (R.E.Fr.) A.J.Paton
	BR0000016824317		Coleus erici-rosenii (R.E.Fr.) A.J.Paton
	BR0000016824324		Coleus erici-rosenii (R.E.Fr.) A.J.Paton
	BR0000016824331		Coleus erici-rosenii (R.E.Fr.) A.J.Paton
	BR0000016824348		Coleus erici-rosenii (R.E.Fr.) A.J.Paton
	BR0000016824355		Coleus erici-rosenii (R.E.Fr.) A.J.Paton
	BR0000016824362		Coleus erici-rosenii (R.E.Fr.) A.J.Paton
	BR0000016824379		Coleus erici-rosenii (R.E.Fr.) A.J.Paton
	BR0000016824089		Coleus erici-rosenii (R.E.Fr.) A.J.Paton
	BR0000016824096		Coleus erici-rosenii (R.E.Fr.) A.J.Paton
	BR0000016824102		Coleus erici-rosenii (R.E.Fr.) A.J.Paton
	BR0000016824119		Coleus erici-rosenii (R.E.Fr.) A.J.Paton
	BR0000016824126		Coleus erici-rosenii (R.E.Fr.) A.J.Paton
	BR0000016824133		Coleus erici-rosenii (R.E.Fr.) A.J.Paton
	BR0000016824140		Coleus erici-rosenii (R.E.Fr.) A.J.Paton
	BR0000016824157		Coleus erici-rosenii (R.E.Fr.) A.J.Paton
	BR0000016824164		Coleus erici-rosenii (R.E.Fr.) A.J.Paton
	BR0000016824171		Coleus erici-rosenii (R.E.Fr.) A.J.Paton
	BR0000016822702		Coleus erici-rosenii (R.E.Fr.) A.J.Paton
	BR0000016822818		Coleus erici-rosenii (R.E.Fr.) A.J.Paton
	BR0000016822801		Coleus erici-rosenii (R.E.Fr.) A.J.Paton
	BR0000016822795		Coleus erici-rosenii (R.E.Fr.) A.J.Paton
	BR0000016822788		Coleus erici-rosenii (R.E.Fr.) A.J.Paton
	BR0000016822771		Coleus erici-rosenii (R.E.Fr.) A.J.Paton
	BR0000016822825		Coleus erici-rosenii (R.E.Fr.) A.J.Paton
	BR0000016822764		Coleus erici-rosenii (R.E.Fr.) A.J.Paton
	BR0000016822757		Coleus erici-rosenii (R.E.Fr.) A.J.Paton
	BR0000016822740		Coleus erici-rosenii (R.E.Fr.) A.J.Paton
	BR0000016822733		Coleus erici-rosenii (R.E.Fr.) A.J.Paton
	BR0000016822726		Coleus erici-rosenii (R.E.Fr.) A.J.Paton
	BR0000016822719		Coleus erici-rosenii (R.E.Fr.) A.J.Paton
	BR0000016822832		Coleus erici-rosenii (R.E.Fr.) A.J.Paton
	BR0000016822849		Coleus erici-rosenii (R.E.Fr.) A.J.Paton
	BR0000016822856		Coleus erici-rosenii (R.E.Fr.) A.J.Paton
	BR0000016822863		Coleus erici-rosenii (R.E.Fr.) A.J.Paton
	BR0000016822870		Coleus erici-rosenii (R.E.Fr.) A.J.Paton
	BR0000016822887		Coleus erici-rosenii (R.E.Fr.) A.J.Paton
	BR0000016822894		Coleus erici-rosenii (R.E.Fr.) A.J.Paton
	BR0000016822900		Coleus erici-rosenii (R.E.Fr.) A.J.Paton
	BR0000016822917		Coleus erici-rosenii (R.E.Fr.) A.J.Paton
	BR0000016822924		Coleus erici-rosenii (R.E.Fr.) A.J.Paton
	BR0000016822931		Coleus erici-rosenii (R.E.Fr.) A.J.Paton
	BR0000016822948		Coleus erici-rosenii (R.E.Fr.) A.J.Paton
	BR0000016822955		Coleus erici-rosenii (R.E.Fr.) A.J.Paton
	BR0000016822962		Coleus erici-rosenii (R.E.Fr.) A.J.Paton
	BR0000016822979		Coleus erici-rosenii (R.E.Fr.) A.J.Paton
	BR0000016822986		Coleus erici-rosenii (R.E.Fr.) A.J.Paton
	BR0000008909695		Coleus erici-rosenii (R.E.Fr.) A.J.Paton
	K000975993	lecto	Coleus esculentus (N.E.Br.) G.Taylor var. esculentus
	BR0000017058643		Coleus esculentus (N.E.Br.) G.Taylor var. esculentus
	BR0000017058650		Coleus esculentus (N.E.Br.) G.Taylor var. esculentus
	BR0000017058667		Coleus esculentus (N.E.Br.) G.Taylor var. esculentus
	BR0000017058674		Coleus esculentus (N.E.Br.) G.Taylor var. esculentus
	BR0000009676916		Coleus esculentus (N.E.Br.) G.Taylor var. esculentus
	BR0000016539068		Coleus esculentus (N.E.Br.) G.Taylor var. esculentus
	BR0000009787421		Coleus esculentus (N.E.Br.) G.Taylor var. esculentus
	BR0000017058308		Coleus esculentus (N.E.Br.) G.Taylor var. esculentus
	BR0000017058315		Coleus esculentus (N.E.Br.) G.Taylor var. esculentus
	BR0000017058322		Coleus esculentus (N.E.Br.) G.Taylor var. esculentus
	BR0000017058339		Coleus esculentus (N.E.Br.) G.Taylor var. esculentus
	BR0000017058346		Coleus esculentus (N.E.Br.) G.Taylor var. esculentus
	BR0000017058353		Coleus esculentus (N.E.Br.) G.Taylor var. esculentus
	BR0000017058360		Coleus esculentus (N.E.Br.) G.Taylor var. esculentus
	BR0000017058377		Coleus esculentus (N.E.Br.) G.Taylor var. esculentus
	BR0000017058384		Coleus esculentus (N.E.Br.) G.Taylor var. esculentus
	BR0000017058391		Coleus esculentus (N.E.Br.) G.Taylor var. esculentus
	BR0000017058407		Coleus esculentus (N.E.Br.) G.Taylor var. esculentus
	BR0000017058414		Coleus esculentus (N.E.Br.) G.Taylor var. esculentus
	BR0000017058421		Coleus esculentus (N.E.Br.) G.Taylor var. esculentus
	BR0000017058438		Coleus esculentus (N.E.Br.) G.Taylor var. esculentus
	BR0000017058445		Coleus esculentus (N.E.Br.) G.Taylor var. esculentus
	BR0000017058452		Coleus esculentus (N.E.Br.) G.Taylor var. esculentus
	BR0000017058469		Coleus esculentus (N.E.Br.) G.Taylor var. esculentus
	BR0000017058476		Coleus esculentus (N.E.Br.) G.Taylor var. esculentus
	BR0000017058483		Coleus esculentus (N.E.Br.) G.Taylor var. esculentus
	BR0000017058490		Coleus esculentus (N.E.Br.) G.Taylor var. esculentus
	BR0000009439573		Coleus esculentus (N.E.Br.) G.Taylor var. esculentus
	BR0000017058506		Coleus esculentus (N.E.Br.) G.Taylor var. esculentus
	BR0000009090446		Coleus esculentus (N.E.Br.) G.Taylor var. esculentus
	BR0000017058513		Coleus esculentus (N.E.Br.) G.Taylor var. esculentus
	BR0000006758226		Coleus esculentus (N.E.Br.) G.Taylor var. esculentus
	BR0000009614260		Coleus esculentus (N.E.Br.) G.Taylor var. esculentus
	BR0000009559264		Coleus esculentus (N.E.Br.) G.Taylor var. esculentus
	BR0000017058520		Coleus esculentus (N.E.Br.) G.Taylor var. esculentus
	BR0000009957442		Coleus esculentus (N.E.Br.) G.Taylor var. esculentus
	BR0000009798373		Coleus esculentus (N.E.Br.) G.Taylor var. esculentus
	BR0000009796287		Coleus esculentus (N.E.Br.) G.Taylor var. esculentus
	BR0000017058537		Coleus esculentus (N.E.Br.) G.Taylor var. esculentus
	BR0000017058544		Coleus esculentus (N.E.Br.) G.Taylor var. esculentus
	BR0000017058551		Coleus esculentus (N.E.Br.) G.Taylor var. esculentus
	BR0000017058568		Coleus esculentus (N.E.Br.) G.Taylor var. esculentus
	BR0000017058575		Coleus esculentus (N.E.Br.) G.Taylor var. esculentus
	BR0000017058582		Coleus esculentus (N.E.Br.) G.Taylor var. esculentus
	BR0000017058599		Coleus esculentus (N.E.Br.) G.Taylor var. esculentus
	BR0000017058605		Coleus esculentus (N.E.Br.) G.Taylor var. esculentus
	BR0000017058612		Coleus esculentus (N.E.Br.) G.Taylor var. esculentus
	BR0000017058629		Coleus esculentus (N.E.Br.) G.Taylor var. esculentus
	BR0000017058636		Coleus esculentus (N.E.Br.) G.Taylor var. esculentus
	K000431965	holo	Coleus esculentus var. densus (N.E.Br.) Meerts & A.J.Paton
	BR0000009824928		Coleus esculentus var. densus (N.E.Br.) Meerts & A.J.Paton
	BR0000016832688		Coleus esculentus var. densus (N.E.Br.) Meerts & A.J.Paton
	BR0000017058513		Coleus esculentus var. densus (N.E.Br.) Meerts & A.J.Paton
	BR0000017734462		Coleus esculentus var. densus (N.E.Br.) Meerts & A.J.Paton
	BR0000017058506		Coleus esculentus var. densus (N.E.Br.) Meerts & A.J.Paton
	BR0000017713283		Coleus esculentus var. densus (N.E.Br.) Meerts & A.J.Paton
	BR0000017708494		Coleus esculentus var. densus (N.E.Br.) Meerts & A.J.Paton
	BR0000017708340		Coleus esculentus var. densus (N.E.Br.) Meerts & A.J.Paton
	BR0000021718298	holo	Coleus esculentus var. kolweziensis Meerts & A.J.Paton
	BR0000016832671		Coleus esculentus var. kolweziensis Meerts & A.J.Paton
	BR0000016832596		Coleus esculentus var. kolweziensis Meerts & A.J.Paton
	BR0000017713542		Coleus esculentus var. kolweziensis Meerts & A.J.Paton
	BR0000017713559		Coleus esculentus var. kolweziensis Meerts & A.J.Paton
	BR0000017725767		Coleus esculentus var. kolweziensis Meerts & A.J.Paton
	POZG-V-0072618		Coleus esculentus var. kolweziensis Meerts & A.J.Paton
	POZG-V-0072729		Coleus esculentus var. kolweziensis Meerts & A.J.Paton
	POZG-V-0072730		Coleus esculentus var. kolweziensis Meerts & A.J.Paton
	POZG-V-0072731		Coleus esculentus var. kolweziensis Meerts & A.J.Paton
	POZG-V-0072885		Coleus esculentus var. kolweziensis Meerts & A.J.Paton
	BR0000016835443		Coleus esculentus var. primulinus (Baker) Meerts & A.J.Paton
	BR0000016830707		Coleus esculentus var. primulinus (Baker) Meerts & A.J.Paton
	BR0000009676916		Coleus esculentus var. primulinus (Baker) Meerts & A.J.Paton
	BR0000017708333		Coleus esculentus var. primulinus (Baker) Meerts & A.J.Paton
	BR0000016833951		Coleus esculentus var. primulinus (Baker) Meerts & A.J.Paton
	BR0000016833173		Coleus esculentus var. primulinus (Baker) Meerts & A.J.Paton
	BR0000009439573		Coleus esculentus var. primulinus (Baker) Meerts & A.J.Paton
	BR0000009090446		Coleus esculentus var. primulinus (Baker) Meerts & A.J.Paton
	BR0000006758226		Coleus esculentus var. primulinus (Baker) Meerts & A.J.Paton
	BR0000009614260		Coleus esculentus var. primulinus (Baker) Meerts & A.J.Paton
	BR0000009559264		Coleus esculentus var. primulinus (Baker) Meerts & A.J.Paton
	BR0000017058520		Coleus esculentus var. primulinus (Baker) Meerts & A.J.Paton
	BR0000009787421		Coleus esculentus var. primulinus (Baker) Meerts & A.J.Paton
	BR0000009798373		Coleus esculentus var. primulinus (Baker) Meerts & A.J.Paton
	BR0000009794573		Coleus esculentus var. primulinus (Baker) Meerts & A.J.Paton
	BR0000017734707		Coleus esculentus var. primulinus (Baker) Meerts & A.J.Paton
	BR0000016833913		Coleus esculentus var. primulinus (Baker) Meerts & A.J.Paton
	BR0000017713528		Coleus esculentus var. primulinus (Baker) Meerts & A.J.Paton
	BR0000017713597		Coleus esculentus var. primulinus (Baker) Meerts & A.J.Paton
	BR0000017713603		Coleus esculentus var. primulinus (Baker) Meerts & A.J.Paton
	BR0000017712798		Coleus esculentus var. primulinus (Baker) Meerts & A.J.Paton
	BR0000017712804		Coleus esculentus var. primulinus (Baker) Meerts & A.J.Paton
	BR0000017708449		Coleus esculentus var. primulinus (Baker) Meerts & A.J.Paton
	BR0000017712811		Coleus esculentus var. primulinus (Baker) Meerts & A.J.Paton
	BR0000017713504		Coleus esculentus var. primulinus (Baker) Meerts & A.J.Paton
	BR0000017713849		Coleus esculentus var. primulinus (Baker) Meerts & A.J.Paton
	BR0000006757960		Coleus esculentus var. primulinus (Baker) Meerts & A.J.Paton
	BR0000017715126		Coleus esculentus var. primulinus (Baker) Meerts & A.J.Paton
	BR0000017711586		Coleus esculentus var. primulinus (Baker) Meerts & A.J.Paton
	BR0000009672499		Coleus esculentus var. primulinus (Baker) Meerts & A.J.Paton
	BR0000017708180		Coleus esculentus var. primulinus (Baker) Meerts & A.J.Paton
	BR0000017708227		Coleus esculentus var. primulinus (Baker) Meerts & A.J.Paton
	BR0000017708241		Coleus esculentus var. primulinus (Baker) Meerts & A.J.Paton
	K000194843	holo	Coleus foliatus (A.J.Paton) A.J.Paton
	K000194844	holo	Coleus foliatus (A.J.Paton) A.J.Paton
	POZG-V-0071590		Coleus foliatus (A.J.Paton) A.J.Paton
	POZG-V-0071591		Coleus foliatus (A.J.Paton) A.J.Paton
	BR0000017714297		Coleus foliatus (A.J.Paton) A.J.Paton
	BR0000017713665		Coleus foliatus (A.J.Paton) A.J.Paton
	BR0000017711777		Coleus foliatus (A.J.Paton) A.J.Paton
	BR0000017711760		Coleus foliatus (A.J.Paton) A.J.Paton
	BR0000017711302		Coleus foliatus (A.J.Paton) A.J.Paton
	BR0000017707985		Coleus foliatus (A.J.Paton) A.J.Paton
	BR0000017058889		Coleus foliatus (A.J.Paton) A.J.Paton
	BR0000016833906		Coleus foliatus (A.J.Paton) A.J.Paton
	BR0000016833777		Coleus foliatus (A.J.Paton) A.J.Paton
	BR0000016833784		Coleus foliatus (A.J.Paton) A.J.Paton
	BR0000016831759		Coleus foliatus (A.J.Paton) A.J.Paton
	BR0000016833098		Coleus foliatus (A.J.Paton) A.J.Paton
	BR0000016835450		Coleus foliatus (A.J.Paton) A.J.Paton
	BR0000016835467		Coleus foliatus (A.J.Paton) A.J.Paton
	BR0000017726863		Coleus foliatus (A.J.Paton) A.J.Paton
	BR0000017726870		Coleus foliatus (A.J.Paton) A.J.Paton
	BR0000016833678		Coleus foliatus (A.J.Paton) A.J.Paton
	BR0000017058896		Coleus foliatus (A.J.Paton) A.J.Paton
	BR0000016829800		Coleus foliatus (A.J.Paton) A.J.Paton
	BR0000016829794		Coleus foliatus (A.J.Paton) A.J.Paton
	BR0000017711937		Coleus foliatus (A.J.Paton) A.J.Paton
	BR0000017733670		Coleus fredericii G.Taylor
	BR0000017732994		Coleus fredericii G.Taylor
	POZG-V-0100131		Coleus globosus (Ryding) A.J.Paton
	POZG-V-0072068		Coleus globosus (Ryding) A.J.Paton
	POZG-V-0072069		Coleus globosus (Ryding) A.J.Paton
	POZG-V-0072070		Coleus globosus (Ryding) A.J.Paton
			Coleus goetzenii (Gürke) A.J.Paton
	BR0000013410254	neo	Coleus goetzenii (Gürke) A.J.Paton
	BR0000008909725		Coleus goetzenii (Gürke) A.J.Paton
	BR0000008910059		Coleus goetzenii (Gürke) A.J.Paton
	BR0000008078186		Coleus goetzenii (Gürke) A.J.Paton
	BR0000013410148		Coleus goetzenii (Gürke) A.J.Paton
	BR0000008909725		Coleus goetzenii (Gürke) A.J.Paton
	BR0000008910059		Coleus goetzenii (Gürke) A.J.Paton
	BR0000013410391		Coleus goetzenii (Gürke) A.J.Paton
	BR0000013410384		Coleus goetzenii (Gürke) A.J.Paton
	BR0000013410377		Coleus goetzenii (Gürke) A.J.Paton
	BR0000013410360		Coleus goetzenii (Gürke) A.J.Paton
	BR0000013410353		Coleus goetzenii (Gürke) A.J.Paton
	BR0000013410339		Coleus goetzenii (Gürke) A.J.Paton
	BR0000013410322		Coleus goetzenii (Gürke) A.J.Paton
	BR0000013410315		Coleus goetzenii (Gürke) A.J.Paton
	BR0000013410308		Coleus goetzenii (Gürke) A.J.Paton
	BR0000013410292		Coleus goetzenii (Gürke) A.J.Paton
	BR0000013410285		Coleus goetzenii (Gürke) A.J.Paton
	BR0000013410278		Coleus goetzenii (Gürke) A.J.Paton
	BR0000013410261		Coleus goetzenii (Gürke) A.J.Paton
	BR0000013410247		Coleus goetzenii (Gürke) A.J.Paton
	BR6102008892657		Coleus goetzenii (Gürke) A.J.Paton
	BR0000013410254		Coleus goetzenii (Gürke) A.J.Paton
	BR0000013410230		Coleus goetzenii (Gürke) A.J.Paton
	BR0000013410223		Coleus goetzenii (Gürke) A.J.Paton
	BR0000013410216		Coleus goetzenii (Gürke) A.J.Paton
	BR0000013410209		Coleus goetzenii (Gürke) A.J.Paton
	BR0000013410193		Coleus goetzenii (Gürke) A.J.Paton
	BR0000013410186		Coleus goetzenii (Gürke) A.J.Paton
	BR0000013410179		Coleus goetzenii (Gürke) A.J.Paton
	BR0000013410162		Coleus goetzenii (Gürke) A.J.Paton
	BR0000013410155		Coleus goetzenii (Gürke) A.J.Paton
	BR0000008908674	holo	Coleus gracilipedicellatus (Robyns & Lebrun) A.J.Paton
	BR0000008908032	holo	Coleus gracilipedicellatus (Robyns & Lebrun) A.J.Paton
	BR0000008908681	holo	Coleus gracilipedicellatus (Robyns & Lebrun) A.J.Paton
	BM000564009		Coleus gracilipedicellatus (Robyns & Lebrun) A.J.Paton
	G00437838		Coleus gracilipedicellatus (Robyns & Lebrun) A.J.Paton
	W19010009248		Coleus gracilipedicellatus (Robyns & Lebrun) A.J.Paton
	Z-000018989		Coleus gracilipedicellatus (Robyns & Lebrun) A.J.Paton
	POZG-V-0071910		Coleus gracilipedicellatus (Robyns & Lebrun) A.J.Paton
	POZG-V-0071911		Coleus gracilipedicellatus (Robyns & Lebrun) A.J.Paton
	POZG-V-0071573		Coleus gracilipedicellatus (Robyns & Lebrun) A.J.Paton
	BR0000017734493		Coleus gracilipedicellatus (Robyns & Lebrun) A.J.Paton
	BR0000017715096		Coleus gracilipedicellatus (Robyns & Lebrun) A.J.Paton
	BR0000017713856		Coleus gracilipedicellatus (Robyns & Lebrun) A.J.Paton
	V-712081	iso	Coleus gracillimus (T.C.E.Fr.) Robyns & Lebrun
	BR0000016832503		Coleus gracillimus (T.C.E.Fr.) Robyns & Lebrun
	BR0000016834293		Coleus gracillimus (T.C.E.Fr.) Robyns & Lebrun
	BR0000016830288		Coleus gracillimus (T.C.E.Fr.) Robyns & Lebrun
	BR0000016835696		Coleus gracillimus (T.C.E.Fr.) Robyns & Lebrun
	BR0000016835702		Coleus gracillimus (T.C.E.Fr.) Robyns & Lebrun
	BR0000016835719		Coleus gracillimus (T.C.E.Fr.) Robyns & Lebrun
	BR0000016831223		Coleus gracillimus (T.C.E.Fr.) Robyns & Lebrun
	BR0000009787285		Coleus gracillimus (T.C.E.Fr.) Robyns & Lebrun
	BR0000016833579		Coleus gracillimus (T.C.E.Fr.) Robyns & Lebrun
	BR0000016833876		Coleus gracillimus (T.C.E.Fr.) Robyns & Lebrun
	BR0000016834422		Coleus gracillimus (T.C.E.Fr.) Robyns & Lebrun
	BR0000017057868		Coleus gracillimus (T.C.E.Fr.) Robyns & Lebrun
	BR0000016830561		Coleus gracillimus (T.C.E.Fr.) Robyns & Lebrun
	BR0000017712408		Coleus gracillimus (T.C.E.Fr.) Robyns & Lebrun
	BR0000017733571		Coleus gracillimus (T.C.E.Fr.) Robyns & Lebrun
	BR0000017713764		Coleus gracillimus (T.C.E.Fr.) Robyns & Lebrun
	BR0000017712378		Coleus gracillimus (T.C.E.Fr.) Robyns & Lebrun
	BR0000017712392		Coleus gracillimus (T.C.E.Fr.) Robyns & Lebrun
	BR0000017733595		Coleus gracillimus (T.C.E.Fr.) Robyns & Lebrun
	E00193514		Coleus guerkei (Briq.) A.J.Paton
	G00435305		Coleus guerkei (Briq.) A.J.Paton
	HBG518375		Coleus guerkei (Briq.) A.J.Paton
	M0104725		Coleus guerkei (Briq.) A.J.Paton
	S-G-3335		Coleus guerkei (Briq.) A.J.Paton
	W1901-0009329		Coleus guerkei (Briq.) A.J.Paton
	BR0000017709262		Coleus guerkei (Briq.) A.J.Paton
	BR0000016836105		Coleus guerkei (Briq.) A.J.Paton
	BR0000017707749		Coleus guerkei (Briq.) A.J.Paton
	BR0000017732703		Coleus guerkei (Briq.) A.J.Paton
	BR0000017733823		Coleus guerkei (Briq.) A.J.Paton
	BR0000017154895		Coleus guerkei (Briq.) A.J.Paton
	BR0000017712415		Coleus guerkei (Briq.) A.J.Paton
	BR0000017714419		Coleus guerkei (Briq.) A.J.Paton
	BR0000017714075		Coleus guerkei (Briq.) A.J.Paton
	BR0000017712316		Coleus guerkei (Briq.) A.J.Paton
	BR0000017714587		Coleus guerkei (Briq.) A.J.Paton
	BR0000017060172		Coleus guerkei (Briq.) A.J.Paton
	BR0000017060189		Coleus guerkei (Briq.) A.J.Paton
	BR0000017060196		Coleus guerkei (Briq.) A.J.Paton
	BR0000017060202		Coleus guerkei (Briq.) A.J.Paton
	BR0000017060219		Coleus guerkei (Briq.) A.J.Paton
	BR0000017060226		Coleus guerkei (Briq.) A.J.Paton
	BR0000017059640		Coleus guerkei (Briq.) A.J.Paton
	BR0000017059657		Coleus guerkei (Briq.) A.J.Paton
	BR0000017059664		Coleus guerkei (Briq.) A.J.Paton
	BR0000017059671		Coleus guerkei (Briq.) A.J.Paton
	BR0000017059688		Coleus guerkei (Briq.) A.J.Paton
	BR0000017059695		Coleus guerkei (Briq.) A.J.Paton
	BR0000017059701		Coleus guerkei (Briq.) A.J.Paton
	BR0000017059718		Coleus guerkei (Briq.) A.J.Paton
	BR0000017059725		Coleus guerkei (Briq.) A.J.Paton
	BR0000017059732		Coleus guerkei (Briq.) A.J.Paton
	BR0000017059749		Coleus guerkei (Briq.) A.J.Paton
	BR0000017059756		Coleus guerkei (Briq.) A.J.Paton
	BR0000017059763		Coleus guerkei (Briq.) A.J.Paton
	BR0000017059770		Coleus guerkei (Briq.) A.J.Paton
	BR0000017059787		Coleus guerkei (Briq.) A.J.Paton
	BR0000017059794		Coleus guerkei (Briq.) A.J.Paton
	BR0000017059800		Coleus guerkei (Briq.) A.J.Paton
	BR0000017059817		Coleus guerkei (Briq.) A.J.Paton
	BR0000017059824		Coleus guerkei (Briq.) A.J.Paton
	BR0000017059831		Coleus guerkei (Briq.) A.J.Paton
	BR0000017059848		Coleus guerkei (Briq.) A.J.Paton
	BR0000017059855		Coleus guerkei (Briq.) A.J.Paton
	BR0000017059862		Coleus guerkei (Briq.) A.J.Paton
	BR0000017059879		Coleus guerkei (Briq.) A.J.Paton
	BR0000017059886		Coleus guerkei (Briq.) A.J.Paton
	BR0000017059893		Coleus guerkei (Briq.) A.J.Paton
	BR0000017059909		Coleus guerkei (Briq.) A.J.Paton
	BR0000017059916		Coleus guerkei (Briq.) A.J.Paton
	BR0000017059923		Coleus guerkei (Briq.) A.J.Paton
	BR0000017059930		Coleus guerkei (Briq.) A.J.Paton
	BR0000017059947		Coleus guerkei (Briq.) A.J.Paton
	BR0000017059954		Coleus guerkei (Briq.) A.J.Paton
	BR0000017059961		Coleus guerkei (Briq.) A.J.Paton
	BR0000017059978		Coleus guerkei (Briq.) A.J.Paton
	BR0000017059985		Coleus guerkei (Briq.) A.J.Paton
	BR0000017059992		Coleus guerkei (Briq.) A.J.Paton
	BR0000017060004		Coleus guerkei (Briq.) A.J.Paton
	BR0000017060011		Coleus guerkei (Briq.) A.J.Paton
	BR0000017060028		Coleus guerkei (Briq.) A.J.Paton
	BR0000017060035		Coleus guerkei (Briq.) A.J.Paton
	BR0000017060042		Coleus guerkei (Briq.) A.J.Paton
	BR0000017060059		Coleus guerkei (Briq.) A.J.Paton
	BR0000017060066		Coleus guerkei (Briq.) A.J.Paton
	BR0000017060073		Coleus guerkei (Briq.) A.J.Paton
	BR0000017060080		Coleus guerkei (Briq.) A.J.Paton
	BR0000017060097		Coleus guerkei (Briq.) A.J.Paton
	BR0000017060103		Coleus guerkei (Briq.) A.J.Paton
	BR0000017060110		Coleus guerkei (Briq.) A.J.Paton
	BR0000017060127		Coleus guerkei (Briq.) A.J.Paton
	BR0000017060141		Coleus guerkei (Briq.) A.J.Paton
	BR0000017060158		Coleus guerkei (Briq.) A.J.Paton
	BR0000017060134		Coleus guerkei (Briq.) A.J.Paton
	BR0000017060165		Coleus guerkei (Briq.) A.J.Paton
	C10002654	holo	Coleus hadiensis (Forssk.) A.J.Paton
	BR0000006262556		Coleus hadiensis (Forssk.) A.J.Paton
	BR0000016451797		Coleus hadiensis (Forssk.) A.J.Paton
	BR0000016450219		Coleus hadiensis (Forssk.) A.J.Paton
	BR0000021718472		Coleus hadiensis (Forssk.) A.J.Paton
	BR0000016450226		Coleus hadiensis (Forssk.) A.J.Paton
	BR0000016450233		Coleus hadiensis (Forssk.) A.J.Paton
	BR0000016450264		Coleus hadiensis (Forssk.) A.J.Paton
	BR0000016450271		Coleus hadiensis (Forssk.) A.J.Paton
	BR0000016450240		Coleus hadiensis (Forssk.) A.J.Paton
	BR0000016450257		Coleus hadiensis (Forssk.) A.J.Paton
	BR0000016450288		Coleus hadiensis (Forssk.) A.J.Paton
	BR0000006263201		Coleus hadiensis (Forssk.) A.J.Paton
	BR0000006262556		Coleus hadiensis (Forssk.) A.J.Paton
	YBI140044667		Coleus hadiensis (Forssk.) A.J.Paton
	BR0000017060431		Coleus hadiensis (Forssk.) A.J.Paton
	BR0000017060448		Coleus hadiensis (Forssk.) A.J.Paton
	BR0000017060455		Coleus hadiensis (Forssk.) A.J.Paton
	BR0000017060462		Coleus hadiensis (Forssk.) A.J.Paton
	BR0000017060479		Coleus hadiensis (Forssk.) A.J.Paton
	BR0000017060486		Coleus hadiensis (Forssk.) A.J.Paton
	BR0000017060493		Coleus hadiensis (Forssk.) A.J.Paton
	BR0000017060509		Coleus hadiensis (Forssk.) A.J.Paton
	BR0000017060516		Coleus hadiensis (Forssk.) A.J.Paton
	BR0000017060523		Coleus hadiensis (Forssk.) A.J.Paton
	BR0000017060530		Coleus hadiensis (Forssk.) A.J.Paton
	BR0000017060547		Coleus hadiensis (Forssk.) A.J.Paton
	BR0000006263201		Coleus hadiensis (Forssk.) A.J.Paton
	BR0000006262556		Coleus hadiensis (Forssk.) A.J.Paton
	BR0000017060431		Coleus hadiensis (Forssk.) A.J.Paton
	BR0000017060448		Coleus hadiensis (Forssk.) A.J.Paton
	BR0000017060455		Coleus hadiensis (Forssk.) A.J.Paton
	BR0000017060462		Coleus hadiensis (Forssk.) A.J.Paton
	BR0000017060479		Coleus hadiensis (Forssk.) A.J.Paton
	BR0000017060486		Coleus hadiensis (Forssk.) A.J.Paton
	BR0000017060493		Coleus hadiensis (Forssk.) A.J.Paton
	BR0000017060509		Coleus hadiensis (Forssk.) A.J.Paton
	BR0000017060516		Coleus hadiensis (Forssk.) A.J.Paton
	BR0000017060523		Coleus hadiensis (Forssk.) A.J.Paton
	BR0000017060530		Coleus hadiensis (Forssk.) A.J.Paton
	BR0000017060547		Coleus hadiensis (Forssk.) A.J.Paton
			Coleus hadiensis (Forssk.) A.J.Paton
	BR0000021454103	holo	Coleus heterotrichus Briq.
	G00435192	iso	Coleus heterotrichus Briq.
	BR0000006261863		Coleus heterotrichus Briq.
	BR0000006262198		Coleus heterotrichus Briq.
	BR0000006262907		Coleus heterotrichus Briq.
	BR0000006263232		Coleus heterotrichus Briq.
	BR0000008732170		Coleus heterotrichus Briq.
	Z-000018897		Coleus heterotrichus Briq.
	BR0000006262570		Coleus heterotrichus Briq.
	BR0000017156417		Coleus heterotrichus Briq.
	BR0000017733397		Coleus heterotrichus Briq.
	BR0000017712446		Coleus heterotrichus Briq.
	BR0000017712422		Coleus heterotrichus Briq.
	BR0000016834200		Coleus heterotrichus Briq.
	BR0000016834217		Coleus heterotrichus Briq.
	BR0000017713214		Coleus heterotrichus Briq.
	BR0000017714112		Coleus heterotrichus Briq.
	BR0000017714662		Coleus heterotrichus Briq.
	BR0000016834194		Coleus heterotrichus Briq.
	BR0000016830943		Coleus heterotrichus Briq.
	BR0000016830950		Coleus heterotrichus Briq.
	BR0000016830929		Coleus heterotrichus Briq.
	BR0000016830936		Coleus heterotrichus Briq.
	BR0000017734424		Coleus heterotrichus Briq.
	BR0000017709101		Coleus heterotrichus Briq.
	BR0000017709446		Coleus heterotrichus Briq.
	BR0000017709460		Coleus heterotrichus Briq.
	BR0000017710404		Coleus heterotrichus Briq.
	BR0000017710411		Coleus heterotrichus Briq.
	BR0000016834507		Coleus heterotrichus Briq.
	BR0000016834514		Coleus heterotrichus Briq.
	BR0000016834484		Coleus heterotrichus Briq.
	BR0000016834491		Coleus heterotrichus Briq.
	BR0000021717932		Coleus heterotrichus Briq.
	BR0000016832367		Coleus heterotrichus Briq.
	BR0000016831094		Coleus heterotrichus Briq.
	BR0000017734578		Coleus heterotrichus Briq.
	BR0000017707718		Coleus heterotrichus Briq.
	BR0000017709033		Coleus heterotrichus Briq.
	BR0000017711708		Coleus heterotrichus Briq.
	BR0000017707770		Coleus heterotrichus Briq.
	BR0000017707725		Coleus heterotrichus Briq.
	BR0000016836174		Coleus heterotrichus Briq.
	BR0000016836198		Coleus heterotrichus Briq.
	BR0000016454637		Coleus heterotrichus Briq.
	BR0000016454644		Coleus heterotrichus Briq.
	BR0000016454804		Coleus heterotrichus Briq.
	BR0000016454811		Coleus heterotrichus Briq.
	BR0000016830738		Coleus heterotrichus Briq.
	BR0000016830790		Coleus heterotrichus Briq.
	BR0000017733304		Coleus heterotrichus Briq.
	BR0000017734509		Coleus heterotrichus Briq.
	BR0000009090774		Coleus heterotrichus Briq.
	BR0000017734721		Coleus heterotrichus Briq.
	BR0000016835504		Coleus heterotrichus Briq.
	BR0000017707930		Coleus heterotrichus Briq.
	BR0000017708142		Coleus heterotrichus Briq.
	BR0000017708173		Coleus heterotrichus Briq.
	BR0000017708166		Coleus heterotrichus Briq.
	BR0000017734813		Coleus heterotrichus Briq.
	BR0000015990075		Coleus heterotrichus Briq.
	BR0000015990082		Coleus heterotrichus Briq.
	BR0000017710183		Coleus heterotrichus Briq.
	BR0000016835245		Coleus heterotrichus Briq.
	BR0000009064430		Coleus heterotrichus Briq.
	BR0000017710923		Coleus heterotrichus Briq.
	BR0000016833838		Coleus heterotrichus Briq.
	BR0000016833869		Coleus heterotrichus Briq.
	BR0000017711401		Coleus heterotrichus Briq.
	BR0000016833845		Coleus heterotrichus Briq.
	BR0000016833852		Coleus heterotrichus Briq.
	BR0000009806931		Coleus heterotrichus Briq.
	BR0000006759247		Coleus heterotrichus Briq.
	BR0000016833975		Coleus heterotrichus Briq.
	BR0000017710541		Coleus heterotrichus Briq.
	BR0000017712385		Coleus heterotrichus Briq.
	BR0000009793859		Coleus heterotrichus Briq.
	BR0000017712613		Coleus heterotrichus Briq.
	BR0000016455139		Coleus heterotrichus Briq.
	BR0000017548229		Coleus heterotrichus Briq.
	BR0000017548137		Coleus heterotrichus Briq.
	BR0000017548212		Coleus heterotrichus Briq.
	BR0000017548182		Coleus heterotrichus Briq.
	BR0000017548205		Coleus heterotrichus Briq.
	BR0000017548199		Coleus heterotrichus Briq.
	BR0000016833241		Coleus heterotrichus Briq.
	BR0000016833258		Coleus heterotrichus Briq.
	BR0000017548007		Coleus heterotrichus Briq.
	BR0000017548014		Coleus heterotrichus Briq.
	BR0000016832985		Coleus heterotrichus Briq.
	BR0000016832992		Coleus heterotrichus Briq.
	BR0000016833005		Coleus heterotrichus Briq.
	BR0000016833029		Coleus heterotrichus Briq.
	BR0000017548038		Coleus heterotrichus Briq.
	BR0000017548052		Coleus heterotrichus Briq.
	BR0000017548045		Coleus heterotrichus Briq.
	BR0000017713184		Coleus heterotrichus Briq.
	BR0000015990099		Coleus heterotrichus Briq.
	BR0000015990105		Coleus heterotrichus Briq.
	BR0000017713948		Coleus heterotrichus Briq.
	BR0000017713955		Coleus heterotrichus Briq.
	BR0000016832176		Coleus heterotrichus Briq.
	BR0000017715010		Coleus heterotrichus Briq.
	BR0000017715027		Coleus heterotrichus Briq.
	BR0000017713788		Coleus heterotrichus Briq.
	BR0000017713740		Coleus heterotrichus Briq.
	BR0000016834224		Coleus heterotrichus Briq.
	BR0000017713108		Coleus heterotrichus Briq.
	BR0000017713115		Coleus heterotrichus Briq.
	BR0000016452541		Coleus heterotrichus Briq.
	BR0000016832886		Coleus heterotrichus Briq.
	BR0000017714952		Coleus heterotrichus Briq.
	BR0000017734622		Coleus heterotrichus Briq.
	BR0000021711671		Coleus heterotrichus Briq.
	BR0000016454156		Coleus heterotrichus Briq.
	BR0000016454163		Coleus heterotrichus Briq.
	BR0000016454170		Coleus heterotrichus Briq.
	BR0000016454187		Coleus heterotrichus Briq.
	BR0000016454194		Coleus heterotrichus Briq.
	BR0000016454200		Coleus heterotrichus Briq.
	BR0000016454217		Coleus heterotrichus Briq.
	BR0000016454224		Coleus heterotrichus Briq.
	BR0000016454231		Coleus heterotrichus Briq.
	BR0000016454248		Coleus heterotrichus Briq.
	BR0000016454262		Coleus heterotrichus Briq.
	BR0000016454279		Coleus heterotrichus Briq.
	BR0000016833012		Coleus heterotrichus Briq.
	BR0000016833401		Coleus heterotrichus Briq.
	BR0000016835542		Coleus heterotrichus Briq.
	BR0000016454286		Coleus heterotrichus Briq.
	BR0000016454293		Coleus heterotrichus Briq.
	BR0000025325775V		Coleus heterotrichus Briq.
	BR0000016455290		Coleus heterotrichus Briq.
	BR0000016455467		Coleus heterotrichus Briq.
	BR0000016455351		Coleus heterotrichus Briq.
	BR0000016455382		Coleus heterotrichus Briq.
	BR0000009696242		Coleus heterotrichus Briq.
	BR0000016455108		Coleus heterotrichus Briq.
	BR0000006787066		Coleus heterotrichus Briq.
	BR0000016455115		Coleus heterotrichus Briq.
	BR0000016455160		Coleus heterotrichus Briq.
	BR0000016455153		Coleus heterotrichus Briq.
	BR0000016455146		Coleus heterotrichus Briq.
	BR0000017733311		Coleus heterotrichus Briq.
	BR0000016830820		Coleus heterotrichus Briq.
	BR0000016045965		Coleus heterotrichus Briq.
	BR0000016454309		Coleus heterotrichus Briq.
	BR0000016454316		Coleus heterotrichus Briq.
	BR0000016454323		Coleus heterotrichus Briq.
	BR0000016454347		Coleus heterotrichus Briq.
	BR0000016454330		Coleus heterotrichus Briq.
	BR0000016454354		Coleus heterotrichus Briq.
	BR0000016454361		Coleus heterotrichus Briq.
	BR0000016454378		Coleus heterotrichus Briq.
	BR0000016454385		Coleus heterotrichus Briq.
	BR0000016454392		Coleus heterotrichus Briq.
	BR0000016454408		Coleus heterotrichus Briq.
	BR0000016454446		Coleus heterotrichus Briq.
	BR0000016454422		Coleus heterotrichus Briq.
	BR0000016454415		Coleus heterotrichus Briq.
	BR0000016454439		Coleus heterotrichus Briq.
	BR0000016454453		Coleus heterotrichus Briq.
	BR0000016454460		Coleus heterotrichus Briq.
	BR0000016454484		Coleus heterotrichus Briq.
	BR0000016454477		Coleus heterotrichus Briq.
	BR0000016454491		Coleus heterotrichus Briq.
	BR0000016454507		Coleus heterotrichus Briq.
	BR0000016454101		Coleus heterotrichus Briq.
	BR0000016454095		Coleus heterotrichus Briq.
	BR0000017711043		Coleus heterotrichus Briq.
	BR0000016833210		Coleus heterotrichus Briq.
	BR0000016833227		Coleus heterotrichus Briq.
	BR0000016833197		Coleus heterotrichus Briq.
	BR0000017711715		Coleus heterotrichus Briq.
	BR0000017711739		Coleus heterotrichus Briq.
	BR0000017713900		Coleus heterotrichus Briq.
	BR0000017707978	holo	Coleus hildei Meerts & A.J.Paton
	BR0000017708135		Coleus hildei Meerts & A.J.Paton
	BR0000017708104		Coleus hildei Meerts & A.J.Paton
	BR0000017708111		Coleus hildei Meerts & A.J.Paton
	BR0000017708081		Coleus hildei Meerts & A.J.Paton
	BR0000017711333		Coleus hildei Meerts & A.J.Paton
	BR0000006262181	lecto	Coleus homblei De Wild.
	BR0000006262518		Coleus homblei De Wild.
	BR0000005201518		Coleus homblei De Wild.
	BR0000005201846		Coleus homblei De Wild.
	BR0000017711449		Coleus homblei De Wild.
	BR0000017714051		Coleus homblei De Wild.
	BR0000016455078		Coleus homblei De Wild.
	BR0000017713832		Coleus homblei De Wild.
	BR0000017708685		Coleus homblei De Wild.
	BR0000016455122		Coleus homblei De Wild.
	BR0000017710046		Coleus homblei De Wild.
	BR0000017710053		Coleus homblei De Wild.
	POZG-V-0072708		Coleus homblei De Wild.
	K000070564		Coleus homblei De Wild.
	BR0000017712682	holo	Coleus kaminaensis Meerts & A.J.Paton
	BR0000017712699	holo	Coleus kaminaensis Meerts & A.J.Paton
	BR0000017712750	holo	Coleus kaminaensis Meerts & A.J.Paton
	BR0000017712767	holo	Coleus kaminaensis Meerts & A.J.Paton
	V-046475		Coleus kapatensis R.E.Fr.
	BR0000016830721		Coleus kapatensis R.E.Fr.
	BR0000017713870		Coleus kapatensis R.E.Fr.
	BR0000017712910		Coleus kapatensis R.E.Fr.
	BR0000016832374		Coleus kapatensis R.E.Fr.
	BR0000017711395		Coleus kapatensis R.E.Fr.
	BR0000009795938		Coleus kapatensis R.E.Fr.
	BR0000009798465		Coleus kapatensis R.E.Fr.
	BR0000016833890		Coleus kapatensis R.E.Fr.
	BR0000017713153		Coleus kapatensis R.E.Fr.
	BR0000017711463		Coleus kapatensis R.E.Fr.
	BR0000017711470		Coleus kapatensis R.E.Fr.
	BR0000017712668		Coleus kapatensis R.E.Fr.
	BR0000017712675		Coleus kapatensis R.E.Fr.
	BR0000016832411		Coleus kapatensis R.E.Fr.
	BR0000016833920		Coleus kapatensis R.E.Fr.
	BR0000016832640		Coleus kapatensis R.E.Fr.
	BR0000017712736		Coleus kapatensis R.E.Fr.
	BR0000017734684		Coleus kapatensis R.E.Fr.
	BR0000006262563	holo	Coleus kivuensis Lebrun & L.Touss.
	K000431876	iso	Coleus kivuensis Lebrun & L.Touss.
	P00450798	iso	Coleus kivuensis Lebrun & L.Touss.
	K000431875	iso	Coleus kivuensis Lebrun & L.Touss.
	BR0000016835634		Coleus kivuensis Lebrun & L.Touss.
	BR0000017546584		Coleus kivuensis Lebrun & L.Touss.
	BR0000017546539		Coleus kivuensis Lebrun & L.Touss.
	BR0000017546546		Coleus kivuensis Lebrun & L.Touss.
	BR0000017546560		Coleus kivuensis Lebrun & L.Touss.
	BR0000017546577		Coleus kivuensis Lebrun & L.Touss.
	BR0000017546553		Coleus kivuensis Lebrun & L.Touss.
	BR0000017546614		Coleus kivuensis Lebrun & L.Touss.
	BR0000017546607		Coleus kivuensis Lebrun & L.Touss.
	BR0000017546591		Coleus kivuensis Lebrun & L.Touss.
	BR0000017711142		Coleus kivuensis Lebrun & L.Touss.
	BR0000006262563		Coleus kivuensis Lebrun & L.Touss.
	BR0000017677493		Coleus kivuensis Lebrun & L.Touss.
	BR0000017677509		Coleus kivuensis Lebrun & L.Touss.
	BR0000017677516		Coleus kivuensis Lebrun & L.Touss.
	BR0000017677523		Coleus kivuensis Lebrun & L.Touss.
	BR0000017677530		Coleus kivuensis Lebrun & L.Touss.
	BR0000017677547		Coleus kivuensis Lebrun & L.Touss.
	BR0000017677554		Coleus kivuensis Lebrun & L.Touss.
	BR0000017677561		Coleus kivuensis Lebrun & L.Touss.
	BR0000017677578		Coleus kivuensis Lebrun & L.Touss.
	BR0000017677585		Coleus kivuensis Lebrun & L.Touss.
	BR0000017677592		Coleus kivuensis Lebrun & L.Touss.
	BR0000017677608		Coleus kivuensis Lebrun & L.Touss.
	BR0000017677615		Coleus kivuensis Lebrun & L.Touss.
	BR0000017677622		Coleus kivuensis Lebrun & L.Touss.
	POZG-V-0073133		Coleus kundelunguensis Meerts & A.J.Paton
	POZG-V-0071575		Coleus kundelunguensis Meerts & A.J.Paton
	POZG-V-0071576		Coleus kundelunguensis Meerts & A.J.Paton
	POZG-V-0072108		Coleus kundelunguensis Meerts & A.J.Paton
	K000975978	neo	Coleus lactiflorus Vatke
	BR0000017713917		Coleus lactiflorus Vatke
	BR0000017677714		Coleus lactiflorus Vatke
	K000431915	lecto	Coleus lanuginosus Hochst. ex Benth.
	BR0000006245825		Coleus lanuginosus Hochst. ex Benth.
	BR0000017547994		Coleus lanuginosus Hochst. ex Benth.
	BR0000016830981		Coleus lanuginosus Hochst. ex Benth.
	BR0000016835313		Coleus lanuginosus Hochst. ex Benth.
	BR0000016831162		Coleus lanuginosus Hochst. ex Benth.
	BR0000016834934		Coleus lanuginosus Hochst. ex Benth.
	BR0000017710664		Coleus lanuginosus Hochst. ex Benth.
	BR0000016834101		Coleus lanuginosus Hochst. ex Benth.
	BR0000017712170		Coleus lanuginosus Hochst. ex Benth.
	BR0000017060714		Coleus lanuginosus Hochst. ex Benth.
	BR0000017060721		Coleus lanuginosus Hochst. ex Benth.
	BR0000017060738		Coleus lanuginosus Hochst. ex Benth.
	BR0000017060745		Coleus lanuginosus Hochst. ex Benth.
	BR0000017060752		Coleus lanuginosus Hochst. ex Benth.
	BR0000017060769		Coleus lanuginosus Hochst. ex Benth.
	BR0000017060776		Coleus lanuginosus Hochst. ex Benth.
	BR0000017060783		Coleus lanuginosus Hochst. ex Benth.
	BR0000017060790		Coleus lanuginosus Hochst. ex Benth.
	BR0000017060806		Coleus lanuginosus Hochst. ex Benth.
	BR0000017060820		Coleus lanuginosus Hochst. ex Benth.
	BR0000017060837		Coleus lanuginosus Hochst. ex Benth.
	BR0000017060813		Coleus lanuginosus Hochst. ex Benth.
	BR0000017060844		Coleus lanuginosus Hochst. ex Benth.
	BR0000017060851		Coleus lanuginosus Hochst. ex Benth.
	BR0000017060868		Coleus lanuginosus Hochst. ex Benth.
	BR0000017060875		Coleus lanuginosus Hochst. ex Benth.
	BR0000017060882		Coleus lanuginosus Hochst. ex Benth.
	BR0000017060899		Coleus lanuginosus Hochst. ex Benth.
	BR0000017060905		Coleus lanuginosus Hochst. ex Benth.
	BR0000017060912		Coleus lanuginosus Hochst. ex Benth.
	BR0000017060929		Coleus lanuginosus Hochst. ex Benth.
	BR0000017060936		Coleus lanuginosus Hochst. ex Benth.
	BR0000017060943		Coleus lanuginosus Hochst. ex Benth.
	BR0000017060950		Coleus lanuginosus Hochst. ex Benth.
	POZG-V-007200770	holo	Coleus linarioides Meerts & A.J.Paton
	K000431956	iso	Coleus longipetiolatus Gürke
	K000431957		Coleus longipetiolatus Gürke
	BR0000017709521		Coleus longipetiolatus Gürke
	BR0000016835566		Coleus longipetiolatus Gürke
	POZG-V-0072834	holo	Coleus lisowskii Meerts & A.J.Paton
	POZG-V-0072199		Coleus lisowskii Meerts & A.J.Paton
	POZG-V-0072150		Coleus lisowskii Meerts & A.J.Paton
	POZG-V-0072833		Coleus lisowskii Meerts & A.J.Paton
	POZG-V-0072151		Coleus lisowskii Meerts & A.J.Paton
			Coleus maculosus (Lam.) A.J.Paton
	BR0000017709682		Coleus maculosus (Lam.) A.J.Paton
	BR0000017709606		Coleus maculosus (Lam.) A.J.Paton
	BR0000017712477		Coleus maculosus (Lam.) A.J.Paton
	BR0000016834408		Coleus maculosus (Lam.) A.J.Paton
	BR0000017709750		Coleus maculosus (Lam.) A.J.Paton
	BR0000016832763		Coleus maculosus (Lam.) A.J.Paton
	BR0000016833548		Coleus maculosus (Lam.) A.J.Paton
	BR0000016833425		Coleus maculosus (Lam.) A.J.Paton
	BR0000016833432		Coleus maculosus (Lam.) A.J.Paton
	BR0000017733984		Coleus maculosus (Lam.) A.J.Paton
	BR0000017714013		Coleus maculosus (Lam.) A.J.Paton
	BR0000016835054		Coleus maculosus (Lam.) A.J.Paton
	BR0000016834255		Coleus maculosus (Lam.) A.J.Paton
	BR0000016832565		Coleus maculosus (Lam.) A.J.Paton
	BR0000016834729		Coleus maculosus (Lam.) A.J.Paton
	BR0000020290795		Coleus maculosus (Lam.) A.J.Paton
	BR0000021716997		Coleus maculosus (Lam.) A.J.Paton
	BR0000016834989		Coleus maculosus (Lam.) A.J.Paton
	BR0000017710350		Coleus maculosus (Lam.) A.J.Paton
	BR0000017709408		Coleus maculosus (Lam.) A.J.Paton
	BR0000017709668		Coleus maculosus (Lam.) A.J.Paton
	BR0000017711753		Coleus maculosus (Lam.) A.J.Paton
	BR0000017710893		Coleus maculosus (Lam.) A.J.Paton
	BR0000006263263		Coleus maculosus (Lam.) A.J.Paton subsp. maculosus
	BR0000006262624		Coleus maculosus (Lam.) A.J.Paton subsp. maculosus
	K000431883		Coleus maculosus (Lam.) A.J.Paton subsp. maculosus
	K000431882		Coleus maculosus (Lam.) A.J.Paton subsp. maculosus
	BR0000017714327		Coleus maculosus (Lam.) A.J.Paton subsp. maculosus
	BR0000016835962		Coleus maculosus (Lam.) A.J.Paton subsp. maculosus
	BR0000021717055		Coleus maculosus (Lam.) A.J.Paton subsp. maculosus
	BR0000021716898		Coleus maculosus (Lam.) A.J.Paton subsp. maculosus
	BR0000021716973		Coleus maculosus (Lam.) A.J.Paton subsp. maculosus
	BR0000017713139		Coleus maculosus (Lam.) A.J.Paton subsp. maculosus
	BR0000017709736		Coleus maculosus (Lam.) A.J.Paton subsp. maculosus
	BR0000017709170		Coleus maculosus (Lam.) A.J.Paton subsp. maculosus
	BR0000017709613		Coleus maculosus (Lam.) A.J.Paton subsp. maculosus
	BR0000016834705		Coleus maculosus (Lam.) A.J.Paton subsp. maculosus
	BR0000016834286		Coleus maculosus (Lam.) A.J.Paton subsp. maculosus
	BR0000017546522		Coleus maculosus (Lam.) A.J.Paton subsp. maculosus
	BR0000016835382		Coleus maculosus (Lam.) A.J.Paton subsp. maculosus
	BR0000016833449		Coleus maculosus (Lam.) A.J.Paton subsp. maculosus
	BR0000025325898V		Coleus maculosus (Lam.) A.J.Paton subsp. maculosus
	BR0000017548243		Coleus maculosus (Lam.) A.J.Paton subsp. maculosus
	BR0000017548250		Coleus maculosus (Lam.) A.J.Paton subsp. maculosus
	BR0000017547956		Coleus maculosus (Lam.) A.J.Paton subsp. maculosus
	BR0000017547963		Coleus maculosus (Lam.) A.J.Paton subsp. maculosus
	BR0000017547970		Coleus maculosus (Lam.) A.J.Paton subsp. maculosus
	BR0000017547987		Coleus maculosus (Lam.) A.J.Paton subsp. maculosus
	BR0000017547994		Coleus maculosus (Lam.) A.J.Paton subsp. maculosus
	BR0000017548021		Coleus maculosus (Lam.) A.J.Paton subsp. maculosus
	BR0000017548069		Coleus maculosus (Lam.) A.J.Paton subsp. maculosus
	BR0000017548076		Coleus maculosus (Lam.) A.J.Paton subsp. maculosus
	BR0000017548083		Coleus maculosus (Lam.) A.J.Paton subsp. maculosus
	BR0000017548090		Coleus maculosus (Lam.) A.J.Paton subsp. maculosus
	BR0000017548106		Coleus maculosus (Lam.) A.J.Paton subsp. maculosus
	BR0000017548113		Coleus maculosus (Lam.) A.J.Paton subsp. maculosus
	BR0000017548120		Coleus maculosus (Lam.) A.J.Paton subsp. maculosus
	BR0000017548168		Coleus maculosus (Lam.) A.J.Paton subsp. maculosus
	BR0000017548175		Coleus maculosus (Lam.) A.J.Paton subsp. maculosus
	BR0000017548236		Coleus maculosus (Lam.) A.J.Paton subsp. maculosus
	BR0000020290863		Coleus maculosus (Lam.) A.J.Paton subsp. maculosus
	BR0000020290870		Coleus maculosus (Lam.) A.J.Paton subsp. maculosus
	BR0000020290887		Coleus maculosus (Lam.) A.J.Paton subsp. maculosus
	BR0000020290894		Coleus maculosus (Lam.) A.J.Paton subsp. maculosus
	BR0000020290900		Coleus maculosus (Lam.) A.J.Paton subsp. maculosus
	BR0000020290917		Coleus maculosus (Lam.) A.J.Paton subsp. maculosus
	BR0000020290924		Coleus maculosus (Lam.) A.J.Paton subsp. maculosus
	BR0000020291112		Coleus maculosus (Lam.) A.J.Paton subsp. maculosus
	BR0000020290931		Coleus maculosus (Lam.) A.J.Paton subsp. maculosus
	BR0000020290948		Coleus maculosus (Lam.) A.J.Paton subsp. maculosus
	BR0000020290955		Coleus maculosus (Lam.) A.J.Paton subsp. maculosus
	BR0000020290962		Coleus maculosus (Lam.) A.J.Paton subsp. maculosus
	BM000514932	iso	Coleus maculosus subsp. edulis (Vatke) A.J.Paton
	K000431925	iso	Coleus maculosus subsp. edulis (Vatke) A.J.Paton
	K000431923	iso	Coleus maculosus subsp. edulis (Vatke) A.J.Paton
	BR0000006262945		Coleus maculosus subsp. edulis (Vatke) A.J.Paton
	BR0000006263270		Coleus maculosus subsp. edulis (Vatke) A.J.Paton
	BR0000016835269		Coleus maculosus subsp. edulis (Vatke) A.J.Paton
	BR0000016832770		Coleus maculosus subsp. edulis (Vatke) A.J.Paton
	BR0000016831155		Coleus maculosus subsp. edulis (Vatke) A.J.Paton
	BR0000016832299		Coleus maculosus subsp. edulis (Vatke) A.J.Paton
	BR0000017711814		Coleus maculosus subsp. edulis (Vatke) A.J.Paton
	BR0000016832558		Coleus maculosus subsp. edulis (Vatke) A.J.Paton
	BR0000016834088		Coleus maculosus subsp. edulis (Vatke) A.J.Paton
	BR0000025325478V		Coleus maculosus subsp. edulis (Vatke) A.J.Paton
	BR0000025325492V		Coleus maculosus subsp. edulis (Vatke) A.J.Paton
	BR0000025325607V		Coleus maculosus subsp. edulis (Vatke) A.J.Paton
	BR0000025325614V		Coleus maculosus subsp. edulis (Vatke) A.J.Paton
	BR0000025325782V		Coleus maculosus subsp. edulis (Vatke) A.J.Paton
	BR0000021716980		Coleus maculosus subsp. edulis (Vatke) A.J.Paton
	BR0000021716997		Coleus maculosus subsp. edulis (Vatke) A.J.Paton
	BR0000021717000		Coleus maculosus subsp. edulis (Vatke) A.J.Paton
	BR0000021717017		Coleus maculosus subsp. edulis (Vatke) A.J.Paton
	BR0000021717024		Coleus maculosus subsp. edulis (Vatke) A.J.Paton
	BR0000021717031		Coleus maculosus subsp. edulis (Vatke) A.J.Paton
	BR0000021717048		Coleus maculosus subsp. edulis (Vatke) A.J.Paton
	BR0000021717055		Coleus maculosus subsp. edulis (Vatke) A.J.Paton
	BR0000021717062		Coleus maculosus subsp. edulis (Vatke) A.J.Paton
	BR0000021717079		Coleus maculosus subsp. edulis (Vatke) A.J.Paton
	BR0000021717086		Coleus maculosus subsp. edulis (Vatke) A.J.Paton
	BR0000021717093		Coleus maculosus subsp. edulis (Vatke) A.J.Paton
	BR0000021717109		Coleus maculosus subsp. edulis (Vatke) A.J.Paton
	BR0000021717116		Coleus maculosus subsp. edulis (Vatke) A.J.Paton
	BR0000017548731		Coleus maculosus subsp. edulis (Vatke) A.J.Paton
	BR0000006262945		Coleus maculosus subsp. edulis (Vatke) A.J.Paton
	BR0000006263270		Coleus maculosus subsp. edulis (Vatke) A.J.Paton
	BR0000021716850		Coleus maculosus subsp. edulis (Vatke) A.J.Paton
	BR0000017548496		Coleus maculosus subsp. edulis (Vatke) A.J.Paton
	BR0000017548502		Coleus maculosus subsp. edulis (Vatke) A.J.Paton
	BR0000017548519		Coleus maculosus subsp. edulis (Vatke) A.J.Paton
	BR0000017548526		Coleus maculosus subsp. edulis (Vatke) A.J.Paton
	BR0000017548533		Coleus maculosus subsp. edulis (Vatke) A.J.Paton
	BR0000009686243		Coleus maculosus subsp. edulis (Vatke) A.J.Paton
	BR0000017548540		Coleus maculosus subsp. edulis (Vatke) A.J.Paton
	BR0000017548557		Coleus maculosus subsp. edulis (Vatke) A.J.Paton
	BR0000017548564		Coleus maculosus subsp. edulis (Vatke) A.J.Paton
	BR0000017548571		Coleus maculosus subsp. edulis (Vatke) A.J.Paton
	BR0000017548588		Coleus maculosus subsp. edulis (Vatke) A.J.Paton
	BR0000017548595		Coleus maculosus subsp. edulis (Vatke) A.J.Paton
	BR0000017548601		Coleus maculosus subsp. edulis (Vatke) A.J.Paton
	BR0000017548618		Coleus maculosus subsp. edulis (Vatke) A.J.Paton
	BR0000017548625		Coleus maculosus subsp. edulis (Vatke) A.J.Paton
	BR0000017548632		Coleus maculosus subsp. edulis (Vatke) A.J.Paton
	BR0000005694839		Coleus maculosus subsp. edulis (Vatke) A.J.Paton
	BR0000005695157		Coleus maculosus subsp. edulis (Vatke) A.J.Paton
	BR0000017548649		Coleus maculosus subsp. edulis (Vatke) A.J.Paton
	BR0000017548656		Coleus maculosus subsp. edulis (Vatke) A.J.Paton
	BR0000017548663		Coleus maculosus subsp. edulis (Vatke) A.J.Paton
	BR0000017548670		Coleus maculosus subsp. edulis (Vatke) A.J.Paton
	BR0000017548687		Coleus maculosus subsp. edulis (Vatke) A.J.Paton
	BR0000017548694		Coleus maculosus subsp. edulis (Vatke) A.J.Paton
	BR0000017548700		Coleus maculosus subsp. edulis (Vatke) A.J.Paton
	BR0000017548717		Coleus maculosus subsp. edulis (Vatke) A.J.Paton
	BR0000017548724		Coleus maculosus subsp. edulis (Vatke) A.J.Paton
	BR0000017548748		Coleus maculosus subsp. edulis (Vatke) A.J.Paton
	BR0000017548755		Coleus maculosus subsp. edulis (Vatke) A.J.Paton
	BR0000017548762		Coleus maculosus subsp. edulis (Vatke) A.J.Paton
	BR0000021716959		Coleus maculosus subsp. edulis (Vatke) A.J.Paton
	BR0000021716843		Coleus maculosus subsp. edulis (Vatke) A.J.Paton
	BR0000021716867		Coleus maculosus subsp. edulis (Vatke) A.J.Paton
	BR0000021716874		Coleus maculosus subsp. edulis (Vatke) A.J.Paton
	BR0000021716881		Coleus maculosus subsp. edulis (Vatke) A.J.Paton
	BR0000009377455		Coleus maculosus subsp. edulis (Vatke) A.J.Paton
	BR0000021716898		Coleus maculosus subsp. edulis (Vatke) A.J.Paton
	BR0000021716904		Coleus maculosus subsp. edulis (Vatke) A.J.Paton
	BR0000021716911		Coleus maculosus subsp. edulis (Vatke) A.J.Paton
	BR0000021716928		Coleus maculosus subsp. edulis (Vatke) A.J.Paton
	BR0000021716935		Coleus maculosus subsp. edulis (Vatke) A.J.Paton
	BR0000021716942		Coleus maculosus subsp. edulis (Vatke) A.J.Paton
	BR0000021716966		Coleus maculosus subsp. edulis (Vatke) A.J.Paton
	BR0000021716973		Coleus maculosus subsp. edulis (Vatke) A.J.Paton
	K000025010	holo	Coleus mannii Hook.f.
	BR0000021453984		Coleus mannii Hook.f.
	BR0000016043138		Coleus mannii Hook.f.
	BR0000016043145		Coleus mannii Hook.f.
	BR0000016043152		Coleus mannii Hook.f.
	BR0000016043169		Coleus mannii Hook.f.
	BR0000016043084		Coleus mannii Hook.f.
	BR0000016043091		Coleus mannii Hook.f.
	BR0000016043237		Coleus mannii Hook.f.
	BR0000016043275		Coleus mannii Hook.f.
	BR0000016836228		Coleus mannii Hook.f.
	BR0000016835870		Coleus mannii Hook.f.
	BR0000016835887		Coleus mannii Hook.f.
	BR0000016835863		Coleus mannii Hook.f.
	BR0000016834545		Coleus mannii Hook.f.
	BR0000016834910		Coleus mannii Hook.f.
	BR0000016836150		Coleus mannii Hook.f.
	BR0000016831100		Coleus mannii Hook.f.
	BR0000016831087		Coleus mannii Hook.f.
	BR0000016835665		Coleus mannii Hook.f.
	BR0000016835610		Coleus mannii Hook.f.
	BR0000016835627		Coleus mannii Hook.f.
	BR0000016836075		Coleus mannii Hook.f.
	BR0000017734820		Coleus mannii Hook.f.
	BR0000017733694		Coleus mannii Hook.f.
	BR0000017708944		Coleus mannii Hook.f.
	BR0000017734547		Coleus mannii Hook.f.
	BR0000021714443		Coleus mannii Hook.f.
	BR0000017734585		Coleus mannii Hook.f.
	BR0000017708456		Coleus mannii Hook.f.
	BR0000017714655		Coleus mannii Hook.f.
	BR0000016456648		Coleus mannii Hook.f.
	BR0000017714433		Coleus mannii Hook.f.
	BR0000017709439		Coleus mannii Hook.f.
	BR0000017714648		Coleus mannii Hook.f.
	BR0000017708562		Coleus mannii Hook.f.
	BR0000024874557		Coleus mannii Hook.f.
	BR0000024874779		Coleus mannii Hook.f.
	BR0000017710152		Coleus mannii Hook.f.
	BR0000017710121		Coleus mannii Hook.f.
	BR0000016042957		Coleus mannii Hook.f.
	BR0000016042964		Coleus mannii Hook.f.
	BR0000016042971		Coleus mannii Hook.f.
	BR0000016042988		Coleus mannii Hook.f.
	BR0000016042995		Coleus mannii Hook.f.
	BR0000016043008		Coleus mannii Hook.f.
	BR0000016043015		Coleus mannii Hook.f.
	BR0000013270780		Coleus mannii Hook.f.
	BR0000013270797		Coleus mannii Hook.f.
	BR0000016043022		Coleus mannii Hook.f.
	BR0000016043039		Coleus mannii Hook.f.
	BR0000016043046		Coleus mannii Hook.f.
	BR0000016043053		Coleus mannii Hook.f.
	BR0000016043114		Coleus mannii Hook.f.
	BR0000016043121		Coleus mannii Hook.f.
	BR0000016043176		Coleus mannii Hook.f.
	BR0000016043183		Coleus mannii Hook.f.
	BR0000016043190		Coleus mannii Hook.f.
	BR0000016043206		Coleus mannii Hook.f.
	BR0000016043213		Coleus mannii Hook.f.
	BR0000016043220		Coleus mannii Hook.f.
	BR0000016043244		Coleus mannii Hook.f.
	BR0000016043282		Coleus mannii Hook.f.
	BR0000016043299		Coleus mannii Hook.f.
	BR0000016043305		Coleus mannii Hook.f.
	BR0000016043312		Coleus mannii Hook.f.
	BR0000016043329		Coleus mannii Hook.f.
	BR0000016043336		Coleus mannii Hook.f.
	BR00000016835334	holo	Coleus marunguensis Meerts & A.J.Paton
	POZG-V-0072954		Coleus marunguensis Meerts & A.J.Paton
	POZG-V-0072675		Coleus marunguensis Meerts & A.J.Paton
	K000430814	holo	Coleus melleri (Baker) A.J.Paton & Phillipson
	BR0000017714235		Coleus melleri (Baker) A.J.Paton & Phillipson
	BR0000017709644		Coleus melleri (Baker) A.J.Paton & Phillipson
	BR0000021711701		Coleus melleri (Baker) A.J.Paton & Phillipson
	BR0000016831254		Coleus melleri (Baker) A.J.Paton & Phillipson
	BR0000017733243		Coleus melleri (Baker) A.J.Paton & Phillipson
	BR0000009687202		Coleus melleri (Baker) A.J.Paton & Phillipson
	BR0000017712101		Coleus melleri (Baker) A.J.Paton & Phillipson
	BR0000017712545		Coleus melleri (Baker) A.J.Paton & Phillipson
	BR0000017712606		Coleus melleri (Baker) A.J.Paton & Phillipson
	BR0000017710640		Coleus melleri (Baker) A.J.Paton & Phillipson
	BR0000017710848		Coleus melleri (Baker) A.J.Paton & Phillipson
	BR0000017707879		Coleus melleri (Baker) A.J.Paton & Phillipson
	BR0000017714228		Coleus melleri (Baker) A.J.Paton & Phillipson
	BR0000017713887		Coleus melleri (Baker) A.J.Paton & Phillipson
	BR0000017709651		Coleus melleri (Baker) A.J.Paton & Phillipson
	BR0000017709538		Coleus melleri (Baker) A.J.Paton & Phillipson
	BR0000017713818		Coleus melleri (Baker) A.J.Paton & Phillipson
	BR0000017733724		Coleus melleri (Baker) A.J.Paton & Phillipson
	BR0000016834347		Coleus melleri (Baker) A.J.Paton & Phillipson
	BR0000017712095		Coleus melleri (Baker) A.J.Paton & Phillipson
	BR0000017708791		Coleus melleri (Baker) A.J.Paton & Phillipson
	BR0000016832527		Coleus melleri (Baker) A.J.Paton & Phillipson
	BR0000016831186		Coleus melleri (Baker) A.J.Paton & Phillipson
	BR0000016833357		Coleus melleri (Baker) A.J.Paton & Phillipson
	BR0000017733236		Coleus melleri (Baker) A.J.Paton & Phillipson
	BR0000017679312		Coleus melleri (Baker) A.J.Paton & Phillipson
	BR0000017679442		Coleus melleri (Baker) A.J.Paton & Phillipson
	BR0000017679459		Coleus melleri (Baker) A.J.Paton & Phillipson
	BR0000017679466		Coleus melleri (Baker) A.J.Paton & Phillipson
	BR0000017679473		Coleus melleri (Baker) A.J.Paton & Phillipson
	BR0000017679480		Coleus melleri (Baker) A.J.Paton & Phillipson
	BR0000017679497		Coleus melleri (Baker) A.J.Paton & Phillipson
	BR0000017679503		Coleus melleri (Baker) A.J.Paton & Phillipson
	BR0000017679510		Coleus melleri (Baker) A.J.Paton & Phillipson
	BR0000021455797		Coleus melleri (Baker) A.J.Paton & Phillipson
	BR0000018705591		Coleus melleri (Baker) A.J.Paton & Phillipson
	BR0000017062022		Coleus melleri (Baker) A.J.Paton & Phillipson
	BR0000017062039		Coleus melleri (Baker) A.J.Paton & Phillipson
	BR0000017062046		Coleus melleri (Baker) A.J.Paton & Phillipson
	BR0000017062053		Coleus melleri (Baker) A.J.Paton & Phillipson
	BR0000017062060		Coleus melleri (Baker) A.J.Paton & Phillipson
	BR0000017062077		Coleus melleri (Baker) A.J.Paton & Phillipson
	BR0000017062084		Coleus melleri (Baker) A.J.Paton & Phillipson
	BR0000017062091		Coleus melleri (Baker) A.J.Paton & Phillipson
	BR0000017062107		Coleus melleri (Baker) A.J.Paton & Phillipson
	BR0000017062114		Coleus melleri (Baker) A.J.Paton & Phillipson
	BR0000017062121		Coleus melleri (Baker) A.J.Paton & Phillipson
	BR0000017062138		Coleus melleri (Baker) A.J.Paton & Phillipson
	BR0000017062145		Coleus melleri (Baker) A.J.Paton & Phillipson
	BR0000017062152		Coleus melleri (Baker) A.J.Paton & Phillipson
	BR0000017062169		Coleus melleri (Baker) A.J.Paton & Phillipson
	BR0000017062176		Coleus melleri (Baker) A.J.Paton & Phillipson
	BR0000017062183		Coleus melleri (Baker) A.J.Paton & Phillipson
	BR0000017062190		Coleus melleri (Baker) A.J.Paton & Phillipson
	BR0000017062206		Coleus melleri (Baker) A.J.Paton & Phillipson
	BR0000017062213		Coleus melleri (Baker) A.J.Paton & Phillipson
	BR0000017062220		Coleus melleri (Baker) A.J.Paton & Phillipson
	BR0000017062237		Coleus melleri (Baker) A.J.Paton & Phillipson
	BR0000017062244		Coleus melleri (Baker) A.J.Paton & Phillipson
	BR0000017062251		Coleus melleri (Baker) A.J.Paton & Phillipson
	BR0000017062268		Coleus melleri (Baker) A.J.Paton & Phillipson
	BR0000017062275		Coleus melleri (Baker) A.J.Paton & Phillipson
	BR0000017062282		Coleus melleri (Baker) A.J.Paton & Phillipson
	BR0000017679091		Coleus melleri (Baker) A.J.Paton & Phillipson
	BR0000017679107		Coleus melleri (Baker) A.J.Paton & Phillipson
	BR0000017679114		Coleus melleri (Baker) A.J.Paton & Phillipson
	BR0000017679121		Coleus melleri (Baker) A.J.Paton & Phillipson
	BR0000017679138		Coleus melleri (Baker) A.J.Paton & Phillipson
	BR0000017679145		Coleus melleri (Baker) A.J.Paton & Phillipson
	BR0000017679152		Coleus melleri (Baker) A.J.Paton & Phillipson
	BR0000017679169		Coleus melleri (Baker) A.J.Paton & Phillipson
	BR0000017679176		Coleus melleri (Baker) A.J.Paton & Phillipson
	BR0000017679183		Coleus melleri (Baker) A.J.Paton & Phillipson
	BR0000017679190		Coleus melleri (Baker) A.J.Paton & Phillipson
	BR0000017679206		Coleus melleri (Baker) A.J.Paton & Phillipson
	BR0000017679213		Coleus melleri (Baker) A.J.Paton & Phillipson
	BR0000017679220		Coleus melleri (Baker) A.J.Paton & Phillipson
	BR0000017679237		Coleus melleri (Baker) A.J.Paton & Phillipson
	BR0000017679244		Coleus melleri (Baker) A.J.Paton & Phillipson
	BR0000017679251		Coleus melleri (Baker) A.J.Paton & Phillipson
	BR0000017679268		Coleus melleri (Baker) A.J.Paton & Phillipson
	BR0000015269577V		Coleus melleri (Baker) A.J.Paton & Phillipson
	BR0000017679275		Coleus melleri (Baker) A.J.Paton & Phillipson
	BR0000017679282		Coleus melleri (Baker) A.J.Paton & Phillipson
	BR0000017679299		Coleus melleri (Baker) A.J.Paton & Phillipson
	BR0000017679305		Coleus melleri (Baker) A.J.Paton & Phillipson
	BR0000017679329		Coleus melleri (Baker) A.J.Paton & Phillipson
	BR0000017679336		Coleus melleri (Baker) A.J.Paton & Phillipson
	BR0000017679343		Coleus melleri (Baker) A.J.Paton & Phillipson
	BR0000017679350		Coleus melleri (Baker) A.J.Paton & Phillipson
	BR0000017679367		Coleus melleri (Baker) A.J.Paton & Phillipson
	BR0000017679374		Coleus melleri (Baker) A.J.Paton & Phillipson
	BR0000017679381		Coleus melleri (Baker) A.J.Paton & Phillipson
	BR0000017679398		Coleus melleri (Baker) A.J.Paton & Phillipson
	BR0000017679404		Coleus melleri (Baker) A.J.Paton & Phillipson
	BR0000017679411		Coleus melleri (Baker) A.J.Paton & Phillipson
	BR0000017679428		Coleus melleri (Baker) A.J.Paton & Phillipson
	BR0000017679435		Coleus melleri (Baker) A.J.Paton & Phillipson
	K000405982	iso	Coleus meyeri (Gürke) A.J.Paton
	BR0000008909763		Coleus meyeri (Gürke) A.J.Paton
	BR0000008910097		Coleus meyeri (Gürke) A.J.Paton
	BR0000016823945		Coleus meyeri (Gürke) A.J.Paton
	BR0000008909763		Coleus meyeri (Gürke) A.J.Paton
	BR0000008910097		Coleus meyeri (Gürke) A.J.Paton
	BR0000009861091		Coleus meyeri (Gürke) A.J.Paton
	BR0000016823549		Coleus meyeri (Gürke) A.J.Paton
	BR0000016823556		Coleus meyeri (Gürke) A.J.Paton
	BR0000016823563		Coleus meyeri (Gürke) A.J.Paton
	BR0000016823570		Coleus meyeri (Gürke) A.J.Paton
	BR0000016823587		Coleus meyeri (Gürke) A.J.Paton
	BR0000016823594		Coleus meyeri (Gürke) A.J.Paton
	BR0000016823600		Coleus meyeri (Gürke) A.J.Paton
	BR0000016823617		Coleus meyeri (Gürke) A.J.Paton
	BR0000016823624		Coleus meyeri (Gürke) A.J.Paton
	BR0000016823631		Coleus meyeri (Gürke) A.J.Paton
	BR0000016823648		Coleus meyeri (Gürke) A.J.Paton
	BR0000016823655		Coleus meyeri (Gürke) A.J.Paton
	BR0000016823679		Coleus meyeri (Gürke) A.J.Paton
	BR0000016823686		Coleus meyeri (Gürke) A.J.Paton
	BR0000016823693		Coleus meyeri (Gürke) A.J.Paton
	BR0000016823709		Coleus meyeri (Gürke) A.J.Paton
	BR0000016823716		Coleus meyeri (Gürke) A.J.Paton
	BR0000016823723		Coleus meyeri (Gürke) A.J.Paton
	BR0000016823730		Coleus meyeri (Gürke) A.J.Paton
	BR0000016823747		Coleus meyeri (Gürke) A.J.Paton
	BR0000016823754		Coleus meyeri (Gürke) A.J.Paton
	BR0000016823761		Coleus meyeri (Gürke) A.J.Paton
	BR0000016823778		Coleus meyeri (Gürke) A.J.Paton
	BR0000016823785		Coleus meyeri (Gürke) A.J.Paton
	BR0000016823792		Coleus meyeri (Gürke) A.J.Paton
[truncated: 892 more rows]

## Sheet: globalbioticinteractionsnomerma
label	IRI	definition
acquires nutrients from	http://purl.obolibrary.org/obo/RO_0002457	needs definition
allelopath of	http://purl.obolibrary.org/obo/RO_0002555	needs definition
biotically interacts with	http://purl.obolibrary.org/obo/RO_0002437	An interaction relationship in which at least one of the partners is an organism and the other is either an organism or an abiotic entity with which the organism interacts.
commensually interacts with	http://purl.obolibrary.org/obo/RO_0002441	An interaction relationship between two organisms living together in more or less intimate association in a relationship in which one benefits and the other is unaffected (GO).
eats	http://purl.obolibrary.org/obo/RO_0002470	needs definition
ectoparasite of	http://purl.obolibrary.org/obo/RO_0002632	A sub-relation of parasite-of in which the parasite lives on or in the integumental system of the host
endoparasite of	http://purl.obolibrary.org/obo/RO_0002634	needs definition
epiphyte of	http://purl.obolibrary.org/obo/RO_0008501	An interaction relationship wherein a plant or algae is living on the outside surface of another plant.
facultative parasite of	http://purl.obolibrary.org/obo/RO_0002228	A sub-relations of parasite-of in which the parasite that can complete its life cycle independent of a host.
has ectoparasite	http://purl.obolibrary.org/obo/RO_0002633	inverse of ectoparasite of
has eggs laid in by	http://purl.obolibrary.org/obo/RO_0002625	needs definition
has eggs laid on by	http://purl.obolibrary.org/obo/RO_0008508	inverse of lays eggs on
has endoparasite	http://purl.obolibrary.org/obo/RO_0002635	needs definition
has epiphyte	http://purl.obolibrary.org/obo/RO_0008502	inverse of epiphyte of
has flowers visited by	http://purl.obolibrary.org/obo/RO_0002623	needs definition
has host	http://purl.obolibrary.org/obo/RO_0002454	needs definition
has intercellular endoparasite	http://purl.obolibrary.org/obo/RO_0002639	inverse of intercellular endoparasite of
has intracellular endoparasite	http://purl.obolibrary.org/obo/RO_0002641	inverse of intracellular endoparasite of
has mesoparasite	http://purl.obolibrary.org/obo/RO_0002637	inverse of mesoparasite of
has parasitoid	http://purl.obolibrary.org/obo/RO_0002209	inverse of parasitoid of
has pathogen	http://purl.obolibrary.org/obo/RO_0002557	needs definition
has vector	http://purl.obolibrary.org/obo/RO_0002460	needs definition
hemiparasite of	http://purl.obolibrary.org/obo/RO_0002237	A sub-relation of parasite-of in which the parasite is a plant, and the parasite is parasitic under natural conditions and is also photosynthetic to some degree. Hemiparasites may just obtain water and mineral nutrients from the host plant. Many obtain at least part of their organic nutrients from the host as well.
host of	http://purl.obolibrary.org/obo/RO_0002453	needs definition
hyperparasite of	http://purl.obolibrary.org/obo/RO_0002553	x is a hyperparasite of y iff x is a parasite of a parasite of the target organism y
hyperparasitized by	http://purl.obolibrary.org/obo/RO_0002554	inverse of hyperparasite of
interacts with via parasite-host interaction	http://purl.obolibrary.org/obo/RO_0002443	An interaction relationship between two organisms living together in more or less intimate association in a relationship in which association is disadvantageous or destructive to one of the organisms (GO).
intercellular endoparasite of	http://purl.obolibrary.org/obo/RO_0002638	A sub-relation of endoparasite-of in which the parasite inhabits the spaces between host cells.
intracellular endoparasite of	http://purl.obolibrary.org/obo/RO_0002640	A sub-relation of endoparasite-of in which the parasite inhabits host cells.
is eaten by	http://purl.obolibrary.org/obo/RO_0002471	needs definition
is killed by	http://purl.obolibrary.org/obo/RO_0002627	needs definition
is vector for	http://purl.obolibrary.org/obo/RO_0002459	needs definition
kills	http://purl.obolibrary.org/obo/RO_0002626	needs definition
kleptoparasite of	http://purl.obolibrary.org/obo/RO_0008503	A sub-relation of parasite of in which a parasite steals resources from another organism, usually food or nest material
kleptoparasitized by	http://purl.obolibrary.org/obo/RO_0008504	inverse of kleptoparasite of
lays eggs in	http://purl.obolibrary.org/obo/RO_0002624	needs definition
lays eggs on	http://purl.obolibrary.org/obo/RO_0008507	An interaction relationship in which organism a lays eggs on the outside surface of organism b. Organism b is neither helped nor harmed in the process of egg laying or incubation.
mesoparasite of	http://purl.obolibrary.org/obo/RO_0002636	A sub-relation of parasite-of in which the parasite is partially an endoparasite and partially an ectoparasite
mutualistically interacts with	http://purl.obolibrary.org/obo/RO_0002442	An interaction relationship between two organisms living together in more or less intimate association in a relationship in which both organisms benefit from each other (GO).
obligate parasite of	http://purl.obolibrary.org/obo/RO_0002227	A sub-relation of parasite-of in which the parasite that cannot complete its life cycle without a host.
parasite of	http://purl.obolibrary.org/obo/RO_0002444	needs definition
parasitized by	http://purl.obolibrary.org/obo/RO_0002445	needs definition
parasitoid of	http://purl.obolibrary.org/obo/RO_0002208	A parasite that kills or sterilizes its host
participates in a abiotic-biotic interaction with	http://purl.obolibrary.org/obo/RO_0002446	A biotic interaction relationship in which one partner is an organism and the other partner is inorganic. For example, the relationship between a sponge and the substrate to which is it anchored.
participates in a biotic-biotic interaction with	http://purl.obolibrary.org/obo/RO_0002574	needs definition
pathogen of	http://purl.obolibrary.org/obo/RO_0002556	needs definition
pollinated by	http://purl.obolibrary.org/obo/RO_0002456	needs definition
pollinates	http://purl.obolibrary.org/obo/RO_0002455	needs definition
preyed upon by	http://purl.obolibrary.org/obo/RO_0002458	inverse of preys on
preys on	http://purl.obolibrary.org/obo/RO_0002439	An interaction relationship involving a predation process, where the subject kills the target in order to eat it or to feed to siblings, offspring or group members
provides nutrients for	http://purl.obolibrary.org/obo/RO_0002469	needs definition
root parasite of	http://purl.obolibrary.org/obo/RO_0002236	A parasite-of relationship in which the host is a plant and the parasite that attaches to the host root (PO:0009005)
stem parasite of	http://purl.obolibrary.org/obo/RO_0002235	A parasite-of relationship in which the host is a plant and the parasite that attaches to the host stem (PO:0009047)
symbiotically interacts with	http://purl.obolibrary.org/obo/RO_0002440	A biotic interaction in which the two organisms live together in more or less intimate association.
trophically interacts with	http://purl.obolibrary.org/obo/RO_0002438	An interaction relationship in which the partners are related via a feeding relationship.
visited by	http://purl.obolibrary.org/obo/RO_0002619	needs definition
visits	http://purl.obolibrary.org/obo/RO_0002618	needs definition
visits flowers of	http://purl.obolibrary.org/obo/RO_0002622	needs definition

## Sheet: envo-environments
label	IRI	definition
acidic environment	http://purl.obolibrary.org/obo/ENVO_01000315	An acidic environment is an environment in which material entities are exposed to a low pH.
aerosol environment	http://purl.obolibrary.org/obo/ENVO_01001052	An environmental system which has its properties and dynamics determined by an aerosol.
alkaline environment	http://purl.obolibrary.org/obo/ENVO_01000316	An alkaline environment is an environment in which entities are exposed to high pH, typically greater than a pH of 9.
alpine tree line ecotone	http://purl.obolibrary.org/obo/ENVO_01000954	A tree line ecotone across which trees cease to grow due to the low temperatures or duration of snow cover that occur at increased elevations above mean sea level.
alpine tundra biome	http://purl.obolibrary.org/obo/ENVO_01001505	A tundra biome which exists at high altitudes and where vegetation - dominated by a few species of dwarf shrubs, a few grasses, sedges, lichens, and mosses - is stunted due to low temperatures and high winds.
alpine tundra ecosystem	http://purl.obolibrary.org/obo/ENVO_01001371	A tundra ecosystem which exists at high altitudes and where vegetation is stunted due to low temperatures and high winds.
anatomical entity environment	http://purl.obolibrary.org/obo/ENVO_2100000	An environment which is determined by an anatomical entity.
animal-associated environment	http://purl.obolibrary.org/obo/ENVO_01001002	An environmental system determined by an animal.
anthropogenic environment	http://purl.obolibrary.org/obo/ENVO_01000313	An anthropogenic environment is an environmental system which is the product of human activity.
anthropogenic terrestrial biome	http://purl.obolibrary.org/obo/ENVO_01000219	An anthropogenic terrestrial biome is a terrestrial biome which has community structures determined by human activity.
aquatic environment	http://purl.obolibrary.org/obo/ENVO_01000317	An environment whose dynamics are strongly influenced by water.
aquatic natural environment	http://purl.obolibrary.org/obo/ENVO_01001227	A natural environment which is within a water body.
axilla skin environment	http://purl.obolibrary.org/obo/ENVO_08000001	An environment that is determined by an axilla skin.
Bathymodiolus-dominated oceanic mussel bed	http://purl.obolibrary.org/obo/ENVO_01001387	An oceanic mussel reef which is primarily settled by mussels of the genus Bathymodiolus and primarily composed of self-adhered or conglomerated mussel shells
Bathymodiolus-dominated oceanic mussel bed	http://purl.obolibrary.org/obo/ENVO_01001390	An oceanic mussel bed which has mussel communities dominated by members of the genus Bathymodiolus.
Bathymodiolus-dominated oceanic mussel reef	http://purl.obolibrary.org/obo/ENVO_01001385	An oceanic mussel reef which is primarily settled by mussels of the genus Bathymodiolus and primarily composed of self-adhered or conglomerated mussel shells
biocrust	http://purl.obolibrary.org/obo/ENVO_01000909	A surface layer of a solid environmental material which is formed by the presence and activity of photosynthetic microbial assemblages colonising it.
biosphere	http://purl.obolibrary.org/obo/ENVO_01000817	A biosphere is a part of an astronomical body which includes, as parts, all the living entities within the gravitational sphere of influence of that body, as well as the non-living and dead entities with which they interact.
Bondon cheese environment	http://purl.obolibrary.org/obo/ENVO_01001180	An environment which has its properties and composition determined by a portion of Bondon cheese.
bone element environment	http://purl.obolibrary.org/obo/ENVO_01001306	An environment which is determined by a bone element.
brackish water environment	http://purl.obolibrary.org/obo/ENVO_01000322	An environment determined by the presence of brackish water.
broadleaf forest biome	http://purl.obolibrary.org/obo/ENVO_01000197	A broadleaf forest biome is a forest biome which contains densely packed populations or communities of broadleaf trees, strongly limiting light penetration to the forest floor.
Calyptra habitat	http://purl.obolibrary.org/obo/ENVO_01001452	A habitat which supports the persistence and growth of a population of Calyptra moths and which overlaps mesic meadows and edges and clearings in vegetated areas.
climate system	http://purl.obolibrary.org/obo/ENVO_01001364	A system which consists of an atmosphere, hydrosphere, cryosphere, land surface, and biosphere, forced or influenced by external processes.
cloud forest	http://purl.obolibrary.org/obo/ENVO_01001457	A montane forest ecosystem which 1) is evergreen, 2) present on mountains where there is frequent cloud and mist cover, 3) which has a large proportion of ferns and mosses in its plant communities, growing on all tree trunks and branches present in the ecosystem, and 3) harvests aerosolised water and adds it to the terrestrial water supply.
cnidarian-associated environment	http://purl.obolibrary.org/obo/ENVO_01001179	An environmental system determined by a cnidarian or part of a cnidarian.
coastal wetland ecosystem	http://purl.obolibrary.org/obo/ENVO_00000230	A wetland ecosystem which overlaps both terrestrial and marine ecosystems.
cold environment	http://purl.obolibrary.org/obo/ENVO_01000309	An environment which has a lower temperature than some local or global average.
concentration basin mediterranean sea biome	http://purl.obolibrary.org/obo/ENVO_01000004	The concentration basin mediterranean sea biome comprises expressions of the mediterranean sea biome that have higher salinity than bordering oceans due to evaporation. Water exchange consists of inflow of the fresher oceanic water in the upper layer and outflow of the saltier mediterranean water in the lower layer of the connecting channel.
coniferous forest biome	http://purl.obolibrary.org/obo/ENVO_01000196	A coniferous forest biome is a forest biome which contains densely packed populations or communities of coniferous trees, strongly limiting light penetration to the forest floor.
cropland biome	http://purl.obolibrary.org/obo/ENVO_01000245	A cropland biome is an anthropogenic terrestrial biome which is primarily used for agricultural activity and which contains no village or larger human settlement.
cropland ecosystem	http://purl.obolibrary.org/obo/ENVO_01001244	An ecosystem which is determined by communities of annual crops, perennial woody crops, or by actively tilled land.
cultivated environment	http://purl.obolibrary.org/obo/ENVO_01000311	A cultivated environment is an environment that has been modified by humans by the preparation of the land, usually for the purposes of growing crops.
culturing environment	http://purl.obolibrary.org/obo/ENVO_01000312	A culturing environment is an environment which is maintained by humans for the purposes of preparing cell, organ, tissue and plant tissue cultures.
cypress dome	http://purl.obolibrary.org/obo/ENVO_01000329	A cypress dome swamp is a dome swamp which has a plant community dominated by Cupressaceae, often swamp cypresses. Swamp cypresses typically belong to the genus Taxodium or the species Glyptostrobus pensilis and Actinostrobus pyramidalis.
cypress strand swamp	http://purl.obolibrary.org/obo/ENVO_01000330	A cypress strand swamp is a strand swamp which has a plant community dominated by Cupressaceae, often swamp cypresses. Swamp cypresses typically belong to the genus Taxodium or the species Glyptostrobus pensilis and Actinostrobus pyramidalis.
cypress swamp	http://purl.obolibrary.org/obo/ENVO_01000331	A cypress swamp is a swamp which has a plant community dominated by Cupressaceae, often swamp cypresses. Swamp cypresses typically belong to the genus Taxodium or the species Glyptostrobus pensilis and Actinostrobus pyramidalis.
dambo	http://purl.obolibrary.org/obo/ENVO_00000236	A class of complex shallow wetlands in central, southern and eastern Africa, particularly in Zambia and Zimbabwe. They are generally found in higher rainfall flat plateau areas, and have river-like branching forms which may be nowhere very large, but common enough to add up to a large area.
dense settlement biome	http://purl.obolibrary.org/obo/ENVO_01000248	A dense settlement biome is an anthropogenic terrestrial biome which is primarily used for human habitation, recreation, and industry within built structures with little other land use.
desert biome	http://purl.obolibrary.org/obo/ENVO_01000179	A desert biome is a terrestrial biome which loses more liquid water by evapotranspiration than is supplied by precipitation and includes communities adapted to these conditions.
desert tree line ecotone	http://purl.obolibrary.org/obo/ENVO_01000955	A tree line ecotone across which trees cease to grow due to insufficient water availability due to a lack of water-based precipitation.
desert-alpine tree line ecotone	http://purl.obolibrary.org/obo/ENVO_01000956	A tree line ecotone across which trees cease to grow due to insufficient water availability caused by exposure to increased solar radiation and a lack of rainfall.
digestive tract environment	http://purl.obolibrary.org/obo/ENVO_01001033	An environmental system which has its properties and dynamics determined by a digestive tract.
dilution basin mediterranean sea biome	http://purl.obolibrary.org/obo/ENVO_01000128	The dilution basin mediterranean sea biome comprises expressions of the mediterranean sea biome with lower salinity than the surrounding ocean due to freshwater gains such as rainfall and rivers. Water exchange consists of outflow of the fresher mediterranean water in the upper layer and inflow of the saltier oceanic water in the lower layer of the channel. Renewal of deep water may not be suffic…
dome swamp	http://purl.obolibrary.org/obo/ENVO_01000328	A dome swamp is a swamp which occurs in a depression where deeper waters at the centre of the swamp allow trees to grow taller relative to those in shallower regions of the depression. This creates a dome-like shape.
double tree line ecotone	http://purl.obolibrary.org/obo/ENVO_01000957	A tree line ecotone which contains gaps in tree coverage due to decreased biodiversity in tree-forming plant species: gaps are above the alpine tree line for some species yet below the desert tree line for others, and no species with intermediate tolerances are present.
ecological corridor	http://purl.obolibrary.org/obo/ENVO_01000930	An ecosystem which bridges two or more adjoining ecosystems and through which organisms may move or propagate.
ecosystem	http://purl.obolibrary.org/obo/ENVO_01001110	An environmental system which includes both living and non-living components.
ecosystem fragment	http://purl.obolibrary.org/obo/ENVO_01001167	An ecosystem which has been causally isolated from a larger ecosystem within which it was previously embedded, such that the direct exchange of materials, resources, and energy between these systems is severely or entirely curtailed.
ecotone	http://purl.obolibrary.org/obo/ENVO_01000947	An envirommental system which bridges two or more biomes and which includes ecological communities which blend these biomes' phylogenetic and phenotypic compositions.
endolithic environment	http://purl.obolibrary.org/obo/ENVO_01000303	An endolithic environment is an environment that exists within solid rock.
environment associated with a fungal tissue	http://purl.obolibrary.org/obo/ENVO_01001058	An environmental system determined by part of a living or dead fungus.
environment associated with a plant part or small plant	http://purl.obolibrary.org/obo/ENVO_01001057	An environmental system determined by part of a living or dead plant, or a whole small plant.
environment associated with an animal part or small animal	http://purl.obolibrary.org/obo/ENVO_01001055	An environmental system determined by part of a living or dead animal, or a whole small animal.
environment associated with an aquatic invertebrate	http://purl.obolibrary.org/obo/ENVO_01001176	An environment which has its properties and composition largely determined by the presence of a metazoan which lacks a vetebral column and which has a habitat that is found in an aquatic environmental system.
environment determined by a biofilm on a fungal surface	http://purl.obolibrary.org/obo/ENVO_01001035	An environmental system which has its properties and dynamics determined by a biofilm on the surface of a fungus.
environment determined by a biofilm on a non-saline surface	http://purl.obolibrary.org/obo/ENVO_01001051	An environmental system which has its properties and dynamics determined by a biofilm on a surface which is exposed to non-saline materials.
environment determined by a biofilm on a plant surface	http://purl.obolibrary.org/obo/ENVO_01001032	An environmental system which has its properties and dynamics determined by a biofilm on the surface of a plant.
environment determined by a biofilm on a saline surface	http://purl.obolibrary.org/obo/ENVO_01001056	An environmental system which has its properties and dynamics determined by a biofilm on a surface which is exposed to saline materials.
environment determined by a biofilm on an animal surface	http://purl.obolibrary.org/obo/ENVO_01001034	An environmental system which has its properties and dynamics determined by a biofilm on the surface of a animal.
environment determined by a metazoan secretion	http://purl.obolibrary.org/obo/ENVO_01001030	An environmental system which has its properties and dynamics determined by a bodily secretion of a metazoan.
environment determined by a plant substance	http://purl.obolibrary.org/obo/ENVO_01001031	An environmental system which has its properties and dynamics determined by a substance produced by a plant.
environmental system determined by a material	http://purl.obolibrary.org/obo/ENVO_01000998	An environmental system within which an environmental material strongly influences the system's composition and properties.
environmental system determined by a quality	http://purl.obolibrary.org/obo/ENVO_01000997	An environmental system which is determined by materials bearing roughly homogeneous qualities.
environmental system determined by an organism	http://purl.obolibrary.org/obo/ENVO_01001000	An environmental system which is determined by a living organism.
epeiric sea biome	http://purl.obolibrary.org/obo/ENVO_01000045	The epeiric sea (also known as an epicontinental sea) biome comprises a shallow seas that extend over part of a continent. Epeiric seas are usually associated with the marine transgressions of the geologic past, which have variously been due to either global eustatic sea level changes, local tectonic deformation, or both, and are occasionally semi-cyclic.
estuarine biome	http://purl.obolibrary.org/obo/ENVO_01000020	Expressions of the estuarine biome occur at wide lower courses of a rivers where they flow into a sea. Estuaries experience tidal flows and their water is a changing mixture of fresh and salt.
extraterrestrial environment	http://purl.obolibrary.org/obo/ENVO_01000308	An environmental system which is located beyond the Earth's exosphere and away from the Earth's core.
extreme high temperature environment	http://purl.obolibrary.org/obo/ENVO_01000318	An extreme high temperature environment is a high temperature environment in which entities are exposed to temperatures above 80 degrees Celsius.
fecal environment	http://purl.obolibrary.org/obo/ENVO_01001029	An environmental system which has its properties and dynamics determined by feces.
flood meadow ecosystem	http://purl.obolibrary.org/obo/ENVO_00000154	An area of grassland or pasture beside a river, subject to seasonal flooding.
flooded savanna biome	http://purl.obolibrary.org/obo/ENVO_01000190	A flooded savanna biome is a savanna biome which has very wet to saturated soil moisture content.
fluvial dambo	http://purl.obolibrary.org/obo/ENVO_00000238	A dambo associated with a river.
forest biome	http://purl.obolibrary.org/obo/ENVO_01000174	A forest biome is a terrestrial biome which includes, across its entire spatial extent, densely packed vegetation which strongly limits light penetration to the forest floor.
forest ecosystem	http://purl.obolibrary.org/obo/ENVO_01001243	An ecosystem which is determined by communities of plants with a tree growth form and in which members of those communities form continuous or discontinuous regions of canopy cover.
freshwater biome	http://purl.obolibrary.org/obo/ENVO_00000873	A biome that applies to the freshwater realm.
freshwater environment	http://purl.obolibrary.org/obo/ENVO_01000306	An aquatic environment which is determined by freshwater.
freshwater marsh	http://purl.obolibrary.org/obo/ENVO_00000053	A marsh in which soils are saturated with water that contains low concentrations of salts.
freshwater wetland ecosystem	http://purl.obolibrary.org/obo/ENVO_00000243	A wetland which is inundated with water that contains low concentrations of salts.
fungi-associated environment	http://purl.obolibrary.org/obo/ENVO_01001041	An environmental system determined by a fungal structure.
grassland biome	http://purl.obolibrary.org/obo/ENVO_01000177	A grassland biome is a terrestrial biome which includes, across its entire spatial extent, an unbroken layer of grasses (Gramineae), sedges (Cyperaceae) or rushes (Juncaceae).
grassland ecosystem	http://purl.obolibrary.org/obo/ENVO_01001206	An ecosystem in which grasses (Graminae) are the dominant form of vegetation and determine the system's structure and dynamics.
habitat	http://purl.obolibrary.org/obo/ENVO_01000739	An environmental system which can sustain and allow the growth of an ecological population.
haline environment	http://purl.obolibrary.org/obo/ENVO_01000310	A haline environment is an environment in which entities are exposed to high concentrations of salt, typically above 2 molar.
high osmolarity environment	http://purl.obolibrary.org/obo/ENVO_01000314	A high osmolarity environment is an environment in which entities are exposed to high concentrations of solutes.
high pressure environment	http://purl.obolibrary.org/obo/ENVO_01000304	A high pressure environment is an environment in which all material entities are exposed to a high ratio of force per unit area.
high temperature environment	http://purl.obolibrary.org/obo/ENVO_01000305	A high temperature environment is an environment in which material entities are exposed to increased levels of heat radiation or which have molecules or atoms moving randomly with increased levels of average kinietic energy.
hydromorphic/phreatic dambo	http://purl.obolibrary.org/obo/ENVO_00000237	A danbo associated with a headwater.
hypersaline water environment	http://purl.obolibrary.org/obo/ENVO_01001043	An environmental system which has its properties and dynamics determined by hypersaline water.
intertidal ecosystem	http://purl.obolibrary.org/obo/ENVO_01001468	An ecosystem which overlaps those areas of the foreshore and seabed that are exposed to the air at low tide and submerged at high tide.
intestine environment	http://purl.obolibrary.org/obo/ENVO_2100002	An environmental system determined by an intestine.
laboratory environment	http://purl.obolibrary.org/obo/ENVO_01001405	An anthropogenic environment which is bounded by the building envelope of a laboratory and in which a system of manufactured products exert control on one or more of its environmental conditions.
lacustrine mudflat	http://purl.obolibrary.org/obo/ENVO_00000242	A wetland that forms when mud is deposited by a stream.
mangrove biome	http://purl.obolibrary.org/obo/ENVO_01000181	A mangrove biome is a terrestrial biome which includes, across its spatial extent, mangrove plants (Rhizophoraceae). Mangrove plants are able to withstand high levels of salinity as well as regions of anoxia and frequent tidal inundation. Mangrove biomes often occur near tropical and sub-tropical estuaries and depositional marine coastal environments where fine sediments (often with high organic …
mangrove island	http://purl.obolibrary.org/obo/ENVO_00000103	An island formed of trees and shrubs that grow in saline coastal habitats in the tropics and subtropics.
mangrove swamp	http://purl.obolibrary.org/obo/ENVO_00000057	A swamp which is located in tropical or subtropical environments and is determined by communities of trees and shrubs growing saline coastal environments.
marginal sea biome	http://purl.obolibrary.org/obo/ENVO_01000046	The marginal sea biome comprises parts of an ocean partially enclosed by land such as islands, archipelagos, or peninsulas. Unlike mediterranean seas, marginal seas have ocean currents caused by ocean winds. Many marginal seas are enclosed by island arcs that were formed from the subduction of one oceanic plate beneath another.
marine abyssal zone biome	http://purl.obolibrary.org/obo/ENVO_01000027	The marine abyssal zone biome comprises regions of the marine benthic biome between approximately 2500 m and 6000 m depth. This zone generally coincides with the continental rise and the abyssal plain.
marine basaltic hydrothermal vent biome	http://purl.obolibrary.org/obo/ENVO_01000054	A marine basaltic hydrothermal vent biome comprises regions of the marine hydrothermal vent biome hosted on basaltic rocks. Basalt generally has a composition of 45 to 55 wt % SiO2, 2 to 6 wt % total alkalis, 0.5 to 2.0 wt % TiO2, 5 to 14 wt % FeO and 14 wt % or more Al2O3. Contents of CaO are commonly near 10 wt %, those of MgO commonly in the range 5 to 12 wt %.
marine bathyal zone biome	http://purl.obolibrary.org/obo/ENVO_01000026	The marine bathyal zone biome comprises regions of the marine benthic biome between approximately 200 m and 3000 m depth. This zone generally coincides with the continental slope.
marine benthic biome	http://purl.obolibrary.org/obo/ENVO_01000024	The marine benthic biome (benthic meaning 'bottom') encompasses the seafloor and includes such areas as shores, littoral or intertidal areas, marine coral reefs, and the deep seabed.
marine biome	http://purl.obolibrary.org/obo/ENVO_00000447	An aquatic biome that comprises systems of open-ocean and unprotected coastal habitats, characterized by exposure to wave action, tidal fluctuation, and ocean currents as well as systems that largely resemble these. Water in the marine biome is generally within the salinity range of seawater: 30 to 38 ppt.
marine black smoker biome	http://purl.obolibrary.org/obo/ENVO_01000051	A marine black smoker biome comprises regions of the marine hydrothermal vent biome characterised by a black vent plume. This black plume is a consequence of dissolved metals and minerals forming complexes with sulphide and indicates polymetallic sulphide mineral deposits beneath the surface.
marine cold seep biome	http://purl.obolibrary.org/obo/ENVO_01000127	The marine cold seep biome comprises regions of the marine benthic biome where seepage of methane, hydrogen sulphide, hydrocarbon rich fluids and other fluids occurs.
marine coral reef biome	http://purl.obolibrary.org/obo/ENVO_01000049	The marine coral reef biome comprises constructional wave-resistant entities which are primarily built by corals and are often cemented together. The growth of these structures is aided by zooxanthellae, algae that are symbiotic with the reef-building corals.
marine environment	http://purl.obolibrary.org/obo/ENVO_01000320	A marine environment and enviroment which is determined by a marine water body.
marine faunal bed	http://purl.obolibrary.org/obo/ENVO_01001376	A marine bed which is covered by animals which have benthic habitats, including attached, clinging, sessile, infaunal, burrowing, laying, interstitial, and slow-moving animals, but not animals that have created substrate.
marine hadal zone biome	http://purl.obolibrary.org/obo/ENVO_01000028	The marine hadal zone biome describes sea floor deeper than 6000 m such as that of the oceanic trenches.
marine hydrothermal vent biome	http://purl.obolibrary.org/obo/ENVO_01000030	The marine hydrothermal vent biome comprises regions of the marine benthic biome where heat generated due to tectonic activity, either at divergent plate boundaries or convergent ocean plates where back-arc spreading occurs, is released or 'vented' to the surface. The resultant high temperature water jets are laden with dissolved metals and minerals.
marine neritic benthic zone biome	http://purl.obolibrary.org/obo/ENVO_01000025	The marine neritic zone biome comprises sea floor from the high tide mark to a continental shelf break. This zone generally extends to 200 m below average sea level.
marine pelagic biome	http://purl.obolibrary.org/obo/ENVO_01000023	The marine pelagic biome (pelagic meaning open sea) is that of the marine water column, from the surface to the greatest depths.
marine reef biome	http://purl.obolibrary.org/obo/ENVO_01000029	A biome expressed by strips or ridges of rocks, sand, or coral that rises to or near the surface of a body of marine water.
marine salt marsh biome	http://purl.obolibrary.org/obo/ENVO_01000022	The marine salt marsh biome comprises marshes that are transitional intertidals between land and salty or brackish marine water (e.g.: sloughs, bays, estuaries). It is dominated by halophytic (salt tolerant) herbaceous plants. The daily tidal surges bring in nutrients, which tend to settle in roots of the plants within the salt marsh. The natural chemical activity of salty (or brackish) water and…
marine sponge reef biome	http://purl.obolibrary.org/obo/ENVO_01000123	The marine sponge reef biome comprises marine reefs primarily built by marine sponges. The primary frame-building sponges are all members of the order Hexactinosa. They are found only in glacier-scoured troughs of low-angle continental shelf. The seafloor is stable and consists of rock, coarse gravel, and large boulders.
marine subtidal rocky reef biome	http://purl.obolibrary.org/obo/ENVO_01000050	The marine rocky subtidal reef biome comprises regions of the marine reef biome composed mainly of rock and which harbour abundant communities of algae and invertebrates. These reefs are often very patchy, with alterations of rocks dominated by rich invertebrate assemblages and turf-forming calcareous red algae.
marine ultramafic hydrothermal vent biome	http://purl.obolibrary.org/obo/ENVO_01000053	A marine ultramafic hydrothermal vent biome comprises regions of themarine hydrothermal vent biome hosted on ultramafic (also referred to as ultrabasic) rocks. Ultramafic rocks are igneous and meta-igneous rocks with very low silica content (less than 45%), generally >18% MgO, high FeO, low potassium, and are composed of usually greater than 90% mafic minerals (dark colored, high magnesium and ir…
marine upwelling biome	http://purl.obolibrary.org/obo/ENVO_01000858	A marine biome which contains communities adapted to living in an environment determined by an upwelling process.
marine white smoker biome	http://purl.obolibrary.org/obo/ENVO_01000052	A marine white smoker biome comprises regions of the marine hydrothermal vent biome characterised by lightly hued plumes, typically containing barium, calcium, and silicon. These vents tend to have lower temperature plumes when compared to black smoker environments.
marsh	http://purl.obolibrary.org/obo/ENVO_00000035	A wetland ecosystem which includes communities of grasses, rushes, reeds, typhas, sedges, and other herbaceous plants (possibly with low-growing woody plants).
meadow ecosystem	http://purl.obolibrary.org/obo/ENVO_00000108	A grassland ecosystem which contains a variety of annual, biennial and perennial plants growing on rolling or flat terrain.
mediterranean forest biome	http://purl.obolibrary.org/obo/ENVO_01000199	A mediterranean forest biome is a forest biome which includes communities adapted to hot to warm, dry summers, mild to cold, rainy winters, and the influence of large, usually marine, bodies of water.
mediterranean grassland biome	http://purl.obolibrary.org/obo/ENVO_01000224	A subtropical grassland biome which includes communities adapted to hot to warm, dry summers, mild to cold, rainy winters, and the influence of large, usually marine, bodies of water.
mediterranean savanna biome	http://purl.obolibrary.org/obo/ENVO_01000229	A savanna biome which is subject to mediterranean climate patterns.
mediterranean sea biome	http://purl.obolibrary.org/obo/ENVO_01000047	The mediterranean sea biome comprises mostly enclosed seas that have limited exchange of deep water with outer oceans and where the water circulation is dominated by salinity and temperature differences rather than winds.
mediterranean shrubland biome	http://purl.obolibrary.org/obo/ENVO_01000217	A mediterranean shrubland biome is a subtropical shrubland biome which includes communities adapted to hot to warm, dry summers, mild to cold, rainy winters, and the influence of large, usually marine, bodies of water.
mediterranean woodland biome	http://purl.obolibrary.org/obo/ENVO_01000208	A subtropical woodland biome which includes communities adapted to hot to warm, dry summers, mild to cold, rainy winters, and the influence of large, usually marine, bodies of water.
migration path	http://purl.obolibrary.org/obo/ENVO_01000931	An ecological corridor through which organisms move during a migration process.
mixed forest biome	http://purl.obolibrary.org/obo/ENVO_01000198	A mixed forest biome is a forest biome which contains densely packed populations or communities of broadleaf and coniferous trees, strongly limiting light penetration to the forest floor.
mixed grassland ecosystem	http://purl.obolibrary.org/obo/ENVO_01000448	A mixed grassland is a grassland which contains a mixture of tall and short grasses.
mock community	http://purl.obolibrary.org/obo/ENVO_01001059	A cell culture which is composed of a microbial community of known composition.
montane desert biome	http://purl.obolibrary.org/obo/ENVO_01000185	A montane desert biome is a desert biome which occurs in regions elevated above sea level and which has community structure determined by elevation-dependent environmental conditions.
montane grassland biome	http://purl.obolibrary.org/obo/ENVO_01000194	A montane grassland biome is a grassland biome which occurs in regions elevated above sea level and which has community structure determined by elevation-dependent environmental conditions.
montane savanna biome	http://purl.obolibrary.org/obo/ENVO_01000223	A montane savanna biome is a savanna biome which occurs in regions elevated above sea level and which has community structure determined by elevation-dependent environmental conditions.
montane shrubland biome	http://purl.obolibrary.org/obo/ENVO_01000216	A montane shrubland biome is a shrubland biome which occurs in regions elevated above sea level and which has community structure determined by elevation-dependent environmental conditions.
moor	http://purl.obolibrary.org/obo/ENVO_00000231	A wetland found in upland areas, characterised by acidic soils.
mouth environment	http://purl.obolibrary.org/obo/ENVO_08000002	An environment that is determined by a mouth.
mudflat	http://purl.obolibrary.org/obo/ENVO_00000192	A wetland that forms when mud is deposited by the tides, rivers, sea or oceans.
mussel bed	http://purl.obolibrary.org/obo/ENVO_01001379	A marine faunal bed which is dominated by mussels of the Mytilus or Modiolus genera either 1) resting on the sediment surface, 2) partially embedded in the sediment, 3) attached to conspecifics (by using their byssal threads), or 4) attached to a piece of gravel in slightly gravelly fine sediments.
mussel reef	http://purl.obolibrary.org/obo/ENVO_01001386	A marine reef which is primarily composed of self-adhered or conglomerated mussel shells.
natural environment	http://purl.obolibrary.org/obo/ENVO_01000951	An environmental system in which minimal to no anthropisation has occurred and non-human agents are the primary determinants of the system's dynamics and composition.
natural monument	http://purl.obolibrary.org/obo/ENVO_00000359	A natural environment which 1) may contain one or more geological formations or biological entities 2) has been designated by a competent authority as having outstanding or unique value because of its rarity, aesthetic qualities, or cultural significance.
neritic epipelagic zone biome	http://purl.obolibrary.org/obo/ENVO_01000042	The neritic epipelagic zone biome comprises the marine water column that occurs above a continental shelf and extends from the surface of the ocean to a depth of ca. 200-250m. Throughout the zone the light field tends to be asymmetrical vertically, so that the direction and elevation of the sun can still be detected. The epipelagic zone encompasses the euphotic zone and, where and when it occurs,…
neritic mesopelagic zone biome	http://purl.obolibrary.org/obo/ENVO_01000043	The neritic mesopelagic zone biome comprises the marine column that occurs above a continental shelf and extends from approximately 200 to 1000 m depth - the maximal depth of light penetration in all but the clearest oligotrophic ocean regions. In comparison to the epipelagic zone, dominant forms of pelagic organisms do not change very much; however, there are marked changes in species compositio…
neritic mussel bed	http://purl.obolibrary.org/obo/ENVO_01001389	A mussel bed which is located in benthic regions beyond (offshore to) the continental shelf.
neritic mussel reef	http://purl.obolibrary.org/obo/ENVO_01001380	A marine reef which is located on a shelf (i.e. in the neritic zone) and primarily composed of self-adhered or conglomerated mussel shells.
neritic pelagic zone biome	http://purl.obolibrary.org/obo/ENVO_01000032	The neritic epipelagic zone biome comprises the marine water column above a continental shelf.
neritic sea surface microlayer biome	http://purl.obolibrary.org/obo/ENVO_01000041	The neritic sea surface microlayer (SML) biome comprises the top 1000 micrometers of marine surface waters occurring above a continental shelf. It is the boundary layer where all exchange occurs between the atmosphere and the ocean. The chemical, physical, and biological properties of the SML differ greatly from the sub-surface water just a few centimeters beneath.
non-saline aerosol environment	http://purl.obolibrary.org/obo/ENVO_01001054	An environmental system which has its properties and dynamics determined by an aerosol with a low concentration of dissolved solutes.
non-saline planetary subsurface environment	http://purl.obolibrary.org/obo/ENVO_01001047	An environmental system which has its properties and dynamics determined by those parts of a planetary subsurface zone which are not saline.
non-saline sediment environment	http://purl.obolibrary.org/obo/ENVO_01001049	An environmental system which has its properties and dynamics determined by sediment permeated by non-saline water.
ocean biome	http://purl.obolibrary.org/obo/ENVO_01000048	The ocean biome comprises major bodies of saline water, principal components of the hydrosphere. Approximately 71% of the Earth's surface is covered by ocean, a continuous body of water that is customarily divided into several principal oceans and smaller seas. More than half of this area is over 3,000 metres (9,800 ft) deep. Average oceanic salinity is around 35 parts per thousand (ppt) (3.5%), …
oceanic abyssopelagic zone biome	http://purl.obolibrary.org/obo/ENVO_01000038	The abyssopelagic zone biome comprises the marine water column below the bathypelagic zone biome at approximately 2500 -2700 m and extends either to the hadal pelagic zone biome (at approximately 6000 m) or to the benthopelagic zone biome within ca. 100 m of the seafloor. The depth of 2700 m may be critical for physiological reasons as the change in hydrostatic pressure across this depth may prec…
oceanic bathypelagic zone biome	http://purl.obolibrary.org/obo/ENVO_01000037	The bathypelagic zone biome comprises the marine water column below approximately 1000 m water depth - the maximum depth to which detectable daylight penetrates in all but the clearest oligotrophic waters - and extends to about 2500 - 2700 m water depth. In the temperate Atlantic, the beginning of the bathypelagic zone biome approximates to the deep oxygen minimum and the base of the permanent th…
oceanic benthopelagic zone biome	http://purl.obolibrary.org/obo/ENVO_01000040	The benthopelagic zone biome comprises regions of the marine water column which usually coincide with the benthic boundary layer (BBL) - the layer of isothermal and isohaline water contiguous to the sea floor. A general reversal in the declining gradient of pelagic biomass may be observed here, perhaps explained by viable nutrition on the sea floor being resuspended by bottom currents. This zone …
oceanic epipelagic zone biome	http://purl.obolibrary.org/obo/ENVO_01000035	The oceanic epipelagic zone biome comprises regions of the marine water column that occur offshore, beyond a continental shelf. This biome extends from the surface of the ocean to a depth of ca. 200-250m. Throughout the zone the light field tends to be asymmetrical vertically, so that the direction and elevation of the sun can still be detected. The oceanic epipelagic zone biome encompasses the e…
oceanic hadal pelagic zone biome	http://purl.obolibrary.org/obo/ENVO_01000039	The oceanic hadal pelagic zone biome comprises the water column in oceanic trenches occurring at depths between 6000m and 10,000m.
oceanic mesopelagic zone biome	http://purl.obolibrary.org/obo/ENVO_01000036	The oceanic mesopelagic zone biome comprises regions of the marine water column that occur offshore, beyond a continental shelf. This biome extends through the water column from approximately 200-1000 m depth - the maximal depth of light penetration in all but the clearest oligotrophic ocean regions. In comparison to the epipelagic zone, dominant forms of pelagic organisms do not change very much…
oceanic mussel bed	http://purl.obolibrary.org/obo/ENVO_01001388	A mussel bed which is located in benthic regions beyond (offshore to) the continental shelf.
oceanic mussel reef	http://purl.obolibrary.org/obo/ENVO_01001381	A marine reef which is present in the depths beyond (offshore relative to) the continental shelf and primarily composed of self-adhered or conglomerated mussel shells.
oceanic pelagic zone biome	http://purl.obolibrary.org/obo/ENVO_01000033	The oceanic epipelagic zone biome comprises the marine water column offshore, beyond a continental shelf.
oceanic sea surface microlayer biome	http://purl.obolibrary.org/obo/ENVO_01000034	The oceanic sea surface microlayer (SML) biome comprises the top 1000 micrometers of the marine surface waters occurring offshore, away from a continental shelf. It is the boundary layer where all exchange occurs between the atmosphere and the ocean. The chemical, physical, and biological properties of the SML differ greatly from the sub-surface water just a few centimeters beneath.
Paramo	http://purl.obolibrary.org/obo/ENVO_01001360	An alpine tundra ecosystem which exists above the continuous timberline but below the permanent snowline on elevated land in tropical regions.
planetary subsurface environment	http://purl.obolibrary.org/obo/ENVO_01001046	An environmental system which has its properties and dynamics determined by the subsurface zone of a planet.
plant-associated environment	http://purl.obolibrary.org/obo/ENVO_01001001	An environmental system determined by a green plant.
planted forest	http://purl.obolibrary.org/obo/ENVO_00000119	A forest that has been intentionally established by human intervention.
pocasin	http://purl.obolibrary.org/obo/ENVO_00000239	A palustrine wetland with deep, acidic, sandy, peat soils. Groundwater saturates the soil except during brief seasonal dry spells and during prolonged droughts. Pocosin soils are nutrient deficient (oligotrophic), especially in phosphorus.
polar biome	http://purl.obolibrary.org/obo/ENVO_01000339	A biome which has the environmental condition polar
polar desert biome	http://purl.obolibrary.org/obo/ENVO_01000186	A polar desert biome is a desert biome which is subject to low levels of insolation, annual precipitation less than 250 millimeters, and a mean temperature less than 10 degrees Celsius during its warmest month. Temperature changes in polar deserts frequently cross the freezing point of water.
polar tree-line ecotone	http://purl.obolibrary.org/obo/ENVO_01000948	An ecotone which bridges a subpolar coniferous forest biome and a tundra biome.
primary forest	http://purl.obolibrary.org/obo/ENVO_01000768	Forest which originally covered a region before changes in the environment brought about by people. (Source: PHC)
rangeland biome	http://purl.obolibrary.org/obo/ENVO_01000247	A rangeland biome is an anthropogenic terrestrial biome which is primarily used for the rearing and grazing of livestock.
rhizosphere environment	http://purl.obolibrary.org/obo/ENVO_01000999	An environmental system determined by the presence of a plant rhizosphere.
saline aerosol environment	http://purl.obolibrary.org/obo/ENVO_01001053	An environmental system which has its properties and dynamics determined by a saline aerosol.
saline environment	http://purl.obolibrary.org/obo/ENVO_01001040	An environment which is determined by materials which bear significant concentrations of salts.
saline marsh	http://purl.obolibrary.org/obo/ENVO_00000054	A marsh whose water contains a considerable quantity of dissolved salts.
saline sediment environment	http://purl.obolibrary.org/obo/ENVO_01001050	An environmental system which has its properties and dynamics determined by sediment permeated by saline water.
saline water environment	http://purl.obolibrary.org/obo/ENVO_01000307	An environmental system which has its properties and dynamics determined by saline water.
savanna biome	http://purl.obolibrary.org/obo/ENVO_01000178	A savanna biome is a woodland biome which has seasonal water availability and includes, across its entire spatial extent, trees spaced sufficiently far apart to allow an unbroken layer of grass, sedge (Cyperaceae) or rush (Juncaceae) communities to live.
sea water environment	http://purl.obolibrary.org/obo/ENVO_01000321	An environmental system determined by seawater.
sediment environment	http://purl.obolibrary.org/obo/ENVO_01001048	An environmental system which has its properties and dynamics determined by sediment.
shrubland biome	http://purl.obolibrary.org/obo/ENVO_01000176	A shrubland biome is a terrestrial biome which includes, across its entire spatial extent, dense groups of shrubs.
skin environment	http://purl.obolibrary.org/obo/ENVO_2100003	An environment determined by an area or zone of skin tissue.
soil biocrust	http://purl.obolibrary.org/obo/ENVO_01000910	A biocrust which is formed by photosynthetic microbial assemblages colonising the surface layer of a portion of arid soil. Through their successional dynamics, these communities reduce the soil surface's albedo, impart it with stability against erosion, modify its hydrology, and promote its fertility.
soil environment	http://purl.obolibrary.org/obo/ENVO_01001044	An environmental system which has its properties and dynamics determined by soil.
sterile water environment	http://purl.obolibrary.org/obo/ENVO_01001042	An environmental system which has its properties and dynamics determined by sterile water.
strand swamp	http://purl.obolibrary.org/obo/ENVO_01000327	A strand swamp is a swamp that forms linear drainage channels on flatlands.
subpolar coniferous forest biome	http://purl.obolibrary.org/obo/ENVO_01000250	A coniferous forest biome which includes communities adapted to subpolar conditions.
subtropical broadleaf forest biome	http://purl.obolibrary.org/obo/ENVO_01000201	A broadleaf forest biome which is subject to subtropical climate patterns.
subtropical coniferous forest biome	http://purl.obolibrary.org/obo/ENVO_01000209	A coniferous forest biome which is subject to subtropical climate patterns.
subtropical desert biome	http://purl.obolibrary.org/obo/ENVO_01000184	A subtropical desert biome is a desert biome which has communities adapted to temperatures above a monthly average of 18 degrees Celsius, high daily temperature ranges of approximately 20 degrees Celsius, high insolation (but lower than that of a tropical desert biome), inhibited cloud formation, and very low precipitation. Subtropical desert biomes located near coasts with cold upwellings may ha…
subtropical grassland biome	http://purl.obolibrary.org/obo/ENVO_01000191	A grassland biome which is subject to subtropical climate patterns.
subtropical shrubland biome	http://purl.obolibrary.org/obo/ENVO_01000213	A shrubland biome which is subject to subtropical climate patterns.
subtropical woodland biome	http://purl.obolibrary.org/obo/ENVO_01000222	A woodland biome which is subject to subtropical climate patterns.
swamp ecosystem	http://purl.obolibrary.org/obo/ENVO_00000233	A wetland ecosystem in which land mass is permanently inundated by shallow bodies of water, generally with a substantial number of hummocks, or dry-land protrusions.
temperate broadleaf evergreen forest	http://purl.obolibrary.org/obo/ENVO_01000397	A broadleaf evergreen forest which is subject to temperate climate patterns.
temperate broadleaf forest biome	http://purl.obolibrary.org/obo/ENVO_01000202	A broadleaf forest which is subject to temperate climate patterns.
temperate coniferous forest biome	http://purl.obolibrary.org/obo/ENVO_01000211	A coniferous forest biome which is subject to temperate climate patterns.
temperate deciduous broadleaf forest	http://purl.obolibrary.org/obo/ENVO_01000385	A deciduous broadleaf forest which is subject to temperate climate patterns.
temperate deciduous needleleaf forest	http://purl.obolibrary.org/obo/ENVO_01000386	A deciduous needleleaf forest which is subject to temperate climate patterns.
temperate desert biome	http://purl.obolibrary.org/obo/ENVO_01000182	A temperate desert biome is a desert biome which has communities adapted to intermediate insolation, low rainfall, and large temperature variations between winter and summer. Winter temperatures may fall below 0 degrees Celsius. Some precipitation in this biome may fall as snow.
temperate evergreen needleleaf forest	http://purl.obolibrary.org/obo/ENVO_01000383	An evergreen needleleaf forest which is subject to temperate climate patterns.
temperate freshwater swamp forest	http://purl.obolibrary.org/obo/ENVO_01000398	A freshwater swamp forest which is subject to temperate climate patterns.
temperate marginal sea biome	http://purl.obolibrary.org/obo/ENVO_01000856	A marginal sea biome which is located in a region with a temperate climate.
temperate marine upwelling biome	http://purl.obolibrary.org/obo/ENVO_01000860	A marine upwelling biome which is located in a region subject to temperate climate patterns.
temperate mixed broadleaf forest	http://purl.obolibrary.org/obo/ENVO_01000389	A mixed broadleaf forest which is subject to temperate climate patterns.
temperate mixed forest biome	http://purl.obolibrary.org/obo/ENVO_01000212	A mixed forest biome which is subject to temperate climate patterns.
temperate mixed needleleaf forest	http://purl.obolibrary.org/obo/ENVO_01000390	A mixed needleleaf forest which is subject to temperate climate patterns.
temperate sclerophyllous dry forest	http://purl.obolibrary.org/obo/ENVO_01000395	A sclerophyllous forest which is subject to temperate climate patterns.
terrestrial biome	http://purl.obolibrary.org/obo/ENVO_00000446	A biome that applies to the terrestrial realm.
terrestrial natural environment	http://purl.obolibrary.org/obo/ENVO_01001226	A natural environment which is located on a land mass.
tidal mangrove shrubland	http://purl.obolibrary.org/obo/ENVO_01001369	A shrubland biome which is densely vegetated by dwarf or short mangroves (and associates) that are generally less than 6 meters in height, is tidally influenced, is located in tropical or subtropical areas.
tidal mudflat	http://purl.obolibrary.org/obo/ENVO_00000241	A level tract lying at a small depth below the surface of water, or alternately covered and left bare by the tide.
tree line ecotone	http://purl.obolibrary.org/obo/ENVO_01000953	An ecotone which overlaps at least one biome which supports the growth and persistence of trees and at least one that does not. Before ceasing altogether, tree growth becomes sparse and trees appear stunted as conditions become less favourable along this ecotone.
tropical broadleaf forest biome	http://purl.obolibrary.org/obo/ENVO_01000200	A broadleaf forest biome which is subject to tropical climate patterns.
tropical coniferous forest biome	http://purl.obolibrary.org/obo/ENVO_01000210	A coniferous forest biome which is subject to tropical climate patterns.
tropical deciduous broadleaf forest	http://purl.obolibrary.org/obo/ENVO_01000387	A deciduous broadleaf forest which is subject to tropical climate patterns.
tropical desert biome	http://purl.obolibrary.org/obo/ENVO_01000183	A tropical desert biome is a desert biome which has communities adapted to temperatures above a monthly average of 18 degrees Celsius, high daily temperature ranges of approximately 20 degrees Celsius, very high insolation due to inhibited cloud formation, and very low precipitation. Tropical desert biomes located near coasts with cold upwellings may have cooler temperatures and reduced insolutio…
tropical freshwater swamp forest	http://purl.obolibrary.org/obo/ENVO_01000394	A freshwater swamp forest which is subject to tropical climate patterns.
tropical lower montane forest	http://purl.obolibrary.org/obo/ENVO_01000393	A montane forest which is located in a region subject to tropical climate patterns modulated by sufficient elevation to encounter lower montane climatic patterns.
tropical lowland evergreen broadleaf rain forest	http://purl.obolibrary.org/obo/ENVO_01000384	A broadleaf forest which is subject to tropical climate patterns with high rainfall, is located in a lowland area, and is dominated by plants which retain their leaves throughout the year.
tropical marginal sea biome	http://purl.obolibrary.org/obo/ENVO_01001230	A marginal sea biome which is located in a region with a tropical climate.
tropical marine coral reef biome	http://purl.obolibrary.org/obo/ENVO_01000854	A marine coral reef biome which is located in a region with a tropical climate.
tropical marine semi-evergreen forest	http://purl.obolibrary.org/obo/ENVO_01000376	A semi-evergreen forest is a forest which undergoes a long dry season and, as a consequence, has a two-storey layer structure, a dry canopy, a leaf litter layer that only decays during moist periods trees with very small leaves or which shed their leaves to conserve water and which flower during the dry season and grow during the wet season.
tropical marine upwelling biome	http://purl.obolibrary.org/obo/ENVO_01000859	A marine upwelling biome which is subject to tropical climate patterns.
tropical mixed broadleaf forest	http://purl.obolibrary.org/obo/ENVO_01000402	A mixed broadleaf forest which is subject to tropical climate patterns.
tropical mixed needleleaf forest	http://purl.obolibrary.org/obo/ENVO_01000401	A mixed needleleaf forest which is subject to tropical climate patterns.
tropical needleleaf forest	http://purl.obolibrary.org/obo/ENVO_01000399	A needleleaf forest which is subject to tropical climate patterns.
tropical sclerophyllous dry forest	http://purl.obolibrary.org/obo/ENVO_01000396	A sclerophyllous forest which is subject to tropical climate patterns.
tropical semi-deciduous broadleaf forest	http://purl.obolibrary.org/obo/ENVO_01000388	A semi-deciduous broadleaf forest which is subject to tropical climate patterns.
tropical upper montane forest	http://purl.obolibrary.org/obo/ENVO_01000392	A montane forest which is located in a region subject to tropical climate patterns modulated by sufficient elevation to encounter upper montane climate patterns.
tundra biome	http://purl.obolibrary.org/obo/ENVO_01000180	A tundra is a terrestrial biome which includes, across its spatial extent, only low-growing vegetation such as dwarf shrubs, sedges and grasses, mosses, and lichens. Tundra biomes rarely have monthly average temperatures above 10 degrees Celsius and have low evapotranspiration ratios.
tundra ecosystem	http://purl.obolibrary.org/obo/ENVO_01001370	An ecosystem which 1) typically has monthly average temperatures below 10 degrees Celsius 2) has a low evapotranspiration ratio and 3) is determined by communities of low-growing vegetation such as dwarf shrubs, sedges and grasses, mosses, and lichens.
urban biome	http://purl.obolibrary.org/obo/ENVO_01000249	An urban biome is a dense settlement biome which has been urbanised.
village biome	http://purl.obolibrary.org/obo/ENVO_01000246	A village biome is an anthropogenic terrestrial biome which contains settlements such as villages, towns, and/or small cities and which is primarily used for agricultural activity.
wet meadow ecosystem	http://purl.obolibrary.org/obo/ENVO_01000449	A wet meadow is a type of wetland with soils that are saturated with water for part or all of the growing season.
wetland ecosystem	http://purl.obolibrary.org/obo/ENVO_01001209	A terrestrial ecosystem which is inundated or saturated by surface or ground water at a frequency and duration sufficient to support, and that under normal circumstances does support, a prevalence of vegetation typically adapted for life in saturated soil conditions.
woodland biome	http://purl.obolibrary.org/obo/ENVO_01000175	A woodland biome is a terrestrial biome which includes, across its entire spatial extent, woody plants spaced sufficiently far apart to allow light penetration to support communities of herbaceous plants or shrubs living closer to the woodland floor.
woodland ecosystem	http://purl.obolibrary.org/obo/ENVO_01001245	An ecosystem which is determined by communities of plants with a tree growth form and in which members of those communities are spaced sufficiently far apart to allow sunlight to illuminate the understory.
xeric basin biome	http://purl.obolibrary.org/obo/ENVO_00000893	A biome which has little permanent surface water and a low relative abundance of springs.

## Sheet: uberon-body-parts
label	IRI	definition
abdomen	http://purl.obolibrary.org/obo/UBERON_0000916	The subdivision of the vertebrate body between the thorax and pelvis. The ventral part of the abdomen contains the abdominal cavity and visceral organs. The dorsal part includes the abdominal section of the vertebral column.
abdominal segment of trunk	http://purl.obolibrary.org/obo/UBERON_0002417	The abdominal segment of the torso.
aboral subdivision of organism	http://purl.obolibrary.org/obo/UBERON_0008259	A major subdivision of an organism that is the entire side of the organism aboral to the plane that divides the organism in two, perpendicular to the oral-aboral axiom.
acropodium region	http://purl.obolibrary.org/obo/UBERON_0012354	The segment of the autopod that is distal to the metapodial region and consists of the digits.
adipose fin	http://purl.obolibrary.org/obo/UBERON_2000251	A fin that is fleshy, lacks supporting rays, and is located posterior to the dorsal fin.
adult abdomen	http://purl.obolibrary.org/obo/UBERON_6003023	Abdomen of the adult.
adult abdominal segment	http://purl.obolibrary.org/obo/UBERON_6003024	Any abdominal segment (UBERON:6000021) that is part of some adult abdomen (UBERON:6003023).
adult antennal segment	http://purl.obolibrary.org/obo/UBERON_6003012	Any antennal segment (UBERON:6000009) that is part of some adult head (UBERON:6003007).
adult head segment	http://purl.obolibrary.org/obo/UBERON_6003009	Segment of the adult head.
adult labral segment	http://purl.obolibrary.org/obo/UBERON_6003011	Any labral segment (UBERON:6000008) that is part of some adult head (UBERON:6003007).
adult mesothoracic segment	http://purl.obolibrary.org/obo/UBERON_6003021	Any mesothoracic segment (UBERON:6000018) that is part of some adult thorax (UBERON:6003018).
adult procephalic segment	http://purl.obolibrary.org/obo/UBERON_6003010	Any procephalic segment (UBERON:6000007) that is part of some adult head (UBERON:6003007).
adult prothoracic segment	http://purl.obolibrary.org/obo/UBERON_6003020	Any prothoracic segment (UBERON:6000017) that is part of some adult thorax (UBERON:6003018).
adult segment	http://purl.obolibrary.org/obo/UBERON_6003006	Segment of the adult.
adult tagma	http://purl.obolibrary.org/obo/UBERON_6003005	Any tagma (UBERON:6000002) that is part of some adult (UBERON:6003004).
adult thoracic segment	http://purl.obolibrary.org/obo/UBERON_6003019	Any segment (UBERON:6000003) that is part of some adult thorax (UBERON:6003018).
adult thorax	http://purl.obolibrary.org/obo/UBERON_6003018	Thorax of the adult.
alular digit	http://purl.obolibrary.org/obo/UBERON_0012260	A manual digit found in Aves that is the most preaxial position and is morphologically similar to digit 1 in the standard tetrapod configuration and develops from embryonic digit 2, with contributions from embryonic digit 1.
alular digit plus metapodial segment	http://purl.obolibrary.org/obo/UBERON_5012260	A subdivision of the autopod consisting of alular digit plus the region incorporating a single metapodial element. These segments are typically repeated along the pre-axiom to post-axial axis.
anal fin	http://purl.obolibrary.org/obo/UBERON_4000163	Median fin that is located posterior to the anus.
anal region	http://purl.obolibrary.org/obo/UBERON_0001353	The anus and surrounding regions. Encompasses both internal and external regions, where present
annelid peristomium	http://purl.obolibrary.org/obo/UBERON_0018650	The peristomium is the second body segment in an annelid worm's body in the anterior end. It is directly behind the prostomium and contains the mouth, tentacular cirri, and sometimes feeding palps, which may instead occur on the prostomium. If an eversible pharynx is present, it is contained in this segment as well, and can fill up to 20 segments when inverted, depending on the species.
annelid pygidium	http://purl.obolibrary.org/obo/UBERON_0008880	Rearmost segment of annelid worms.
antenna	http://purl.obolibrary.org/obo/UBERON_0000972	The paired, usually multiple jointed, sensory organs articulating on the procephalic region of the head capsule; its highly versatile sensory structures are capable to detect the various environmental stimuli. In the context of Drosophila refers to they are the most anterior segmented sensory appendage of the head.
antennal segment	http://purl.obolibrary.org/obo/UBERON_6000009	Segment anterior to the intercalary segment. In the adult it bears the antennae.
anterior abdominal wall	http://purl.obolibrary.org/obo/UBERON_0006635	The abdominal wall represents the boundaries of the abdominal cavity. The abdominal wall is split into the posterior (back), lateral (sides) and anterior (front) walls. There is a common set of layers covering and forming all the walls: the deepest being the extraperitoneal fat, the parietal peritoneum, and a layer of fascia which has different names over where it covers (eg transversalis, psoas …
anterior chest	http://purl.obolibrary.org/obo/UBERON_0016416	Subdivision of thorax which is anterior to the plane of the posterior boundary of the middle mediastinum.
anterior dorsal fin	http://purl.obolibrary.org/obo/UBERON_4200023	A dorsal fin located anterior to posterior dorsal fin. [WD]
antimere	http://purl.obolibrary.org/obo/UBERON_4200134	A part in the body of an organism that corresponds to an opposite symmetrical part.
appendage	http://purl.obolibrary.org/obo/UBERON_0000026	Major subdivision of an organism that protrudes from the body[DOS, CARO].
appendage girdle complex	http://purl.obolibrary.org/obo/UBERON_0010707	An organism subdivision that includes both an appendage and its associated girdle region. Note that this includes both the skeletal elements and associated tissues (integument, muscle, etc).
appendage girdle region	http://purl.obolibrary.org/obo/UBERON_0007823	An organism subdivision that encompasses the region containing the pectoral or pelvic girdle. Note that this includes both the skeletal elements and associated tissues (integument, muscle, etc).
archipterygial fin	http://purl.obolibrary.org/obo/UBERON_4200003	A type of pectoral fin in which the endoskeletal elements have a main axis that runs through the center of the fin. This creates a bilaterally symmetrical fin. (Modified from Kardong 2012).
arista	http://purl.obolibrary.org/obo/UBERON_6004519	Highly specialised, slender sixth segment of the antenna covered in bristle-like outgrowths known as laterals. It extends laterally from the dorsal region of the third segment of the antenna.
arm	http://purl.obolibrary.org/obo/UBERON_0001460	The part of the forelimb extending from the shoulder to the autopod[cjm].
arthropod tibia	http://purl.obolibrary.org/obo/UBERON_0003131	A section of the arthropod leg.
autopod region	http://purl.obolibrary.org/obo/UBERON_0002470	Terminal segment of free limb, immediately distal to the zeugopod region. The fully developed autopod consists of the autopod skeleton plus associated structures such as integument, muscle tissue, vasculature etc. The autopod is divided into mesopodial, metapodiual, and acropodial segments. Examples: human hand, mouse paw, human foot
autopodial extension	http://purl.obolibrary.org/obo/UBERON_0005881	A subdivision of the autopod that corresponds to one or more bones arranged in series branching from the main limb axis.
axillary tail of breast	http://purl.obolibrary.org/obo/UBERON_0035289	An extension of the tissue of the breast which extends into the axilla.
ball	http://purl.obolibrary.org/obo/UBERON_2000006	The anterior round region of the yolk cell present after the yolk extension forms during the segmentation period. Kimmel et al, 1995.
barbed keratin-coated spine	http://purl.obolibrary.org/obo/UBERON_0013495	A keratin-coated spine that is tipped with a barb.
blind side	http://purl.obolibrary.org/obo/UBERON_2002256	Organism subdivision that is the side of the body lacking eyes.
body proper	http://purl.obolibrary.org/obo/UBERON_0013702	The region of the organism associated with the visceral organs.
body wall	http://purl.obolibrary.org/obo/UBERON_0000309	The external portion of an animal body derived from ectoderm and mesoderm layers that encloses the body cavity.
carpal region	http://purl.obolibrary.org/obo/UBERON_0004452	A mesopodium that is part of a manus. Includes as parts the carpal skeleton and associated tissues[cjm]. The anatomical region surrounding the carpus including the distal parts of the bones of the forearm and the proximal parts of the metacarpus or five metacarpal bones and the series of joints between these bones, thus referred to as wrist joints. This region also includes the carpal tunnel, the…
caudal fin	http://purl.obolibrary.org/obo/UBERON_4000164	The caudal fin is the most posterior median fin. It is composed of a complex of modified centra and modified neural and hemal arches and spines.
caudal region	http://purl.obolibrary.org/obo/UBERON_0006071	Subdivision of an organism along anterior-posterior axis that is the posteriormost region, extending past the anus (or cloaca, if present), consisting of a tail in some fully formed chordates (or a tail bud in embryos). In animals that have a sacral region, this is the region immediately posterior to this.
cephalic spine	http://purl.obolibrary.org/obo/UBERON_0017621	One of the spines, probably denticle derivatives, occurring singly or in pairs just behind the orbit on the cheek area in some fossil sharks. May have occurred only in males and may have served to hold the female during copulation, e.g. in the Jurassic genera Hybodus, Asteracanthus and Acrodus.
chest	http://purl.obolibrary.org/obo/UBERON_0001443	Subdivision of trunk proper, which is demarcated from the neck by the plane of the superior thoracic aperture and from the abdomen internally by the inferior surface of the diaphragm and externally by the costal margin and associated with the thoracic vertebral column and ribcage and from the back of the thorax by the external surface of the posterolateral part of the rib cage, the anterior surfa…
chin	http://purl.obolibrary.org/obo/UBERON_0008199	A subdivision of the face that is the anteriormost part of the lower jaw region.
chin ventral margin	http://purl.obolibrary.org/obo/UBERON_1000000	Subdivision of the head consisting of the area along the lower edge of the chin.
clavus	http://purl.obolibrary.org/obo/UBERON_4300012	A rudder-like lobe formed from extensions of dorsal and anal fin rays.
columnella	http://purl.obolibrary.org/obo/UBERON_0008283	A central anatomical feature of a coiled snail shell or gastropod shell. It is often only clearly visible as a structure when the shell is broken, or sliced in half vertically, or in an X-ray.
cranial midline area	http://purl.obolibrary.org/obo/UBERON_1000002	The middle part of the head, located approximately equidistant from the left and the right sides of the head.
craniocervical region	http://purl.obolibrary.org/obo/UBERON_0007811	The anteriormost subdivision of the body that includes the head, jaws, pharyngeal region and the neck (if present). In vertebrates this is the subdivision that includes the cervical vertebrae.
digit	http://purl.obolibrary.org/obo/UBERON_0002544	A subdivision of the autopod that has as part a series of phalanges together with associated vasculature, musculature, integument and nerves. It is continuous with the metapodial subdivision of the autopod, but does not include the metapodials. In species such as humans, fully formed digits are distinct, whereas in other species the digits may be connected by interdigital webbing, or may be compl…
digit 1	http://purl.obolibrary.org/obo/UBERON_0006048	A digit that is part of a digit 1 plus metapodial segment.
digit 1 or 5	http://purl.obolibrary.org/obo/UBERON_0019221	Either of the outermost digits in a five-digit autopod, or their phylogenetic equivalent.
digit 1 plus metapodial segment	http://purl.obolibrary.org/obo/UBERON_5006048	A subdivision of the autopod consisting of digit 1 plus the region incorporating a single metapodial element. These segments are typically repeated along the pre-axiom to post-axial axis.
digit 2	http://purl.obolibrary.org/obo/UBERON_0006049	A digit that is part of a digit 2 plus metapodial segment.
digit 2 plus metapodial segment	http://purl.obolibrary.org/obo/UBERON_5006049	A subdivision of the autopod consisting of digit 2 plus the region incorporating a single metapodial element. These segments are typically repeated along the pre-axiom to post-axial axis.
digit 2, 3 or 4	http://purl.obolibrary.org/obo/UBERON_0019222	Any of the three medial digits in a five-digit autopod, or their phylogenetic equivalent.
digit 3	http://purl.obolibrary.org/obo/UBERON_0006050	A digit that is part of a digit 3 plus metapodial segment.
digit 3 plus metapodial segment	http://purl.obolibrary.org/obo/UBERON_5006050	A subdivision of the autopod consisting of digit 3 plus the region incorporating a single metapodial element. These segments are typically repeated along the pre-axiom to post-axial axis.
digit 4	http://purl.obolibrary.org/obo/UBERON_0006051	A digit that is part of a digit 4 plus metapodial segment.
digit 4 plus metapodial segment	http://purl.obolibrary.org/obo/UBERON_5006051	A subdivision of the autopod consisting of digit 4 plus the region incorporating a single metapodial element. These segments are typically repeated along the pre-axiom to post-axial axis.
digit 5	http://purl.obolibrary.org/obo/UBERON_0006052	A digit that is part of a digit 5 plus metapodial segment.
digit 5 plus metapodial segment	http://purl.obolibrary.org/obo/UBERON_5006052	A subdivision of the autopod consisting of digit 5 plus the region incorporating a single metapodial element. These segments are typically repeated along the pre-axiom to post-axial axis.
digit 6	http://purl.obolibrary.org/obo/UBERON_0016856	A digit that is part of a digit 6 plus metapodial segment.
digit 6 plus metapodial segment	http://purl.obolibrary.org/obo/UBERON_0016866	A subdivision of the autopod consisting of digit 6 plus the region incorporating a single metapodial element. These segments are typically repeated along the pre-axiom to post-axial axis.
digit 7	http://purl.obolibrary.org/obo/UBERON_0016857	A digit that is part of a digit 7 plus metapodial segment.
digit 7 plus metapodial segment	http://purl.obolibrary.org/obo/UBERON_0016867	A subdivision of the autopod consisting of digit 7 plus the region incorporating a single metapodial element. These segments are typically repeated along the pre-axiom to post-axial axis.
digit 8	http://purl.obolibrary.org/obo/UBERON_0016858	A digit that is part of a digit 8 plus metapodial segment.
digit 8 plus metapodial segment	http://purl.obolibrary.org/obo/UBERON_0016868	A subdivision of the autopod consisting of digit 8 plus the region incorporating a single metapodial element. These segments are typically repeated along the pre-axiom to post-axial axis.
digit plus metapodial segment	http://purl.obolibrary.org/obo/UBERON_5002544	A subdivision of the autopod consisting of digit plus the region incorporating a single metapodial element. These segments are typically repeated along the pre-axiom to post-axial axis.
digitopodium region	http://purl.obolibrary.org/obo/UBERON_0012140	A segment of the autopod consisting of both acropodial region and metapodial region, but excluding the mesopodial/basopodial region.
diphycercal tail	http://purl.obolibrary.org/obo/UBERON_4200053	An internally and externally symmetrical tail (caudal) fin
distal segment of digit	http://purl.obolibrary.org/obo/UBERON_0009551	A segment of a digit containing the distal phalanx, and overlapping the distal interphalangeal joint[CJM]. The digit tip is derived from multiple and distinct embryonic origins, and includes the distal bone with associated marrow cavity and haematopoietic cells, ventral (flexor) and dorsal (extensor) tendons, sweat glands with myoepithelial and luminal secreting cells and associated neurons for i…
distal segment of manual digit	http://purl.obolibrary.org/obo/UBERON_0009552	A segment of the manual digit containing the distal phalanx
distal segment of pedal digit	http://purl.obolibrary.org/obo/UBERON_0009553	A segment of the pedal digit containing the distal phalanx. Note this class represents a digit segment and thus includes tissues in addition to bone.
dorsal body wall	http://purl.obolibrary.org/obo/UBERON_0017649	The dorsal part of the body wall
dorsal fin	http://purl.obolibrary.org/obo/UBERON_0003097	Median fin located on the dorsal surface of the organism.
dorsal part of neck	http://purl.obolibrary.org/obo/UBERON_0012477	The posterior region of the neck, including the suboccipital region.
dorsal thoracic segment of trunk	http://purl.obolibrary.org/obo/UBERON_0008231	Subdivision of thorax, which in humans is the posterior part of the thorax and is demarcated from the chest by the external surface of the posterolateral part of the rib cage and the anterior surface of the thoracic vertebral column; together with the chest, it constitutes the thorax.
dorsal trunk	http://purl.obolibrary.org/obo/UBERON_0011270	The part of the trunk that is in the dorsum[cjm].
dorsum	http://purl.obolibrary.org/obo/UBERON_0001137	A major subdivision of an organism that is the entire part of the organism dorsal to a horizontal plane and bounded on one side by the same transverse plane. In vertebrares this includes the vertebral column..
elbow	http://purl.obolibrary.org/obo/UBERON_0001461	The elbow is the region surrounding the elbow-joint-the ginglymus or hinge joint in the middle of the arm. Three bones form the elbow joint: the humerus of the upper arm, and the paired radius and ulna of the forearm. The bony prominence at the very tip of the elbow is the olecranon process of the ulna, and the inner aspect of the elbow is called the antecubital fossa. [WP,unvetted,human-specific…
elephant trunk	http://purl.obolibrary.org/obo/UBERON_0014479	An appendage formed by the fusion of the nose and upper lip.
embryonic abdominal segment 8	http://purl.obolibrary.org/obo/UBERON_6000180	Any abdominal segment 8 (UBERON:6000029) that is part of some embryonic abdomen (UBERON:6000171).
embryonic abdominal segment 9	http://purl.obolibrary.org/obo/UBERON_6000181	Any abdominal segment 9 (UBERON:6000030) that is part of some embryonic abdomen (UBERON:6000171).
embryonic antennal segment	http://purl.obolibrary.org/obo/UBERON_6000160	Any antennal segment (UBERON:6000009) that is part of some embryonic head (UBERON:6000155).
embryonic gnathal segment	http://purl.obolibrary.org/obo/UBERON_6000162	Any gnathal segment (UBERON:6000011) that is part of some embryonic head (UBERON:6000155).
embryonic head	http://purl.obolibrary.org/obo/UBERON_0008816	A head that is part of a embryo.
embryonic head segment	http://purl.obolibrary.org/obo/UBERON_6000157	Any segment that is part of some embryonic head.
embryonic labial segment	http://purl.obolibrary.org/obo/UBERON_6000165	Any labial segment (UBERON:6000014) that is part of some embryonic head (UBERON:6000155).
embryonic mesothoracic segment	http://purl.obolibrary.org/obo/UBERON_6000169	Mesothoracic segment of the embryo.
embryonic metathoracic segment	http://purl.obolibrary.org/obo/UBERON_6000170	Metathoracic segment of the embryo.
embryonic procephalic segment	http://purl.obolibrary.org/obo/UBERON_6000158	Any procephalic segment (UBERON:6000007) that is part of some embryonic head (UBERON:6000155).
embryonic prothoracic segment	http://purl.obolibrary.org/obo/UBERON_6000168	Prothoracic segment of the embryo.
embryonic segment	http://purl.obolibrary.org/obo/UBERON_6000154	Any segment that is part of some embryo.
embryonic tagma	http://purl.obolibrary.org/obo/UBERON_6000137	Any tagma (UBERON:6000002) that is part of some embryo (UBERON:6000052).
embryonic thoracic segment	http://purl.obolibrary.org/obo/UBERON_6000167	Any segment (UBERON:6000003) that is part of some embryonic thorax (UBERON:6000166).
enteropneust collar	http://purl.obolibrary.org/obo/UBERON_0035604	Middle of the three body regions of an enteropneust.
enteropneust proboscis	http://purl.obolibrary.org/obo/UBERON_0035603	Anteriormost of the three body regions of an enteropneust.
enteropneust trunk	http://purl.obolibrary.org/obo/UBERON_0035605	Posteriormost of the three body regions of an enteropneust.
epicercal tail	http://purl.obolibrary.org/obo/UBERON_4200061	Tail fin in which the the caudal part of the notochord tapers posterodorsally. Based on Pradel et al. 2007
extension	http://purl.obolibrary.org/obo/UBERON_2000106	The posterior elongated region of the yolk cell that forms during the segmentation period. Kimmel et al, 1995.
external ear	http://purl.obolibrary.org/obo/UBERON_0001691	Part of the ear external to the tympanum (eardrum). It typically consists of a tube (the external auditory meatus) that directs sound waves on to the tympanum, and may also include the external pinna, which extends beyond the skull[GO].
face	http://purl.obolibrary.org/obo/UBERON_0001456	A subdivision of the head that has as parts the layers deep to the surface of the anterior surface, including the mouth, eyes, and nose (when present). In vertebrates, this includes the facial skeleton and structures superficial to the facial skeleton (cheeks, mouth, eyeballs, skin of face, etc).
fin	http://purl.obolibrary.org/obo/UBERON_0008897	An external projection of an aquatic animal as a fish used in propelling or guiding the body[BTO].
forehead	http://purl.obolibrary.org/obo/UBERON_0008200	The part of the face above the eyes[MESH]. In human anatomy, the forehead is the fore part of the head. It is, formally, an area of the head bounded by three features, two of the skull and one of the scalp. The top of the forehead is marked by the hairline, the edge of the area where hair on the scalp grows. The bottom of the forehead is marked by the supraorbital ridge, the bone feature of the s…
forehead protuberance	http://purl.obolibrary.org/obo/UBERON_1000007	A bulge, knob, or swelling that protrudes from the forehead.
forelimb	http://purl.obolibrary.org/obo/UBERON_0002102	A (free) limb that is connected to a pectoral girdle. The extent of this structure includes autopod, stylopod and zeugopod regions when present, but excludes the pectoral girdle and its parts.
forelimb stylopod	http://purl.obolibrary.org/obo/UBERON_0003822	The part of the forelimb between pectoral region and the elbow, corresponding to the humerus.
forelimb wing	http://purl.obolibrary.org/obo/UBERON_0000024	Forelimb that is used to produce lift for flight through the air.
forelimb zeugopod	http://purl.obolibrary.org/obo/UBERON_0002386	The middle limb segment of the pectoral free limb, between the autopod and stylopod segments. Includes as parts the forelimb zeugopodial skeleton, which includes as parts the radius and ulna, or their cartilage precursors, or evolutionary variants.
glabella region	http://purl.obolibrary.org/obo/UBERON_0034766	A region of the forehead corresponding to the space between the eyebrows and above the nose.
gnathal segment	http://purl.obolibrary.org/obo/UBERON_6000011	The head segments that develop posterior to the embryonic/larval mouth.
haltere	http://purl.obolibrary.org/obo/UBERON_0000987	The capitate stalk on both sides of the thorax having developed from the dorsal metathoracic wing-buds, it is freely movable and capable of vibration, representing the hind wing of Diptera; used for flight balance.
head	http://purl.obolibrary.org/obo/UBERON_0000033	The head is the anterior-most division of the body [GO].
head segment	http://purl.obolibrary.org/obo/UBERON_6000006	Any segment that is part of some head.
headfoot	http://purl.obolibrary.org/obo/UBERON_0008943	The head-foot is the part you see most easily in slugs and snails. It is mostly a muscular organ covered in cilia and rich in mucous cells, which the mollusc uses to move around, it normally tapers to a tail at one end and has a head incorporated in the front. The head includes a mouth, eyes and tentacles, the last two may be much reduced or even absent. In those species with shells the head-foot…
heel	http://purl.obolibrary.org/obo/UBERON_0015875	The part of the foot that is the projection of the calcaneus.
helix of outer ear	http://purl.obolibrary.org/obo/UBERON_0002488	The helix is the prominent rim of the pinna.
heterocercal tail	http://purl.obolibrary.org/obo/UBERON_4200054	Type of tail (caudal) fin in which the vertebral column turns upwards into the upper lobe which is longer than the lower. Asymmetrical externally as well as internally.
hind flipper	http://purl.obolibrary.org/obo/UBERON_4300239	Hindlimb that is used to propel an animal through water.
hindlimb	http://purl.obolibrary.org/obo/UBERON_0002103	A (free) limb that is connected to a pelvic girdle region. The extent of this structure includes autopod, stylopod and zeugopod regions when present, but excludes the pelvic girdle and its parts.
hindlimb stylopod	http://purl.obolibrary.org/obo/UBERON_0000376	The part of the hindlimb between pelvis and the knee, corresponding to the femur.
hindlimb zeugopod	http://purl.obolibrary.org/obo/UBERON_0003823	The middle limb segment of the pelvic free limb, between the autopod and stylopod segments. Includes as parts the hindlimb zeugopodial skeleton, which includes as parts the tibia and fibula, or their cartilage precursors, or evolutionary variants.
hip	http://purl.obolibrary.org/obo/UBERON_0001464	The hip region is located lateral to the gluteal region (i.e. the buttock), inferior to the iliac crest, and overlying the greater trochanter of the thigh bone. In adults, three of the bones of the pelvis have fused into the hip bone which forms part of the hip region. The hip joint, scientifically referred to as the acetabulofemoral joint (art. coxae), is the joint between the femur and acetabul…
homocercal tail	http://purl.obolibrary.org/obo/UBERON_4200055	Type of tail fin in which the vertebrae generally turn upward at the hind end of the column, but which is externally symmetrical. The fin rays of the caudal are supported by hypaxial elements
hypocercal tail	http://purl.obolibrary.org/obo/UBERON_4200056	Type of tail fin where the lower lobe is the longer and is supported by the vertebral column. Asymmetrical externally as well as internally
hypogastrium	http://purl.obolibrary.org/obo/UBERON_0013203	The hypogastrium (or hypogastric region, or pubic region) is an area of the human abdomen located below the navel.
imaginal disc-derived wing	http://purl.obolibrary.org/obo/UBERON_0000984	A flight organ of the adult external thorax that is derived from a dorsal mesothoracic disc.
infraclavicular region	http://purl.obolibrary.org/obo/UBERON_0035168	The region below the clavicle.
inguinal part of abdomen	http://purl.obolibrary.org/obo/UBERON_0008337	The external junctural region between the lower part of the abdomen and the thigh.
inner digits of foot	http://purl.obolibrary.org/obo/UBERON_4200015	The medial most digits of the pes.
inner digits of hand	http://purl.obolibrary.org/obo/UBERON_4200094	The medial most digit of the manus skeleton.
insect abdomen	http://purl.obolibrary.org/obo/UBERON_6000020	The most posterior of the three tagma (UBERON:6000002).
insect abdominal segment	http://purl.obolibrary.org/obo/UBERON_6000021	Metameric subdivision of the abdomen.
insect adult head	http://purl.obolibrary.org/obo/UBERON_6003007	Head of the adult organism.
insect embryonic abdomen	http://purl.obolibrary.org/obo/UBERON_6000171	Abdomen of the embryo.
insect embryonic abdominal segment	http://purl.obolibrary.org/obo/UBERON_6000172	Metameric subdivision of the embryonic abdomen.
insect embryonic thorax	http://purl.obolibrary.org/obo/UBERON_6000166	Any thorax (UBERON:6000015) that is part of some embryo (UBERON:6000052).
insect leg	http://purl.obolibrary.org/obo/UBERON_0005895	The walking appendages of each segment of the ventral adult external thorax[FBbt]. A leg derived from an imaginal disc[GO].
insect thorax	http://purl.obolibrary.org/obo/UBERON_6000015	The main middle section of the insect body comprising three thoracic rings: the pro-, the meso- and the metathoraces which are more or less well fused and cask-like sometimes having on the upper lateral part one of two pairs of wings, while on the ventrolateral part each thoracic ring bears a pair of legs.
jaw region	http://purl.obolibrary.org/obo/UBERON_0011595	A subdivision of the head that corresponds to the jaw skeleton, containing both soft tissue, skeleton and teeth (when present). The jaw region is divided into upper and lower regions.
keratin-coated spine	http://purl.obolibrary.org/obo/UBERON_0013494	A modified strand of hair covered in a keratin coat, as found in porcupines and hedgehogs.
knee	http://purl.obolibrary.org/obo/UBERON_0001465	A segment of the hindlimb that corresponds to the joint connecting a hindlimb stylopod and zeugopod.
labial segment	http://purl.obolibrary.org/obo/UBERON_6000014	Most posterior of the gnathal segments. In the adult it bears a pair of fused appendages, the labia, and its ectodermal invaginations give rise to the salivary glands.
labral segment	http://purl.obolibrary.org/obo/UBERON_6000008	Procephalic segment anterior to the antennal segment. In the adult it bears the clypeo-labrum.
larval abdomen	http://purl.obolibrary.org/obo/UBERON_6001746	Any abdomen (UBERON:6000020) that is part of some larva (UBERON:6001727).
larval abdominal segment	http://purl.obolibrary.org/obo/UBERON_6001747	Any segment (UBERON:6000003) that is part of some larval abdomen (UBERON:6001746).
larval abdominal segment 8	http://purl.obolibrary.org/obo/UBERON_6001755	Any abdominal segment 8 (UBERON:6000029) that is part of some larval abdomen (UBERON:6001746).
larval abdominal segment 9	http://purl.obolibrary.org/obo/UBERON_6001756	Any abdominal segment 9 (UBERON:6000030) that is part of some larval abdomen (UBERON:6001746).
larval antennal segment	http://purl.obolibrary.org/obo/UBERON_6001735	Any antennal segment (UBERON:6000009) that is part of some larval head (UBERON:6001730).
larval gnathal segment	http://purl.obolibrary.org/obo/UBERON_6001737	Any gnathal segment (UBERON:6000011) that is part of some larval head (UBERON:6001730).
larval head	http://purl.obolibrary.org/obo/UBERON_6001730	Any head that is part of some larva.
larval head segment	http://purl.obolibrary.org/obo/UBERON_6001732	Any segment that is part of some larval head.
larval labial segment	http://purl.obolibrary.org/obo/UBERON_6001740	Any labial segment (UBERON:6000014) that is part of some larval head (UBERON:6001730).
larval labral segment	http://purl.obolibrary.org/obo/UBERON_6001734	Any labral segment (UBERON:6000008) that is part of some larval head (UBERON:6001730).
larval mesothoracic segment	http://purl.obolibrary.org/obo/UBERON_6001744	Any mesothoracic segment (UBERON:6000018) that is part of some larval thorax (UBERON:6001741).
larval metathoracic segment	http://purl.obolibrary.org/obo/UBERON_6001745	Any metathoracic segment (UBERON:6000019) that is part of some larval thorax (UBERON:6001741).
larval ocular segment	http://purl.obolibrary.org/obo/UBERON_6001731	Any ocular segment (UBERON:6000005) that is part of some larval head (UBERON:6001730).
larval procephalic segment	http://purl.obolibrary.org/obo/UBERON_6001733	Any procephalic segment (UBERON:6000007) that is part of some larval head (UBERON:6001730).
larval prothoracic segment	http://purl.obolibrary.org/obo/UBERON_6001743	Any prothoracic segment (UBERON:6000017) that is part of some larval thorax (UBERON:6001741).
larval segment	http://purl.obolibrary.org/obo/UBERON_6001729	Any segment that is part of some larva.
larval tagma	http://purl.obolibrary.org/obo/UBERON_6001728	Any tagma (UBERON:6000002) that is part of some larva (UBERON:6001727).
larval thoracic segment	http://purl.obolibrary.org/obo/UBERON_6001742	Any segment (UBERON:6000003) that is part of some larval thorax (UBERON:6001741).
larval thorax	http://purl.obolibrary.org/obo/UBERON_6001741	Any thorax (UBERON:6000015) that is part of some larva (UBERON:6001727).
lateral lumbar region of abdomen	http://purl.obolibrary.org/obo/UBERON_0000180	A region of the posterior torso (lower back) beneath the ribs and above the ilium.
left external ear	http://purl.obolibrary.org/obo/UBERON_0006617	An external ear that is in the left side of a multicellular organism.
left nipple	http://purl.obolibrary.org/obo/UBERON_0013772	A nipple that is in_the_left_side_of a body proper.
left part of face	http://purl.obolibrary.org/obo/UBERON_1000008	Subdivision of the head consisting of the left half of the face, vertically divided.
left pelvic girdle region	http://purl.obolibrary.org/obo/UBERON_0011093	A pelvic girdle region that is in the left side of a multicellular organism.
leg	http://purl.obolibrary.org/obo/UBERON_0000978	The portion of the hindlimb that contains both the stylopod and zeugopod.
limb	http://purl.obolibrary.org/obo/UBERON_0002101	A paired appendage that is evolved from a paired fin. The extent of this structure includes autopod, stylopod and zeugopod regions when present, but excludes the girdle and its parts.
limb segment	http://purl.obolibrary.org/obo/UBERON_0002529	A major subdivision of a mature or developing limb, including both skeletal elements (or the mesenchyme that gives rise to the skeletal elements) and associated tissues, such as muscle, connective tissue, integument. Examples: autopod region, zeugopod region, stylopod region, metapodial region, arm region. Excludes the limb girdles.
lower back	http://purl.obolibrary.org/obo/UBERON_0005462	Subdivision of abdominal segment of trunk which in humans is demarcated from the front of the abdomen by the posterior surface of the anterior layer of the thoracolumbar fascia and the anterior surface of the lumbar vertebral column; together with the front of the abdomen, it constitutes the abdomen[Modified from FMA].
lower inner quadrant of breast	http://purl.obolibrary.org/obo/UBERON_0035477	The quarter of the breast which is inferior and medial.
lower jaw region	http://purl.obolibrary.org/obo/UBERON_0001710	Subdivision of head that consists of the lower jaw skeletal elements plus associated soft tissue (skin, lips, muscle)[cjm].
lower limb segment	http://purl.obolibrary.org/obo/UBERON_0008784	A limb segment that is part of a hindlimb.
lower outer quadrant of breast	http://purl.obolibrary.org/obo/UBERON_0035365	The quarter of the breast which is inferior and lateral.
main body axis	http://purl.obolibrary.org/obo/UBERON_0013701	A principle subdivision of an organism that includes all structures along the primary axis, typically the anterior-posterior axis, from head to tail, including structures of the body proper where present (for example, ribs), but excluding appendages.
mantle	http://purl.obolibrary.org/obo/UBERON_0006575	A fold or lobe or pair of lobes of the body wall of a mollusk or brachiopod that in shell-bearing forms lines the shell and bears shell-secreting glands.
manual acropodium region	http://purl.obolibrary.org/obo/UBERON_0012355	The segment of the manus that is distal to the metacarpal region and consists of the manual digits (fingers).
manual digit	http://purl.obolibrary.org/obo/UBERON_0002389	A digit that is part of a manus (hand).
manual digit 1	http://purl.obolibrary.org/obo/UBERON_0001463	1st (preaxial) digit of the manus[Wikipedia].
manual digit 1 plus metapodial segment	http://purl.obolibrary.org/obo/UBERON_5001463	A subdivision of the autopod consisting of manual digit 1 plus the region incorporating a single metapodial element. These segments are typically repeated along the pre-axiom to post-axial axis.
manual digit 2	http://purl.obolibrary.org/obo/UBERON_0003622	2nd digit of the manus.
manual digit 2 plus metapodial segment	http://purl.obolibrary.org/obo/UBERON_5003622	A subdivision of the autopod consisting of manual digit 2 plus the region incorporating a single metapodial element. These segments are typically repeated along the pre-axiom to post-axial axis.
manual digit 3	http://purl.obolibrary.org/obo/UBERON_0003623	3rd digit of the manus.
manual digit 3 plus metapodial segment	http://purl.obolibrary.org/obo/UBERON_5003623	A subdivision of the autopod consisting of manual digit 3 plus the region incorporating a single metapodial element. These segments are typically repeated along the pre-axiom to post-axial axis.
manual digit 4	http://purl.obolibrary.org/obo/UBERON_0003624	4th digit of the manus.
manual digit 4 plus metapodial segment	http://purl.obolibrary.org/obo/UBERON_5003624	A subdivision of the autopod consisting of manual digit 4 plus the region incorporating a single metapodial element. These segments are typically repeated along the pre-axiom to post-axial axis.
manual digit 5	http://purl.obolibrary.org/obo/UBERON_0003625	5th digit of the manus.
manual digit 5 plus metapodial segment	http://purl.obolibrary.org/obo/UBERON_5003625	A subdivision of the autopod consisting of manual digit 5 plus the region incorporating a single metapodial element. These segments are typically repeated along the pre-axiom to post-axial axis.
manual digit 6 plus metapodial segment	http://purl.obolibrary.org/obo/UBERON_5011981	A subdivision of the autopod consisting of manual digit 6 plus the region incorporating a single metapodial element. These segments are typically repeated along the pre-axiom to post-axial axis.
manual digit 7 plus metapodial segment	http://purl.obolibrary.org/obo/UBERON_5011982	A subdivision of the autopod consisting of manual digit 7 plus the region incorporating a single metapodial element. These segments are typically repeated along the pre-axiom to post-axial axis.
manual digit 8 plus metapodial segment	http://purl.obolibrary.org/obo/UBERON_5011983	A subdivision of the autopod consisting of manual digit 8 plus the region incorporating a single metapodial element. These segments are typically repeated along the pre-axiom to post-axial axis.
manual digit plus metapodial segment	http://purl.obolibrary.org/obo/UBERON_5002389	A subdivision of the autopod consisting of manual digit plus the region incorporating a single metapodial element. These segments are typically repeated along the pre-axiom to post-axial axis.
manual digitopodium region	http://purl.obolibrary.org/obo/UBERON_0012141	A digitopodium region that is part of a manus[Obol]. This includes the fingers and metacarpal region, but excludes the carpal region.
manual major digit (Aves)	http://purl.obolibrary.org/obo/UBERON_0012261	A manual digit found in Aves that is morphologically similar to digit 2 in the standard tetrapod configuration and develops from embryonic digit 3.
manual major digit (Aves) plus metapodial segment	http://purl.obolibrary.org/obo/UBERON_5012261	A subdivision of the autopod consisting of manual major digit (Aves) plus the region incorporating a single metapodial element. These segments are typically repeated along the pre-axiom to post-axial axis.
manual minor digit (Aves)	http://purl.obolibrary.org/obo/UBERON_0012262	A manual digit found in Aves that is morphologically similar to digit 3 in the standard tetrapod configuration and develops from embryonic digit 4.
manual minor digit (Aves) plus metapodial segment	http://purl.obolibrary.org/obo/UBERON_5012262	A subdivision of the autopod consisting of manual minor digit (Aves) plus the region incorporating a single metapodial element. These segments are typically repeated along the pre-axiom to post-axial axis.
manus	http://purl.obolibrary.org/obo/UBERON_0002398	distal segment of the fore limb, including carpal region, metacarpal region and digits.
median fin	http://purl.obolibrary.org/obo/UBERON_4000162	Fin that is an unpaired fin located in the sagittal plane of the organism.
mesopodium region	http://purl.obolibrary.org/obo/UBERON_0006716	The third segment of the limb, including either the wrist segment (carpus) or the ankle segment (tarsus)
mesothoracic segment	http://purl.obolibrary.org/obo/UBERON_6000018	The second (middle) segment of the thorax.
metacarpus region	http://purl.obolibrary.org/obo/UBERON_0004453	A metapodium region that is part of a manus.
metapodium region	http://purl.obolibrary.org/obo/UBERON_0009877	Intermediate segment of the autopod, between the mesopodial region and and acropodial region. Examples: metacarpal region, metatarsal region
metatarsus	http://purl.obolibrary.org/obo/UBERON_6004648	The first of the tarsal segments of the adult leg. It is located between the tibia and the second tarsal segment and is longer than the other tarsal segments. It has 8 longitudinal rows of bristles around the circumference.
metatarsus of male prothoracic leg	http://purl.obolibrary.org/obo/UBERON_6007020	First tarsal segment of the male prothoracic leg. In contrast to females, it has a sex comb, central bristle and 5 to 6 transverse rows of bristles (TR).
metatarsus region	http://purl.obolibrary.org/obo/UBERON_0000983	A metapodium region that is part of a pes.
metathoracic segment	http://purl.obolibrary.org/obo/UBERON_6000019	The third (most posterior) segment of the thorax.
midface	http://purl.obolibrary.org/obo/UBERON_0004089	The middle of the face including the nose and its associated bony structures[MW].
midline crest	http://purl.obolibrary.org/obo/UBERON_1000009	A ridge or peak located along the middle part of the head, located approximately equidistant from the left and the right sides of the head.
monotreme bill	http://purl.obolibrary.org/obo/UBERON_0018133	An elongated snout found in monotremes.
mons pubis	http://purl.obolibrary.org/obo/UBERON_0035258	A structure composed of adipose tissue lying above the pubic bone of adult women, anterior to the symphysis pubis. The mons pubis forms the anterior portion of the vulva, and limits the perineal region proximally and anteriorly.
mouth floor	http://purl.obolibrary.org/obo/UBERON_0003679	The ventral area of the mouth. In organisms with a tongue, this is the area under the ventral surface of the tongue[ncit, modified].
multi-limb segment region	http://purl.obolibrary.org/obo/UBERON_0006058	A collection of two or more connected limb segments. Examples: arm (comprising stylopod and zeugopod regions).
nasolabial region	http://purl.obolibrary.org/obo/UBERON_0004101	.
neck	http://purl.obolibrary.org/obo/UBERON_0000974	An organism subdivision that extends from the head to the pectoral girdle, encompassing the cervical vertebral column.
nipple	http://purl.obolibrary.org/obo/UBERON_0002030	Projection of skin containing the outlets for 15-20 lactiferous ducts arranged cylindrically around the tip.
nose	http://purl.obolibrary.org/obo/UBERON_0000004	The olfactory organ of vertebrates, consisting of nares, olfactory epithelia and the structures and skeletal framework of the nasal cavity.
ocular segment	http://purl.obolibrary.org/obo/UBERON_6000005	Head segment derived from the second embryonic segment (between the labral and antennal segments). In the larva, this segment includes Bolwig's organ.
ocular side	http://purl.obolibrary.org/obo/UBERON_2002255	Organism subdivision that is the side of the body possessing eyes.
oral subdivision of organism	http://purl.obolibrary.org/obo/UBERON_0008258	A major subdivision of an organism that is the entire side of the organism oral to the plane that divides the organism in two, perpendicular to the oral-aboral axiom.
orbital region	http://purl.obolibrary.org/obo/UBERON_0004088	The subdivision of the face that includes the eye (eyeball plus adnexa such as eyelids) and the orbit of the skull and associated parts of the face such as the eyebrows, if present
organismal segment	http://purl.obolibrary.org/obo/UBERON_0000914	One of the repeated divisions of the whole organism.
outer digit of hand	http://purl.obolibrary.org/obo/UBERON_4200108	The flanking digit of the manus.
outer digits of pes	http://purl.obolibrary.org/obo/UBERON_4200109	The flanking digit of the pes.
paired fin	http://purl.obolibrary.org/obo/UBERON_0002534	Fin that is one of a pair located ventrally on the organism.
paired limb/fin	http://purl.obolibrary.org/obo/UBERON_0004708	An appendage that is part of an appendage girdle complex.
paired limb/fin segment	http://purl.obolibrary.org/obo/UBERON_0010538	An appendage segment that is part of a limb/fin.
parapodium	http://purl.obolibrary.org/obo/UBERON_0009473	either of a pair of fleshy lateral processes borne by most segments of a polychaete worm.
pastern region of limb	http://purl.obolibrary.org/obo/UBERON_0009563	A part of the leg of a horse between the fetlock and the top of the hoof. It incorporates the long pastern bone (proximal phalanx) and the short pastern bone (middle phalanx), which are held together by two sets of paired ligaments to form the pastern joint (proximal interphalangeal joint)
pectoral appendage	http://purl.obolibrary.org/obo/UBERON_0004710	Paired appendage that consists of the anterior appendicular skeleton and associated soft and hard tissues, but excludes the pectoral girdle and its associated soft and hard tissues.
pectoral complex	http://purl.obolibrary.org/obo/UBERON_0010708	Appendage girdle complex that when present, encompasses the pectoral appendicular skeleton and the pectoral girdle.
pectoral fin	http://purl.obolibrary.org/obo/UBERON_0000151	Paired fin that is located in the thoracic region of the body.
pectoral fin base	http://purl.obolibrary.org/obo/UBERON_4300147	Subdivision of organism that is the basal region of the pectoral fin. [PHENOSCAPE:WD].
pectoral girdle region	http://purl.obolibrary.org/obo/UBERON_0001421	An organism subdivision that includes the pectoral girdle skeleton and associated soft tissue. Note that this includes both the skeletal elements and associated tissues (integument, muscle, etc). Examples: There are only two instances in an organism, right and left pectoral girdle regions.
pedal acropodium region	http://purl.obolibrary.org/obo/UBERON_0012356	The segment of the pes that is distal to the metatarsal region and consists of the pedal digits (toes).
pedal digit	http://purl.obolibrary.org/obo/UBERON_0001466	A digit that is part of a pes (foot).
pedal digit 1	http://purl.obolibrary.org/obo/UBERON_0003631	1st digit of the hind autopod.
pedal digit 1 plus metapodial segment	http://purl.obolibrary.org/obo/UBERON_5003631	A subdivision of the autopod consisting of pedal digit 1 plus the region incorporating a single metapodial element. These segments are typically repeated along the pre-axiom to post-axial axis.
pedal digit 2	http://purl.obolibrary.org/obo/UBERON_0003632	2nd digit of the hind autopod.
pedal digit 2 plus metapodial segment	http://purl.obolibrary.org/obo/UBERON_5003632	A subdivision of the autopod consisting of pedal digit 2 plus the region incorporating a single metapodial element. These segments are typically repeated along the pre-axiom to post-axial axis.
pedal digit 3	http://purl.obolibrary.org/obo/UBERON_0003633	3rd digit of the hind autopod.
pedal digit 3 plus metapodial segment	http://purl.obolibrary.org/obo/UBERON_5003633	A subdivision of the autopod consisting of pedal digit 3 plus the region incorporating a single metapodial element. These segments are typically repeated along the pre-axiom to post-axial axis.
pedal digit 4	http://purl.obolibrary.org/obo/UBERON_0003634	4th digit of the hind autopod.
pedal digit 4 plus metapodial segment	http://purl.obolibrary.org/obo/UBERON_5003634	A subdivision of the autopod consisting of pedal digit 4 plus the region incorporating a single metapodial element. These segments are typically repeated along the pre-axiom to post-axial axis.
pedal digit 5	http://purl.obolibrary.org/obo/UBERON_0003635	5th digit of the hind autopod.
pedal digit 5 plus metapodial segment	http://purl.obolibrary.org/obo/UBERON_5003635	A subdivision of the autopod consisting of pedal digit 5 plus the region incorporating a single metapodial element. These segments are typically repeated along the pre-axiom to post-axial axis.
pedal digit 6 plus metapodial segment	http://purl.obolibrary.org/obo/UBERON_5011984	A subdivision of the autopod consisting of pedal digit 6 plus the region incorporating a single metapodial element. These segments are typically repeated along the pre-axiom to post-axial axis.
pedal digit 7 plus metapodial segment	http://purl.obolibrary.org/obo/UBERON_5012137	A subdivision of the autopod consisting of pedal digit 7 plus the region incorporating a single metapodial element. These segments are typically repeated along the pre-axiom to post-axial axis.
pedal digit 8 plus metapodial segment	http://purl.obolibrary.org/obo/UBERON_5012138	A subdivision of the autopod consisting of pedal digit 8 plus the region incorporating a single metapodial element. These segments are typically repeated along the pre-axiom to post-axial axis.
pedal digit plus metapodial segment	http://purl.obolibrary.org/obo/UBERON_5001466	A subdivision of the autopod consisting of pedal digit plus the region incorporating a single metapodial element. These segments are typically repeated along the pre-axiom to post-axial axis.
pedal digitopodium region	http://purl.obolibrary.org/obo/UBERON_0012142	A digitopodium region that is part of a pes[Obol]. This includes the toes and metatarsal region, but excludes the tarsals region.
pedicellaria	http://purl.obolibrary.org/obo/UBERON_0008261	A small wrench or claw-shaped structure commonly found on Echinoderms, particularly in sea stars (class Asteroidea) and sea urchins (class Echinoidea). Pedicellariae are poorly understood but in some taxa, they are thought to keep the body surface clear of algae, encrusting organisms, and other debris in conjunction with the ciliated epidermis present in all echinoderms. Pedicellariae in some tax…
pelvic appendage	http://purl.obolibrary.org/obo/UBERON_0004709	Paired appendage that consists of the posterior appendicular skeleton and associated soft and hard tissues, but excludes the pelvic girdle and its associated soft and hard tissues.
pelvic complex	http://purl.obolibrary.org/obo/UBERON_0010709	Appendage girdle complex that when present, encompasses the pelvic appendicular skeleton and the pelvic girdle.
pelvic fin	http://purl.obolibrary.org/obo/UBERON_0000152	Paired fin located in the abdominal position of the body.
pelvic girdle region	http://purl.obolibrary.org/obo/UBERON_0001271	The organism subdivision that includes the pelvic girdle skeleton and associated soft tissue. Note that this includes both the skeletal elements and associated tissues (integument, muscle, etc). Examples: There are only two instances in an organism, right and left pectoral girdle regions.
pelvic region of trunk	http://purl.obolibrary.org/obo/UBERON_0002355	The lower segment of the trunk, inferioposterior to the abdomen proper, in the transition area between the trunk and the lower limbs.
pelvic spur	http://purl.obolibrary.org/obo/UBERON_0005161	Pelvic spurs are the externally visible portion of the vestigial remnants of legs found on each side of the vent in primitive snakes, such as boas and pythons. The remnants of a pelvis and femur, which have no connection with the spine, simply 'float' in the muscle mass. The femur protrudes from the snake's body and is covered by a corneal spur, which resembles a claw. Males' spurs are generally …
pelvic sucking disc	http://purl.obolibrary.org/obo/UBERON_4300114	An adhesive disk modified from the pelvic fins in, for example, clingfishes (Gobiesocidae), gobies (Gobiidae) and snailfishes (Liparidae).
perineum	http://purl.obolibrary.org/obo/UBERON_0002356	Subdivision of trunk proper, which is demarcated from the pelvis by the inferior surface of the pelvic diaphragm and from the lower limbs by the perineofemoral lines; together with the thorax, abdomen, and pelvis, it constitutes the trunk[FMA].
pes	http://purl.obolibrary.org/obo/UBERON_0002387	distal portion of the hind limb, including tarsal region, metatarsal region and digits.
pinna	http://purl.obolibrary.org/obo/UBERON_0001757	The part of the ear that projects from the head, connecting to the external acoustic meatus.
plantar part of pes	http://purl.obolibrary.org/obo/UBERON_0008338	The sole is the bottom of the foot.
post-anal tail	http://purl.obolibrary.org/obo/UBERON_0007812	A tail that extends from the posterior tip of the organism to the anus, contains muscle and skeleton.
post-anal tail tip	http://purl.obolibrary.org/obo/UBERON_0010162	The distal end of the tail
post-axial region of pectoral appendage	http://purl.obolibrary.org/obo/UBERON_0018304	Anatomical region lying to the posteiror or ventral side of the metapterygial axis.
posterior dorsal fin	http://purl.obolibrary.org/obo/UBERON_4100014	Dorsal fin located posterior to the anterior dorsal fin. [WD]
pre-axial region	http://purl.obolibrary.org/obo/UBERON_4300123	Anatomical region lying to the anterior or dorsal side of the metapterygial axis. [PHENOSCAPE:AD]
precordial region	http://purl.obolibrary.org/obo/UBERON_0019320	A subdivision of the trunk that is comprised of the epigastrium and the anterior lower thorax.
prepollex	http://purl.obolibrary.org/obo/UBERON_0005880	A rudimentary additional digit-like structure on the preaxial side of the thumb of certain amphibians and mammals[dictionary.com].
proboscis	http://purl.obolibrary.org/obo/UBERON_6004535	The trunk-like extension of adult head, forming a protrusible sucking proboscis for the ingestion of liquid food (pg 425 Miller et al., 1950; pg 383, Ferris et al., 1950).
procephalic segment	http://purl.obolibrary.org/obo/UBERON_6000007	A segment that is anterior to the gnathal segments.
prostomium	http://purl.obolibrary.org/obo/UBERON_0008834	The first body segment in annelids worms. It is in front of (but does not include) the mouth, being usually a small shelf- or lip-like extension over the dorsal side of the mouth.
prothoracic leg	http://purl.obolibrary.org/obo/UBERON_6004663	Leg of the prothoracic segment.
prothoracic metatarsus	http://purl.obolibrary.org/obo/UBERON_6004670	First tarsal segment of the prothoracic leg. Proximally, it articulates with the tibia and distally with the second tarsal segment. Its surface is covered with eight longitudinal rows of bristles and with transverse rows of bristles (TR) in the anterior compartment, between proximo-distal rows 7 and 8. There is sexual dimorphism in the number of TRs (transverse row bristles, TR). In males, 2 TRs …
prothoracic segment	http://purl.obolibrary.org/obo/UBERON_6000017	The first (most anterior) segment of the thorax.
prothoracic tarsal segment	http://purl.obolibrary.org/obo/UBERON_6004668	Tarsal segment of the adult prothoracic leg.
quadrant of breast	http://purl.obolibrary.org/obo/UBERON_0035634	The part of the breast that is bordered by the intermammary line and a perpendicular line bisecting the nipple.
regenerating fin/limb	http://purl.obolibrary.org/obo/UBERON_2001269	Fin or limb undergoing the process of regeneration.
right external ear	http://purl.obolibrary.org/obo/UBERON_0006616	An external ear that is in the right side of a multicellular organism.
right nipple	http://purl.obolibrary.org/obo/UBERON_0013773	A nipple that is in_the_right_side_of a body proper.
right part of face	http://purl.obolibrary.org/obo/UBERON_1000014	Subdivision of the head consisting of the right half of the face, vertically divided.
right pelvic girdle region	http://purl.obolibrary.org/obo/UBERON_0011092	A pelvic girdle region that is in the right side of a multicellular organism.
sacral region	http://purl.obolibrary.org/obo/UBERON_0005473	A subdivision of an organism along the anterior-posterior axis in the pelvic region immediately posterior to the lumbar region and anterior to the caudal region. Sometimes an intermediate region is defined between the sacral and caudal.
segment of antenna	http://purl.obolibrary.org/obo/UBERON_6007149	Any appendage segment that is part of some antenna.
segment of leg	http://purl.obolibrary.org/obo/UBERON_6007150	Any appendage segment (UBERON:6007018) that is part of some leg (UBERON:6004640).
segment of manus	http://purl.obolibrary.org/obo/UBERON_0005451	A segment of autopod that is part of a manus.
segment of pes	http://purl.obolibrary.org/obo/UBERON_0005445	A segment of autopod that is part of a pes.
shoulder	http://purl.obolibrary.org/obo/UBERON_0001467	A subdivision of the pectoral complex consisting of the structures in the region of the shoulder joint (which connects the humerus, scapula and clavicle).
snout	http://purl.obolibrary.org/obo/UBERON_0006333	.
spine appendage	http://purl.obolibrary.org/obo/UBERON_0008260	A hard, thorny or needle-like structure which occurs on various animals. Animals such as porcupines and sea urchins grow spines as a self-defense mechanism. Spines are often formed of keratin. Other animals with spines are hedgehogs, spiny mice and at least two ornithischian dinosaurs.
spine appendage of head	http://purl.obolibrary.org/obo/UBERON_0017620	A spine appendage that is part of a head.
stylopod	http://purl.obolibrary.org/obo/UBERON_0002472	The proximal free limb segment. Includes as parts the stylopod skeleton.
subdivision of organism along appendicular axis	http://purl.obolibrary.org/obo/UBERON_0010758	A major subdivision of an organism that divides an organism along an axis perpedicular to the main body anterior-posterior axis. In vertebrates, this is typically a fin or limb segment. In insects, this includes segments of appendages such as antennae, as well as segments of the insect leg.
subdivision of organism along main body axis	http://purl.obolibrary.org/obo/UBERON_0011676	A major subdivision of an organism that divides an organism along its main body axis (typically anterio-posterior axis). In vertebrates, this is based on the vertebral column.
submandibular region	http://purl.obolibrary.org/obo/UBERON_0035775	The region between the mandible and the hyoid bone that contains the submandibular and sublingual glands, suprahyoid muscles, submandibular ganglion, and lingual artery.
sucking disc	http://purl.obolibrary.org/obo/UBERON_4300115	Distinctive first dorsal fin taking the form of a modified oval sucker-like organ with slat-like structures that open and close to create suction and take a firm hold against the skin of larger marine animals.
suprabranchial fin	http://purl.obolibrary.org/obo/UBERON_4000182	Paired fin that is a bilaterally paired anterior outgrowth located high on the side of the animal, not far behind the orbit, with the posterior extremity corresponding with the expected posterior end of the branchial region.
synarcual region	http://purl.obolibrary.org/obo/UBERON_4200129	Axial subdivision that includes a series of fused cervical vertebrae or vertebral elements. Based on Jeffrey C. Carrier. Biology of Sharks and Their Relatives, 2012. CRC Press.
tagma	http://purl.obolibrary.org/obo/UBERON_6000002	The three main divisions of the whole organism formed from groups of segments.
tail	http://purl.obolibrary.org/obo/UBERON_0002415	An external caudal extension of the body. In chordates, the tail is post-anal, in other animals the anus ends in the tail
tarsal region	http://purl.obolibrary.org/obo/UBERON_0004454	mesopodial segment of the pes, including the tarsal skeleton and associated tissues.
tarsal segment	http://purl.obolibrary.org/obo/UBERON_6004646	A segment of the tarsus of the adult leg. The first tarsal segment, the metatarsus, is proximally connected to the tibia. Tarsal segments are covered in 8 longitudinal rows of bristles, with row 1 being the most ventral.
thoracic segment	http://purl.obolibrary.org/obo/UBERON_6000016	Any segment (UBERON:6000003) that is part of some thorax (UBERON:6000015).
thoracic segment of trunk	http://purl.obolibrary.org/obo/UBERON_0000915	Subdivision of trunk that lies between the head and the abdomen.
top of head	http://purl.obolibrary.org/obo/UBERON_1000019	The top of the head.
tragus	http://purl.obolibrary.org/obo/UBERON_0010887	A small pointed eminence of the external ear, situated in front of the concha, and projecting backward over the meatus.
triphycercal tail	http://purl.obolibrary.org/obo/UBERON_4200136	A caudal fin with three lobes.
trunk	http://purl.obolibrary.org/obo/UBERON_0002100	Organism subdivision which is the part of the body posterior to the cervical region (or head, when cervical region not present) and anterior to the caudal region. Includes the sacrum when present.
tube foot	http://purl.obolibrary.org/obo/UBERON_0008247	One of the numerous external, fluid-filled muscular tubes of echinoderms, such as the starfish or sea urchin, serving as organs of locomotion, food handling, and respiration[BTO]. Tube feet consist of two parts: ampulla and podia. Ampulla contain both circular muscles and longitudinal muscle, whereas the podia contain the latter only. Thus the podia use suction to attach to the substratum[WP].
tunicate postabdomen	http://purl.obolibrary.org/obo/UBERON_0011304	Basalmost subdivision of a tunicate containing the heart and reproductive organs
tunicate siphon	http://purl.obolibrary.org/obo/UBERON_0009719	tubular appendage for drawing or ejecting fluids
unbarbed keratin-coated spine	http://purl.obolibrary.org/obo/UBERON_0013496	A keratin-coated spine that is lacks a barbed end.
upper inner quadrant of breast	http://purl.obolibrary.org/obo/UBERON_0035542	The quarter of the breast which is superior and medial.
upper jaw region	http://purl.obolibrary.org/obo/UBERON_0001709	Subdivision of head that consists of the upper jaw skeletal elements plus associated soft tissue (skin, lips, muscle)[cjm].
upper jaw symphyseal region	http://purl.obolibrary.org/obo/UBERON_4300133	The region of the upper jaw on or near the midline. [PHENOSCAPE:WD]
upper limb segment	http://purl.obolibrary.org/obo/UBERON_0008785	A limb segment that is part of a forelimb.
upper outer quadrant of breast	http://purl.obolibrary.org/obo/UBERON_0035328	The quarter of the breast which is superior and lateral.
ventral body wall	http://purl.obolibrary.org/obo/UBERON_0017648	The ventral part of the body wall
ventral trunk	http://purl.obolibrary.org/obo/UBERON_0013236	The subdivision of the trunk that overlaps with the ventrum.
ventrum	http://purl.obolibrary.org/obo/UBERON_0013235	A major organism subdivisionthat is the entire part of an anatomical structure ventral to a horizontal plane and bounded on one side by the same horizontal plane.
visceral hump	http://purl.obolibrary.org/obo/UBERON_0008937	Mollusks have three distinct divisions of their body. The head contains the sensory equipment (eyes, antennae, etc) and the primitive brain. The visceral hump, which is the main body, contains most of the organs, including a complete digestive and excretory tract as well as the reproductive organs. The visceral hump also includes the two external flaps of tissue, which are known as the mantle.
webbed autopod	http://purl.obolibrary.org/obo/UBERON_0008440	An autopod region that has_part a webbed interdigital region.
webbed digit	http://purl.obolibrary.org/obo/UBERON_0008443	A digit that is part of a webbed autopod.
webbed manual digit	http://purl.obolibrary.org/obo/UBERON_0008444	A digit that is part of a webbed manus.
webbed manus	http://purl.obolibrary.org/obo/UBERON_0008441	A manus that has_part a webbed interdigital region.
webbed pedal digit	http://purl.obolibrary.org/obo/UBERON_0008445	A digit that is part of a webbed pes.
webbed pes	http://purl.obolibrary.org/obo/UBERON_0008442	A pes that has_part a webbed interdigital region.
wing	http://purl.obolibrary.org/obo/UBERON_0000023	Appendage that is shaped in order to produce lift for flight through the air.
zeugopod	http://purl.obolibrary.org/obo/UBERON_0002471	The middle free limb segment, between the autopod and stylopod segments. Includes as parts the zeugopodial skeleton. Examples: There are two types of zeugopod: forelimb zeugopod (aka forearm), hindlimb zeugopod (aka crus).

## Sheet: uberon-life-stages
label	URI
2 cell stage	http://purl.obolibrary.org/obo/UBERON_0007232
4 cell stage	http://purl.obolibrary.org/obo/UBERON_0007233
8 cell stage	http://purl.obolibrary.org/obo/UBERON_0007236
amphibian larval stage	http://purl.obolibrary.org/obo/UBERON_0004728
blastula stage	http://purl.obolibrary.org/obo/UBERON_0000108
caterpillar stage	http://purl.obolibrary.org/obo/UBERON_0014864
cleavage stage	http://purl.obolibrary.org/obo/UBERON_0000107
copepodite stage	http://purl.obolibrary.org/obo/UBERON_0014860
crustacean larval stage	http://purl.obolibrary.org/obo/UBERON_0018378
crustacean post-larval stage	http://purl.obolibrary.org/obo/UBERON_0014858
cysticercus stage	http://purl.obolibrary.org/obo/UBERON_0014856
death stage	http://purl.obolibrary.org/obo/UBERON_0000071
echinopluteus larval stage	http://purl.obolibrary.org/obo/UBERON_0008264
embryo stage	http://purl.obolibrary.org/obo/UBERON_0000068
fully formed stage	http://purl.obolibrary.org/obo/UBERON_0000066
gastrula stage	http://purl.obolibrary.org/obo/UBERON_0000109
glaucothoe stage	http://purl.obolibrary.org/obo/UBERON_0014861
infant stage	http://purl.obolibrary.org/obo/UBERON_0034920
instar larval stage	http://purl.obolibrary.org/obo/UBERON_0004730
juvenile stage	http://purl.obolibrary.org/obo/UBERON_0034919
larval stage	http://purl.obolibrary.org/obo/UBERON_0000069
late adult stage	http://purl.obolibrary.org/obo/UBERON_0007222
late embryonic stage	http://purl.obolibrary.org/obo/UBERON_0007220
megalopa stage	http://purl.obolibrary.org/obo/UBERON_0014859
nauplius stage	http://purl.obolibrary.org/obo/UBERON_0014406
nematode larval stage	http://purl.obolibrary.org/obo/UBERON_0004729
neonate stage	http://purl.obolibrary.org/obo/UBERON_0007221
neurula stage	http://purl.obolibrary.org/obo/UBERON_0000110
nursing stage	http://purl.obolibrary.org/obo/UBERON_0018685
nymph stage	http://purl.obolibrary.org/obo/UBERON_0014405
organogenesis stage	http://purl.obolibrary.org/obo/UBERON_0000111
perinatal stage	http://purl.obolibrary.org/obo/UBERON_0012101
pharyngula stage	http://purl.obolibrary.org/obo/UBERON_0004707
post-embryonic stage	http://purl.obolibrary.org/obo/UBERON_0000092
post-juvenile adult stage	http://purl.obolibrary.org/obo/UBERON_0000113
prime adult stage	http://purl.obolibrary.org/obo/UBERON_0018241
pupal stage	http://purl.obolibrary.org/obo/UBERON_0000070
sexually immature stage	http://purl.obolibrary.org/obo/UBERON_0000112
tadpole stage	http://purl.obolibrary.org/obo/UBERON_0009849
trochophore stage	http://purl.obolibrary.org/obo/UBERON_0014862
veliger stage	http://purl.obolibrary.org/obo/UBERON_0014863
zoea stage	http://purl.obolibrary.org/obo/UBERON_0014857
zygote stage	http://purl.obolibrary.org/obo/UBERON_0000106
